# Supplementary material for: Improved wound healing by dual inhibition of miR-146a-5p and miR-29a-3p supports a network action of dysregulated miRNAs in diabetic skin
Source: Diabetologia. 2025 Sep 3;69(1):214–29. doi: 10.1007/s00125-025-06522-3 (PMC12685990; doi:10.1007/s00125-025-06522-3)
Supplement: Supplementary file 2 — ESM Tables (XLSX 3.52 MB) [file 125_2025_6522_MOESM2_ESM.xlsx]

## Sheet: ESM Table 2a
Mirnaid	Refseqid	Genesymbol	Start	End	Bindingp	Energy	Seed	Accessibility	AU	Phylopstem	Phylopflank	ME	Number of pairings	Binding region length	Longest consecutive pairings	Position	Validated	TargetScan	miRDB
hsa-miR-146a-5p	NM_018907	PCDHA4	1154	1178	0.846154	-19.5	1	0.00305904	0.588	1.51141	-0.0260933	-7.23797	17	24	9	CDS		0	0
hsa-miR-146a-5p	NM_031500	PCDHA4	1154	1178	0.846154	-19.5	1	0.00305904	0.588	1.51141	-0.0260933	-7.23797	17	24	9	CDS		0	0
hsa-miR-146a-5p	NM_031501	PCDHA5	638	684	1	-17.7	1	0.00269019	0.588	1.2815	0.935119	-6.82535	19	46	8	CDS		0	0
hsa-miR-146a-5p	NM_018903	PCDHA12	1113	1129	0.846154	-17.5	0	0.00406197	0.632	1.13449	0.36671	-16.4234	14	16	7	CDS		0	0
hsa-miR-146a-5p	NM_031864	PCDHA12	1113	1129	0.846154	-17.5	0	0.00406197	0.632	1.13449	0.36671	-16.4234	14	16	7	CDS		0	0
hsa-miR-146a-5p	NM_018904	PCDHA13	953	974	0.820513	-20.1	1	0.0165511	0.632	3.16038	0.317329	-12.5944	17	21	10	CDS		0	0
hsa-miR-146a-5p	NM_031865	PCDHA13	953	974	0.897436	-20.1	1	0.0165511	0.632	-0.246677	0.379484	-12.5944	17	21	10	CDS		0	0
hsa-miR-146a-5p	NM_018898	PCDHAC1	2446	2471	0.846154	-17.9	1	0.00186064	0.529	1.59747	1.47182	-7.92602	19	25	8	CDS		0	0
hsa-miR-146a-5p	NM_031882	PCDHAC1	2446	2471	0.846154	-17.9	1	0.00186064	0.529	1.59747	1.47182	-7.92602	19	25	8	CDS		0	0
hsa-miR-146a-5p	NM_031883	PCDHAC2	1823	1842	0.846154	-15.2	1	0.00115376	0.559	4.10086	2.59615	-15.9849	15	19	7	CDS		0	0
hsa-miR-146a-5p	NM_001303145	PCDHB6	98	117	0.923077	-17.3	1	0.001451	0.559	0.295071	-0.702155	-15.2447	14	19	8	5UTR		0	0
hsa-miR-146a-5p	NM_031947	SLC25A2	881	919	0.846154	-18.6	1	0.00727971	0.632	3.34754	3.09245	-4.76182	19	22	13	CDS		0	0
hsa-miR-146a-5p	NM_018912	PCDHGA1	959	983	0.923077	-20.5	1	1.98389e-05	0.544	2.40509	0.087255	-17.6047	16	24	9	CDS		0	0
hsa-miR-146a-5p	NM_018912	PCDHGA1	3033	3049	0.846154	-18.2	1	1.15078e-06	0.485	1.48978	1.66555	-17.7329	14	16	10	3UTR		0	0
hsa-miR-146a-5p	NM_031993	PCDHGA1	959	983	0.923077	-20.5	1	1.98389e-05	0.544	2.40509	0.087255	-17.6047	16	24	9	CDS		0	0
hsa-miR-146a-5p	NM_018915	PCDHGA2	3248	3264	0.846154	-18.2	1	1.15078e-06	0.485	1.48978	1.66555	-17.7329	14	16	10	3UTR		0	0
hsa-miR-146a-5p	NM_032011	PCDHGA3	801	828	0.846154	-19	1	0.00182511	0.559	1.22937	-0.264877	-11.7343	17	27	8	CDS		0	0
hsa-miR-146a-5p	NM_018922	PCDHGB1	3021	3037	0.846154	-18.2	1	1.15078e-06	0.485	1.48978	1.66555	-17.7329	14	16	10	3UTR		0	0
hsa-miR-146a-5p	NM_018917	PCDHGA4	3209	3225	0.846154	-18.2	1	1.15078e-06	0.485	1.42467	1.69973	-17.7329	14	16	10	3UTR		0	0
hsa-miR-146a-5p	NM_018923	PCDHGB2	3033	3049	0.846154	-18.2	1	1.15078e-06	0.485	1.48978	1.66555	-17.7329	14	16	10	3UTR		0	0
hsa-miR-146a-5p	NM_018923	PCDHGB2	2309	2329	1	-17.4	1	0.00306926	0.529	-0.272927	0.451738	-6.6403	17	20	11	CDS		0	0
hsa-miR-146a-5p	NM_032096	PCDHGB2	2309	2329	1	-17.4	1	0.00306926	0.529	-0.272927	0.451738	-6.6403	17	20	11	CDS		0	0
hsa-miR-146a-5p	NM_018918	PCDHGA5	3033	3049	0.846154	-18.2	1	1.15078e-06	0.485	1.48978	1.66555	-17.7329	14	16	10	3UTR		0	0
hsa-miR-146a-5p	NM_018924	PCDHGB3	3158	3174	0.846154	-18.2	1	1.15078e-06	0.485	1.60696	1.57929	-17.7329	14	16	10	3UTR		0	0
hsa-miR-146a-5p	NM_018919	PCDHGA6	3036	3052	0.846154	-18.2	1	1.15078e-06	0.485	1.46374	1.89992	-17.7329	14	16	10	3UTR		0	0
hsa-miR-146a-5p	NM_018920	PCDHGA7	3197	3213	0.846154	-18.2	1	1.15078e-06	0.485	1.41166	1.65091	-17.7329	14	16	10	3UTR		0	0
hsa-miR-146a-5p	NM_003736	PCDHGB4	3009	3025	0.846154	-18.2	1	1.15078e-06	0.485	1.48978	1.66555	-17.7329	14	16	10	3UTR		0	0
hsa-miR-146a-5p	NM_032088	PCDHGA8	3934	3950	0.846154	-18.2	1	1.15078e-06	0.485	1.48978	1.66555	-17.7329	14	16	10	3UTR		0	0
hsa-miR-146a-5p	NM_018925	PCDHGB5	3009	3025	0.846154	-18.2	1	1.15078e-06	0.485	1.48978	1.66555	-17.7329	14	16	10	3UTR		0	0
hsa-miR-146a-5p	NM_018921	PCDHGA9	3036	3052	0.846154	-18.2	1	1.15078e-06	0.485	1.48978	1.66555	-17.7329	14	16	10	3UTR		0	0
hsa-miR-146a-5p	NM_018926	PCDHGB6	3030	3046	0.846154	-18.2	1	1.15078e-06	0.485	1.48978	1.66555	-17.7329	14	16	10	3UTR		0	0
hsa-miR-146a-5p	NM_018913	PCDHGA10	3048	3064	0.846154	-18.2	1	1.15078e-06	0.485	1.48978	1.66555	-17.7329	14	16	10	3UTR		0	0
hsa-miR-146a-5p	NM_018927	PCDHGB7	3194	3210	0.846154	-18.2	1	1.15078e-06	0.485	1.42468	1.6802	-17.7329	14	16	10	3UTR		0	0
hsa-miR-146a-5p	NM_018914	PCDHGA11	3303	3319	0.846154	-18.2	1	1.15078e-06	0.485	1.26843	0.553932	-17.7329	14	16	10	3UTR		0	0
hsa-miR-146a-5p	NM_032092	PCDHGA11	2748	2764	0.846154	-18.2	1	1.15078e-06	0.485	1.26843	0.553932	-17.7329	14	16	10	3UTR		0	0
hsa-miR-146a-5p	NM_003735	PCDHGA12	3205	3221	0.923077	-18.2	1	1.15078e-06	0.485	2.38819	2.0285	-17.7329	14	16	10	3UTR		0	0
hsa-miR-146a-5p	NM_032094	PCDHGA12	1870	1887	0.846154	-16.6	1	0.000404746	0.279	0.786054	0.919339	-13.1422	15	17	11	CDS		0	0
hsa-miR-146a-5p	NM_002588	PCDHGC3	3157	3173	0.923077	-18.2	1	1.15078e-06	0.485	1.99758	1.42142	-17.7329	14	16	10	3UTR		0	0
hsa-miR-146a-5p	NM_032403	PCDHGC3	757	773	0.923077	-18.2	1	1.15078e-06	0.485	1.99758	1.42142	-17.7329	14	16	10	3UTR		0	0
hsa-miR-146a-5p	NM_018928	PCDHGC4	1197	1218	0.923077	-19	1	0.00072696	0.441	2.79388	1.28249	-8.09365	16	21	8	CDS		0	0
hsa-miR-146a-5p	NM_018928	PCDHGC4	3054	3070	0.846154	-18.2	1	1.15078e-06	0.485	1.48978	1.66555	-17.7329	14	16	10	3UTR		0	0
hsa-miR-146a-5p	NM_032406	PCDHGC4	1197	1218	0.923077	-19	1	0.00072696	0.441	2.79388	1.28249	-8.09365	16	21	8	CDS		0	0
hsa-miR-146a-5p	NM_018929	PCDHGC5	3072	3088	0.846154	-18.2	1	1.15078e-06	0.485	1.54186	1.69485	-17.7329	14	16	10	3UTR		0	0
hsa-miR-146a-5p	NM_033449	FCHSD1	3084	3100	0.923077	-17.3	0	0.0208428	0.515	4.55454	2.8073	-15.7996	14	16	9	3UTR		0	0
hsa-miR-146a-5p	NM_032420	PCDH1	2752	2768	0.846154	-17.4	1	6.46438e-05	0.353	4.41868	4.67251	-12.4965	15	16	15	CDS		0	0
hsa-miR-146a-5p	NM_032420	PCDH1	3508	3524	0.846154	-17.5	1	0.000249314	0.441	7.37479	4.2274	-15.1412	14	16	10	CDS		0	0
hsa-miR-146a-5p	NM_015071	ARHGAP26	5062	5092	0.923077	-19.4	1	0.00137401	0.603	0.700101	0.0983006	-7.05204	16	22	12	3UTR		0	0
hsa-miR-146a-5p	NM_001135608	ARHGAP26	4897	4927	0.923077	-19.4	1	0.00137401	0.603	0.700101	0.0983006	-7.05204	16	22	12	3UTR		0	0
hsa-miR-146a-5p	NM_001020825	NR3C1	326	345	0.846154	-18.9	1	0.000117789	0.544	4.03794	4.18216	-17.6582	13	19	10	5UTR		0	0
hsa-miR-146a-5p	NM_000176	NR3C1	326	345	0.846154	-18.9	1	0.000117789	0.544	4.03794	4.18216	-17.6582	13	19	10	5UTR		0	0
hsa-miR-146a-5p	NM_001024094	NR3C1	326	345	0.846154	-18.9	1	0.000117789	0.544	4.03794	4.18216	-17.6582	13	19	10	5UTR		0	0
hsa-miR-146a-5p	NM_001271732	YIPF5	192	220	0.846154	-23.7	1	0.0700633	0.397	-0.384054	0.0068469	-5.08246	20	28	9	5UTR		0	0
hsa-miR-146a-5p	NM_001024947	YIPF5	192	220	0.846154	-23.7	1	0.0700633	0.397	-0.384054	0.0068469	-5.08246	20	28	9	5UTR		0	0
hsa-miR-146a-5p	NM_020768	KCTD16	3101	3121	0.923077	-20.2	1	0.00131463	0.5	0.701104	0.271542	-9.81332	17	20	10	3UTR		0	0
hsa-miR-146a-5p	NM_205846	PRELID2	3798	3835	0.846154	-21.7	1	0.0411207	0.588	-0.507343	0.342406	-6.9696	21	26	13	3UTR		1	0
hsa-miR-146a-5p	NM_205846	PRELID2	202	227	0.846154	-18.6	1	0.0984094	0.632	0.0300591	0.256463	-13.5538	16	25	8	CDS		1	0
hsa-miR-146a-5p	NM_182960	PRELID2	202	227	0.846154	-18.6	1	0.0984094	0.632	0.0300591	0.256463	-13.5538	16	25	8	CDS		1	0
hsa-miR-146a-5p	NM_138492	PRELID2	4001	4038	0.807692	-21.7	1	0.0411207	0.588	-0.0253774	0.466155	-6.9696	21	26	13	3UTR		1	0
hsa-miR-146a-5p	NM_018989	RBM27	3874	3896	0.846154	-15	1	0.0584887	0.691	1.23596	0.666154	-11.222	17	22	9	3UTR		0	0
hsa-miR-146a-5p	NM_006706	TCERG1	573	598	0.846154	-19.9	1	0.00169572	0.324	1.54076	2.44613	-10.1906	19	25	8	CDS		0	0
hsa-miR-146a-5p	NM_001040006	TCERG1	573	598	0.846154	-19.9	1	0.00169572	0.324	1.54076	2.44613	-10.1906	19	25	8	CDS		0	0
hsa-miR-146a-5p	XM_017009213	STK32A	147	166	1	-19.6	1	0.00137036	0.5	0	0	-7.65065	17	19	13	5UTR		0	0
hsa-miR-146a-5p	NM_001287740	STK32A	94	113	1	-19.6	1	0.00137036	0.5	-0.113476	-0.310459	-7.65065	17	19	13	5UTR		0	0
hsa-miR-146a-5p	NM_001112724	STK32A	94	113	1	-19.6	1	0.00137036	0.5	-0.113476	-0.310459	-7.65065	17	19	13	5UTR		0	0
hsa-miR-146a-5p	NM_145001	STK32A	94	113	1	-19.6	1	0.00137036	0.5	-0.113476	-0.310459	-7.65065	17	19	13	5UTR		0	0
hsa-miR-146a-5p	NM_001197294	DPYSL3	5266	5286	0.846154	-18.6	1	0.0111492	0.529	2.71016	1.79857	-4.957	17	20	10	3UTR		0	0
hsa-miR-146a-5p	NM_001387	DPYSL3	4819	4856	0.923077	-19.3	1	0.0111492	0.529	5.64663	5.34828	-4.957	18	37	10	3UTR		0	0
hsa-miR-146a-5p	NM_001282282	JAKMIP2	2289	2342	0.846154	-18.9	1	0.0249918	0.618	0.14046	0.491873	-8.00486	16	19	14	CDS		0	0
hsa-miR-146a-5p	NM_001270934	JAKMIP2	2503	2556	1	-18.9	1	0.0249918	0.618	0.376209	-0.104128	-8.00486	16	19	14	CDS		0	0
hsa-miR-146a-5p	NM_014790	JAKMIP2	2566	2619	0.846154	-18.9	1	0.0249918	0.618	0.0402676	-0.0311931	-8.00486	16	19	14	CDS		0	0
hsa-miR-146a-5p	NM_001270941	JAKMIP2	2566	2619	0.846154	-18.9	1	0.0249918	0.618	0.0402676	-0.0311931	-8.00486	16	19	14	CDS		0	0
hsa-miR-146a-5p	NM_206966	C5orf46	420	437	0.846154	-15.6	1	0.00229259	0.559	1.49952	0.595523	-13.3932	15	17	12	3UTR		0	0
hsa-miR-146a-5p	NM_001127698	SPINK5	3074	3126	1	-23.2	1	0.00023033	0.529	0.559667	0.786206	-10.2546	16	24	10	CDS		0	0
hsa-miR-146a-5p	NM_006846	SPINK5	2984	3036	1	-23.2	1	0.00023033	0.529	0.376115	0.720412	-10.2546	16	24	10	CDS		0	0
hsa-miR-146a-5p	XM_017009469	SPINK14	541	564	0.846154	-17.9	1	0.000142486	0.603	0	0	-8.66331	18	23	9	CDS		0	0
hsa-miR-146a-5p	NM_001040129	SPINK13	3	25	0.846154	-16.1	1	0.015125	0.537	0	0	-12.839	17	22	13	5UTR		0	0
hsa-miR-146a-5p	XM_017009709	SPINK9	1934	1963	0.846154	-19.2	0	0.00635195	0.632	0	0	-15.5666	16	29	8	3UTR		0	0
hsa-miR-146a-5p	NM_030793	FBXO38	3030	3053	0.846154	-18.1	1	0.353951	0.559	4.27142	5.44672	-8.7692	18	23	15	CDS		0	0
hsa-miR-146a-5p	NM_000870	HTR4	189	210	0.846154	-23.4	1	1.16016e-06	0.265	-0.344659	0.324879	-11.2001	19	21	12	5UTR		0	0
hsa-miR-146a-5p	NM_024577	SH3TC2	4900	4920	0.923077	-22.6	1	6.48229e-06	0.441	0.483304	0.707528	-13.6656	16	20	11	3UTR		0	0
hsa-miR-146a-5p	NM_024577	SH3TC2	17790	17814	0.923077	-19.4	1	0.00149255	0.559	0.0673214	-0.15727	-9.9649	18	24	9	3UTR		0	0
hsa-miR-146a-5p	NM_001301015	ABLIM3	111	126	0.846154	-18.4	0	0.000162663	0.456	0.0970089	0.346396	-17.1102	14	15	14	5UTR		0	0
hsa-miR-146a-5p	NM_001301028	ABLIM3	111	126	0.846154	-18.4	0	0.000162663	0.456	0.0970089	0.346396	-17.1102	14	15	14	5UTR		0	0
hsa-miR-146a-5p	NM_014945	ABLIM3	3898	3918	0.846154	-18.4	1	2.05362e-06	0.412	-0.0911968	0.331583	-11.1144	18	20	9	3UTR		0	0
hsa-miR-146a-5p	NM_014945	ABLIM3	111	126	0.846154	-18.4	0	0.000162663	0.456	0.298096	0.989936	-17.1102	14	15	14	5UTR		0	0
hsa-miR-146a-5p	NM_001345859	ABLIM3	3613	3633	0.846154	-18.4	1	2.05362e-06	0.412	-0.0911968	0.331583	-11.1144	18	20	9	3UTR		0	0
hsa-miR-146a-5p	NM_001345859	ABLIM3	111	126	0.846154	-18.4	0	0.000162663	0.456	0.298096	0.989936	-17.1102	14	15	14	5UTR		0	0
hsa-miR-146a-5p	NM_152406	AFAP1L1	5683	5716	0.897436	-18.6	1	0.0237331	0.647	0.43122	0.00463111	-10.8144	19	33	8	3UTR		0	0
hsa-miR-146a-5p	NM_152406	AFAP1L1	5623	5638	0.923077	-17.8	0	0.000202132	0.574	0.339394	0.285986	-18.3913	13	15	9	3UTR		0	0
hsa-miR-146a-5p	NM_152406	AFAP1L1	5786	5820	0.846154	-17.5	1	0.557178	0.5	0.124067	0.161412	-11.3517	17	34	8	3UTR		0	0
hsa-miR-146a-5p	NM_001146337	AFAP1L1	5554	5587	0.897436	-18.6	1	0.0237331	0.647	0.43122	0.00463111	-10.8144	19	33	8	3UTR		0	0
hsa-miR-146a-5p	NM_001146337	AFAP1L1	5494	5509	0.923077	-17.8	0	0.000202132	0.574	0.339394	0.285986	-18.3913	13	15	9	3UTR		0	0
hsa-miR-146a-5p	NM_001146337	AFAP1L1	5657	5691	0.846154	-17.5	1	0.557178	0.5	0.124067	0.161412	-11.3517	17	34	8	3UTR		0	0
hsa-miR-146a-5p	NM_152407	GRPEL2	404	454	0.923077	-15.5	1	0.000206045	0.529	2.32968	3.9728	-6.93679	19	50	6	CDS		0	0
hsa-miR-146a-5p	NM_024028	PCYOX1L	163	179	0.846154	-16.6	1	0.00563106	0.397	4.59102	3.69538	-10.8697	12	16	7	CDS		0	0
hsa-miR-146a-5p	NM_001271741	CSNK1A1	1777	1811	1	-17.5	1	0.000439137	0.676	2.35932	2.07215	-6.32496	17	23	8	3UTR		0	0
hsa-miR-146a-5p	NM_001892	CSNK1A1	1813	1847	1	-17.5	1	0.000439137	0.676	1.74396	2.95515	-6.32496	17	23	8	3UTR		0	0
hsa-miR-146a-5p	NM_001025105	CSNK1A1	1897	1931	1	-17.5	1	0.000439137	0.676	3.85378	2.96123	-6.32496	17	23	8	3UTR		0	0
hsa-miR-146a-5p	NM_001271742	CSNK1A1	1336	1370	1	-17.5	1	0.000439137	0.676	2.58398	2.03406	-6.32496	17	23	8	3UTR		0	0
hsa-miR-146a-5p	NM_133263	PPARGC1B	7734	7755	0.923077	-19.3	1	0.00200666	0.559	0.137505	0.47644	-9.04109	18	21	12	3UTR		0	0
hsa-miR-146a-5p	NM_001172698	PPARGC1B	7617	7638	0.923077	-19.3	1	0.00200666	0.559	0.137505	0.47644	-9.04109	18	21	12	3UTR		0	0
hsa-miR-146a-5p	NM_001172699	PPARGC1B	7648	7669	0.923077	-19.3	1	0.00200666	0.559	-0.136479	-0.139431	-9.04109	18	21	12	3UTR		0	0
hsa-miR-146a-5p	NM_000440	PDE6A	1739	1756	0.846154	-17.4	1	0.000974933	0.5	-0.404245	-0.213705	-15.2178	14	17	8	CDS		0	0
hsa-miR-146a-5p	XM_017009572	PDE6A	1494	1511	0.923077	-17.4	1	0.000974933	0.5	0	0	-15.2178	14	17	8	CDS		0	0
hsa-miR-146a-5p	NM_001243253	TIGD6	3796	3823	0.846154	-18.3	1	0.152737	0.662	0.346423	0.283074	-4.52877	20	27	8	3UTR		0	0
hsa-miR-146a-5p	NM_014983	HMGXB3	4613	4636	0.846154	-26.6	1	0.00192377	0.382	-0.0299649	-0.00676348	-11.6313	18	23	10	3UTR		0	0
hsa-miR-146a-5p	NM_002609	PDGFRB	4036	4056	1	-23.5	1	1.9724e-06	0.5	2.65718	2.67508	-6.85115	17	20	9	3UTR		0	0
hsa-miR-146a-5p	NM_014228	SLC6A7	3699	3722	0.923077	-19.8	1	2.94588e-05	0.368	0	0	-9.06125	17	23	9	3UTR		0	0
hsa-miR-146a-5p	NM_014228	SLC6A7	1725	1749	0.923077	-19.1	1	0.00187403	0.412	4.07516	3.18479	-8.97335	18	24	6	CDS		0	0
hsa-miR-146a-5p	NM_171825	CAMK2A	1701	1728	0.923077	-20.3	1	0.000346196	0.456	2.8324	1.8689	-6.09222	17	27	10	3UTR		0	0
hsa-miR-146a-5p	NM_171825	CAMK2A	2872	2890	0.923077	-18.6	1	0.0210805	0.412	0.130731	-0.222561	-10.9621	16	18	9	3UTR		0	0
hsa-miR-146a-5p	NM_015981	CAMK2A	1734	1761	0.923077	-20.3	1	0.000346196	0.456	2.9264	1.3942	-6.09222	17	27	10	3UTR		0	0
hsa-miR-146a-5p	NM_015981	CAMK2A	2905	2923	0.846154	-18.6	1	0.0210805	0.412	-0.071807	0.043271	-10.9621	16	18	9	3UTR		0	0
hsa-miR-146a-5p	NM_001301063	NDST1	7109	7151	0.846154	-20	1	8.48383e-06	0.412	0.367969	-0.26491	-9.90581	19	42	9	3UTR		0	0
hsa-miR-146a-5p	NM_001543	NDST1	7193	7235	0.846154	-20	1	8.48383e-06	0.412	-0.262461	-0.158321	-9.90581	19	42	9	3UTR		0	0
hsa-miR-146a-5p	NM_007286	SYNPO	2657	2680	0.846154	-22.6	1	3.76174e-07	0.206	0.336846	1.84604	-11.4634	18	23	11	CDS		0	0
hsa-miR-146a-5p	NM_001145805	IRGM	1409	1444	0.846154	-18.4	1	0.000545248	0.529	-0.159414	1.46159	-9.33931	17	22	6	CDS		0	0
hsa-miR-146a-5p	NM_001252392	TNIP1	698	713	0.846154	-19	0	4.73819e-06	0.397	0.0683939	0.443199	-17.1102	14	15	14	CDS		0	0
hsa-miR-146a-5p	NM_001252391	TNIP1	698	713	0.846154	-19	0	4.73819e-06	0.397	0.0683939	0.523659	-17.1102	14	15	14	CDS		0	0
hsa-miR-146a-5p	NM_001252386	TNIP1	629	644	0.846154	-19	0	4.73819e-06	0.397	-0.365307	0.0834528	-17.1102	14	15	14	CDS		0	0
hsa-miR-146a-5p	NM_015621	CCDC69	480	508	0.923077	-17.9	1	0.00279859	0.441	0.874127	-0.133681	-9.25733	15	19	8	CDS		0	0
hsa-miR-146a-5p	NM_000405	GM2A	3117	3133	1	-16.8	1	0.000122488	0.529	-0.163858	-0.283409	-16.6156	14	16	11	3UTR		0	0
hsa-miR-146a-5p	NM_078483	SLC36A1	2693	2713	0.846154	-19.4	1	0.000226095	0.412	-0.288747	-0.401996	-15.4503	17	20	8	3UTR		0	0
hsa-miR-146a-5p	NM_001447	FAT2	8679	8698	0.846154	-19.4	1	7.5335e-05	0.471	1.64422	1.71026	-10.3302	17	19	13	CDS		0	0
hsa-miR-146a-5p	NM_003118	SPARC	1806	1825	0.846154	-17.6	1	0.000490569	0.456	0.600928	-0.0503009	-10.198	14	19	9	3UTR		0	0
hsa-miR-146a-5p	NM_020167	NMUR2	715	736	0.923077	-18.1	1	0.0042675	0.412	1.47384	0.265258	-9.08314	17	21	8	CDS		0	0
hsa-miR-146a-5p	NM_000827	GRIA1	3537	3560	0.923077	-19.1	1	0.0424485	0.574	0.882354	0.309018	-10.3988	16	23	11	3UTR		0	0
hsa-miR-146a-5p	NM_000827	GRIA1	3474	3495	0.923077	-18.9	1	0.00296551	0.647	0.597427	0.71701	-11.8918	15	21	8	3UTR		0	0
hsa-miR-146a-5p	NM_001114183	GRIA1	3537	3560	0.923077	-19.1	1	0.0424485	0.574	1.87711	0.765884	-10.3988	16	23	11	3UTR		0	0
hsa-miR-146a-5p	NM_001114183	GRIA1	3474	3495	0.846154	-18.9	1	0.00296551	0.647	1.70465	1.63398	-11.8918	15	21	8	3UTR		0	0
hsa-miR-146a-5p	NM_001258019	GRIA1	3297	3320	0.923077	-19.1	1	0.0424485	0.574	1.87711	0.765884	-10.3988	16	23	11	3UTR		0	0
hsa-miR-146a-5p	NM_001258019	GRIA1	3234	3255	0.846154	-18.9	1	0.00296551	0.647	1.70465	1.63398	-11.8918	15	21	8	3UTR		0	0
hsa-miR-146a-5p	NM_001258023	GRIA1	3126	3149	0.923077	-19.1	1	0.0424485	0.574	1.87711	0.765884	-10.3988	16	23	11	3UTR		0	0
hsa-miR-146a-5p	NM_001258023	GRIA1	3063	3084	0.846154	-18.9	1	0.00296551	0.647	1.70465	1.63398	-11.8918	15	21	8	3UTR		0	0
hsa-miR-146a-5p	NM_001258021	GRIA1	3229	3252	0.923077	-19.1	1	0.0424485	0.574	1.87711	0.765884	-10.3988	16	23	11	3UTR		0	0
hsa-miR-146a-5p	NM_001258021	GRIA1	3166	3187	0.846154	-18.9	1	0.00296551	0.647	1.70465	1.63398	-11.8918	15	21	8	3UTR		0	0
hsa-miR-146a-5p	NM_001258022	GRIA1	3229	3252	0.923077	-19.1	1	0.0424485	0.574	1.87711	0.765884	-10.3988	16	23	11	3UTR		0	0
hsa-miR-146a-5p	NM_001258022	GRIA1	3166	3187	0.846154	-18.9	1	0.00296551	0.647	1.70465	1.63398	-11.8918	15	21	8	3UTR		0	0
hsa-miR-146a-5p	NM_001317995	FAM114A2	1752	1804	0.846154	-19.9	1	0.0495023	0.706	0.370366	0.614747	-7.91236	20	52	10	3UTR		0	0
hsa-miR-146a-5p	NM_018691	FAM114A2	1962	2014	0.846154	-19.9	1	0.0495023	0.706	0.469086	0.385935	-7.91236	20	52	10	3UTR		0	0
hsa-miR-146a-5p	NM_001317993	FAM114A2	2009	2061	0.846154	-19.9	1	0.0495023	0.706	0.450153	0.402619	-7.91236	20	52	10	3UTR		0	0
hsa-miR-146a-5p	NM_001317994	FAM114A2	2526	2578	0.846154	-19.9	1	0.0495023	0.706	0.625955	0.580584	-7.91236	20	52	10	3UTR		0	0
hsa-miR-146a-5p	NM_001242336	MFAP3	1189	1206	0.846154	-17.7	1	0.00748842	0.574	4.89492	4.96139	-11.5013	16	17	16	CDS		0	0
hsa-miR-146a-5p	NM_001135037	MFAP3	431	448	0.846154	-17.7	1	0.00748842	0.574	4.89492	4.96139	-11.5013	16	17	16	CDS		0	0
hsa-miR-146a-5p	NM_198321	GALNT10	2946	2965	1	-18.9	1	0.00160743	0.588	0.798598	0.142857	-8.57351	17	19	9	3UTR		1	1
hsa-miR-146a-5p	NM_015315	LARP1	3949	3969	0.846154	-17.8	1	0.0425364	0.735	1.79503	1.31787	-7.27064	16	20	8	3UTR		0	0
hsa-miR-146a-5p	NM_015315	LARP1	4897	4919	0.923077	-17.8	1	0.000689184	0.529	0.559715	0.333668	-8.36903	18	22	13	3UTR		0	0
hsa-miR-146a-5p	NM_032385	FAXDC2	2369	2393	1	-17.3	1	0.152674	0.691	0.837646	2.83702	-10.2546	14	19	10	3UTR		0	1
hsa-miR-146a-5p	NM_032385	FAXDC2	1238	1254	0.846154	-16.8	0	0.000852033	0.485	-0.152425	-0.176865	-16.8091	13	16	9	3UTR		0	1
hsa-miR-146a-5p	XM_017010048	CNOT8	647	673	0.846154	-16.5	1	0.00011985	0.588	0	0	-6.32527	18	21	15	CDS		0	0
hsa-miR-146a-5p	NM_015465	GEMIN5	4296	4337	0.846154	-18.2	1	9.16173e-05	0.5	4.13291	2.9171	-14.4661	14	21	9	CDS		0	0
hsa-miR-146a-5p	NM_014180	MRPL22	410	436	0.897436	-21.8	1	0.0013913	0.559	4.69673	4.31425	-7.39607	20	26	12	CDS		0	0
hsa-miR-146a-5p	NM_014180	MRPL22	2352	2372	0.923077	-19.1	1	0.0139385	0.544	-0.0516042	-0.0639498	-9.02428	15	20	8	3UTR		0	0
hsa-miR-146a-5p	NM_001014990	MRPL22	292	318	0.897436	-21.8	1	0.0013913	0.559	4.69673	4.31425	-7.39607	20	26	12	CDS		0	0
hsa-miR-146a-5p	NM_001014990	MRPL22	2234	2254	0.923077	-19.1	1	0.0139385	0.544	-0.0516042	-0.0639498	-9.02428	15	20	8	3UTR		0	0
hsa-miR-146a-5p	NM_130899	FAM71B	1414	1435	0.923077	-19.4	1	0.00520041	0.5	0.243213	-0.0409156	-9.29429	16	21	8	CDS		0	0
hsa-miR-146a-5p	XM_011534516	CYFIP2	3773	3796	0.923077	-18.7	1	0.00862789	0.471	0	0	-9.56239	17	23	9	CDS		0	0
hsa-miR-146a-5p	NM_033274	ADAM19	5765	5794	1	-19.2	1	0.0051606	0.485	1.48319	2.08547	-4.02637	20	29	10	3UTR		1	1
hsa-miR-146a-5p	NM_173491	LSM11	5707	5734	0.923077	-21.3	1	0.0032996	0.485	0.698069	0.989561	-3.79332	20	27	9	3UTR		1	0
hsa-miR-146a-5p	NM_173491	LSM11	3635	3684	0.923077	-21.3	1	0.0676263	0.676	0.146019	0.560919	-4.17062	21	29	10	3UTR		1	0
hsa-miR-146a-5p	NM_001195556	CLINT1	1806	1828	1	-17.8	1	0.000906476	0.5	1.99297	2.15303	-12.1109	16	22	9	CDS		0	0
hsa-miR-146a-5p	NM_014666	CLINT1	1761	1797	0.923077	-18.2	1	0.000906476	0.5	2.09847	2.00319	-12.1109	16	23	9	CDS		0	0
hsa-miR-146a-5p	NM_001195555	CLINT1	1815	1851	0.923077	-18.2	1	0.000906476	0.5	2.33584	2.291	-12.1109	16	23	9	CDS		0	0
hsa-miR-146a-5p	XM_017009201	EBF1	6039	6061	0.923077	-21.1	1	0.000250211	0.544	0	0	-7.5256	19	22	9	5UTR		0	0
hsa-miR-146a-5p	XM_017009201	EBF1	11180	11201	0.923077	-20.2	1	7.51284e-06	0.559	0	0	-9.15004	16	21	7	5UTR		0	0
hsa-miR-146a-5p	NM_001199380	RNF145	2286	2305	0.846154	-19.1	1	0.000416613	0.618	4.99848	5.44105	-5.10125	16	19	10	3UTR		0	0
hsa-miR-146a-5p	NM_001199383	RNF145	2410	2429	0.846154	-19.1	1	0.000416613	0.618	5.16201	5.8281	-5.10125	16	19	10	3UTR		0	0
hsa-miR-146a-5p	NM_001199381	RNF145	2333	2352	0.846154	-19.1	1	0.000416613	0.618	5.17433	5.76051	-5.10125	16	19	10	3UTR		0	0
hsa-miR-146a-5p	NM_144726	RNF145	2157	2176	0.846154	-19.1	1	0.000416613	0.618	5.76784	6.03528	-5.10125	16	19	10	3UTR		0	0
hsa-miR-146a-5p	NM_001199382	RNF145	2259	2278	0.846154	-19.1	1	0.000416613	0.618	5.24028	5.72388	-5.10125	16	19	10	3UTR		0	0
hsa-miR-146a-5p	NM_145049	UBLCP1	23	41	0.846154	-16.8	1	0.000354026	0.368	0.470688	1.22155	-12.4526	15	18	13	5UTR		0	0
hsa-miR-146a-5p	NM_002187	IL12B	1958	1975	0.846154	-17.6	1	0.0149168	0.559	1.45562	1.61885	-16.7598	15	17	11	3UTR		0	0
hsa-miR-146a-5p	NM_000679	ADRA1B	992	1034	0.846154	-21.5	1	0.00241193	0.544	4.35805	5.00129	-4.02637	19	42	7	CDS		0	0
hsa-miR-146a-5p	NM_003314	TTC1	879	901	0.923077	-19.3	1	9.7762e-05	0.588	5.5305	4.8603	-6.85115	18	22	9	CDS		0	0
hsa-miR-146a-5p	NM_001282500	TTC1	876	898	0.923077	-19.3	1	9.7762e-05	0.588	4.18863	4.89508	-6.85115	18	22	9	CDS		0	0
hsa-miR-146a-5p	NM_001267035	PWWP2A	1922	1949	0.846154	-17.3	1	0.00369667	0.603	1.13602	1.39861	-6.23647	17	24	8	3UTR		0	0
hsa-miR-146a-5p	NM_052927	PWWP2A	2042	2069	0.846154	-17.3	1	0.00369667	0.603	3.94264	1.11795	-6.23647	17	24	8	3UTR		0	0
hsa-miR-146a-5p	NM_022090	ZBED8	2767	2788	0.846154	-16.9	1	7.82224e-05	0.618	-0.485918	0.0303772	-9.29912	18	21	14	3UTR		0	0
hsa-miR-146a-5p	NM_001303251	ZBED8	2841	2862	0.846154	-16.9	1	7.82224e-05	0.618	-0.485918	-0.0689324	-9.29912	18	21	14	3UTR		0	0
hsa-miR-146a-5p	NM_000811	GABRA6	1242	1257	0.807692	-17.8	1	0.000498307	0.559	6.73224	3.98445	-12.6861	14	15	14	CDS		0	0
hsa-miR-146a-5p	XM_011520997	WNK1	9043	9070	0.923077	-21.5	1	0.00219077	0.471	0	0	-6.09222	18	27	11	CDS		0	0
hsa-miR-146a-5p	XM_011520997	WNK1	5853	5875	0.923077	-19.9	1	0.0115213	0.603	0	0	-8.57351	17	22	6	CDS		0	0
hsa-miR-146a-5p	XM_011520997	WNK1	6076	6100	0.846154	-18.7	1	0.027445	0.485	0	0	-11.9948	16	24	11	CDS		0	0
hsa-miR-146a-5p	NM_213655	WNK1	8230	8257	0.923077	-21.5	1	0.00219077	0.471	5.50472	3.83112	-6.09222	18	27	11	CDS		0	0
hsa-miR-146a-5p	NM_213655	WNK1	5040	5062	0.923077	-19.9	1	0.0115213	0.603	1.98126	2.93268	-8.57351	17	22	6	CDS		0	0
hsa-miR-146a-5p	NM_213655	WNK1	5263	5287	0.923077	-18.7	1	0.027445	0.485	2.70473	2.91451	-11.9948	16	24	11	CDS		0	0
hsa-miR-146a-5p	NM_001184985	WNK1	8254	8281	0.923077	-21.5	1	0.00219077	0.471	5.50472	3.83112	-6.09222	18	27	11	CDS		0	0
hsa-miR-146a-5p	NM_001184985	WNK1	5064	5086	0.923077	-19.9	1	0.0115213	0.603	1.98126	2.93268	-8.57351	17	22	6	CDS		0	0
hsa-miR-146a-5p	NM_001184985	WNK1	5287	5311	0.923077	-18.7	1	0.027445	0.485	2.70473	2.91451	-11.9948	16	24	11	CDS		0	0
hsa-miR-146a-5p	NM_018979	WNK1	7474	7501	0.923077	-21.5	1	0.00219077	0.471	4.18411	3.60499	-6.09222	18	27	11	CDS		0	0
hsa-miR-146a-5p	NM_018979	WNK1	4284	4306	0.846154	-19.9	1	0.0115213	0.603	3.8616	3.73573	-8.57351	17	22	6	CDS		0	0
hsa-miR-146a-5p	NM_018979	WNK1	4507	4531	0.846154	-18.7	1	0.027445	0.485	3.62975	4.99643	-11.9948	16	24	11	CDS		0	0
hsa-miR-146a-5p	NM_014823	WNK1	6730	6757	0.923077	-21.5	1	0.00219077	0.471	4.18411	3.60499	-6.09222	18	27	11	CDS		0	0
hsa-miR-146a-5p	NM_014823	WNK1	3543	3565	0.846154	-19.9	1	0.0115213	0.603	3.8616	3.73573	-8.57351	17	22	6	CDS		0	0
hsa-miR-146a-5p	NM_014823	WNK1	3766	3790	0.846154	-18.7	1	0.027445	0.485	3.62975	4.99643	-11.9948	16	24	11	CDS		0	0
hsa-miR-146a-5p	NM_001297419	RAD52	2197	2235	0.846154	-21.4	1	0.0385364	0.456	0.0789642	0.316656	-3.79332	19	38	11	3UTR		0	0
hsa-miR-146a-5p	NM_134424	RAD52	2085	2123	1	-21.4	1	0.0385364	0.456	2.60886	0.563831	-3.79332	19	38	11	3UTR		0	0
hsa-miR-146a-5p	NM_178040	ERC1	5091	5132	1	-22.1	0	0.033189	0.544	-0.801504	-0.0488858	-15.5666	15	18	12	3UTR		0	0
hsa-miR-146a-5p	NM_178039	ERC1	5007	5048	1	-22.1	0	0.033189	0.544	-0.801504	-0.0488858	-15.5666	15	18	12	3UTR		0	0
hsa-miR-146a-5p	XM_017019062	ERC1	5213	5254	1	-22.1	0	0.033189	0.544	0	0	-15.5666	15	18	12	3UTR		0	0
hsa-miR-146a-5p	XM_017019066	ERC1	5129	5170	1	-22.1	0	0.033189	0.544	0	0	-15.5666	15	18	12	3UTR		0	0
hsa-miR-146a-5p	NM_001301248	ERC1	5032	5073	1	-22.1	0	0.033189	0.544	-0.24725	-0.0822243	-15.5666	15	18	12	3UTR		0	0
hsa-miR-146a-5p	NM_024551	ADIPOR2	2848	2868	0.846154	-18.8	1	0.00481234	0.529	0	0	-8.00792	17	20	12	3UTR		0	0
hsa-miR-146a-5p	NM_152640	DCP1B	416	448	0.923077	-22.5	1	0.000252033	0.632	3.83088	1.35891	-4.957	19	21	19	CDS		0	0
hsa-miR-146a-5p	XM_017019946	CACNA1C	3198	3220	1	-24.6	1	0.000231631	0.382	0	0	-5.18008	19	22	14	CDS		0	0
hsa-miR-146a-5p	XM_017019946	CACNA1C	7747	7769	0.846154	-21.6	1	1.11155e-05	0.279	0	0	-9.79544	17	22	8	CDS		0	0
hsa-miR-146a-5p	XM_017019932	CACNA1C	3198	3220	1	-24.6	1	0.000231631	0.382	0	0	-5.18008	19	22	14	CDS		0	0
hsa-miR-146a-5p	XM_017019932	CACNA1C	7927	7949	0.846154	-21.6	1	1.11155e-05	0.279	0	0	-9.79544	17	22	8	CDS		0	0
hsa-miR-146a-5p	NM_001129840	CACNA1C	1832	1854	1	-24.6	1	0.000231631	0.382	0	0	-5.18008	19	22	14	CDS		0	0
hsa-miR-146a-5p	NM_001129840	CACNA1C	6381	6403	0.846154	-21.6	1	1.11155e-05	0.279	0	0	-9.79544	17	22	8	CDS		0	0
hsa-miR-146a-5p	NM_001129827	CACNA1C	1832	1854	1	-24.6	1	0.000231631	0.382	0	0	-5.18008	19	22	14	CDS		0	0
hsa-miR-146a-5p	NM_001129827	CACNA1C	6525	6547	0.846154	-21.6	1	1.11155e-05	0.279	0	0	-9.79544	17	22	8	CDS		0	0
hsa-miR-146a-5p	NM_001129831	CACNA1C	1832	1854	1	-24.6	1	0.000231631	0.382	0	0	-5.18008	19	22	14	CDS		0	0
hsa-miR-146a-5p	NM_001129831	CACNA1C	6465	6487	0.846154	-21.6	1	1.11155e-05	0.279	0	0	-9.79544	17	22	8	CDS		0	0
hsa-miR-146a-5p	NM_001129833	CACNA1C	1832	1854	1	-24.6	1	0.000231631	0.382	0	0	-5.18008	19	22	14	CDS		0	0
hsa-miR-146a-5p	NM_001129833	CACNA1C	6438	6460	0.846154	-21.6	1	1.11155e-05	0.279	0	0	-9.79544	17	22	8	CDS		0	0
hsa-miR-146a-5p	NM_001129834	CACNA1C	1832	1854	1	-24.6	1	0.000231631	0.382	0	0	-5.18008	19	22	14	CDS		0	0
hsa-miR-146a-5p	NM_001129834	CACNA1C	6438	6460	0.846154	-21.6	1	1.11155e-05	0.279	0	0	-9.79544	17	22	8	CDS		0	0
hsa-miR-146a-5p	NM_000719	CACNA1C	1832	1854	1	-24.6	1	0.000231631	0.382	0	0	-5.18008	19	22	14	CDS		0	0
hsa-miR-146a-5p	NM_000719	CACNA1C	6381	6403	0.846154	-21.6	1	1.11155e-05	0.279	0	0	-9.79544	17	22	8	CDS		0	0
hsa-miR-146a-5p	NM_001129837	CACNA1C	1832	1854	1	-24.6	1	0.000231631	0.382	0	0	-5.18008	19	22	14	CDS		0	0
hsa-miR-146a-5p	NM_001129837	CACNA1C	6405	6427	0.846154	-21.6	1	1.11155e-05	0.279	0	0	-9.79544	17	22	8	CDS		0	0
hsa-miR-146a-5p	NM_001129841	CACNA1C	1832	1854	1	-24.6	1	0.000231631	0.382	0	0	-5.18008	19	22	14	CDS		0	0
hsa-miR-146a-5p	NM_001129841	CACNA1C	6381	6403	0.846154	-21.6	1	1.11155e-05	0.279	0	0	-9.79544	17	22	8	CDS		0	0
hsa-miR-146a-5p	NM_001129835	CACNA1C	1832	1854	1	-24.6	1	0.000231631	0.382	0	0	-5.18008	19	22	14	CDS		0	0
hsa-miR-146a-5p	NM_001129835	CACNA1C	6438	6460	0.846154	-21.6	1	1.11155e-05	0.279	0	0	-9.79544	17	22	8	CDS		0	0
hsa-miR-146a-5p	NM_001129830	CACNA1C	5754	5778	0.923077	-21.7	1	0.000147586	0.412	3.99596	3.70141	-10.1906	19	24	9	CDS		0	0
hsa-miR-146a-5p	XM_011521023	CACNA1C	1872	1894	1	-24.6	1	0.000231631	0.382	0	0	-5.18008	19	22	14	CDS		0	0
hsa-miR-146a-5p	XM_011521023	CACNA1C	6421	6443	0.846154	-21.6	1	1.11155e-05	0.279	0	0	-9.79544	17	22	8	CDS		0	0
hsa-miR-146a-5p	NM_002014	FKBP4	251	275	0.846154	-19.8	1	0.000547749	0.338	1.48312	2.60304	-16.2123	16	24	10	CDS		0	0
hsa-miR-146a-5p	NM_020375	TIGAR	5835	5865	0.923077	-17.1	1	0.0641781	0.603	0.00471856	-0.0856759	-14.4661	13	15	13	3UTR		0	0
hsa-miR-146a-5p	NM_001304811	C12orf4	3143	3168	0.846154	-16.3	1	0.000466164	0.544	3.96379	4.73933	-6.00433	16	25	8	3UTR		0	0
hsa-miR-146a-5p	NM_020374	C12orf4	3151	3176	0.846154	-16.3	1	0.000466164	0.544	4.55387	4.77889	-6.00433	16	25	8	3UTR		0	0
hsa-miR-146a-5p	NM_001278309	AKAP3	2311	2330	0.846154	-16.7	1	0.000186006	0.632	1.77883	1.29368	-8.6389	17	19	11	CDS		0	0
hsa-miR-146a-5p	NM_017417	GALNT8	1666	1683	1	-17.7	1	0.00914763	0.544	1.76794	3.39647	-10.8144	16	17	16	CDS		0	0
hsa-miR-146a-5p	NM_001278597	ANO2	2673	2696	1	-19.9	1	0.000264583	0.5	1.56761	3.42443	-4.17062	19	23	9	CDS		0	0
hsa-miR-146a-5p	NM_001278596	ANO2	2655	2678	1	-19.9	1	0.000264583	0.5	3.18647	3.46564	-4.17062	19	23	9	CDS		0	0
hsa-miR-146a-5p	NM_001769	CD9	648	677	0.923077	-17	1	0.0684732	0.456	3.11075	2.33098	-8.00486	16	21	11	CDS		0	0
hsa-miR-146a-5p	NM_001038	SCNN1A	1945	1976	0.846154	-17.9	1	3.10184e-05	0.368	4.56769	3.39417	-10.4745	19	23	14	CDS		0	0
hsa-miR-146a-5p	NM_001270987	LTBR	1502	1519	0.923077	-17.8	0	0.000314306	0.324	1.99758	1.34549	-17.1102	14	17	9	3UTR		0	0
hsa-miR-146a-5p	NM_014231	VAMP1	1738	1759	0.923077	-19.7	1	0.00176796	0.471	-0.491208	-0.159809	-14.9131	15	21	11	3UTR		0	0
hsa-miR-146a-5p	NM_199245	VAMP1	2141	2162	0.923077	-19.7	1	0.00176796	0.471	0.568321	0.974145	-14.9131	15	21	11	3UTR		0	0
hsa-miR-146a-5p	NM_014865	NCAPD2	2181	2207	0.923077	-19.6	1	0.0238051	0.426	3.67029	3.50777	-5.92733	19	26	8	CDS		0	0
hsa-miR-146a-5p	XM_006718981	IFFO1	210	241	0.846154	-20.1	1	0.0190419	0.471	0	0	-6.76235	20	31	10	5UTR		0	0
hsa-miR-146a-5p	NM_001258310	NOP2	1004	1042	0.846154	-18.6	1	0.000128055	0.441	2.90719	4.66176	-8.05661	20	38	9	CDS		0	0
hsa-miR-146a-5p	NM_001244015	PIANP	2385	2405	1	-15.1	1	0.00123747	0.691	0.511097	0.145584	-10.3555	16	20	9	3UTR		0	0
hsa-miR-146a-5p	NM_005439	MLF2	531	549	0.871795	-16.1	1	0.00372271	0.397	1.08429	1.92322	-17.6047	15	18	11	CDS		0	0
hsa-miR-146a-5p	NM_000616	CD4	2517	2541	0.846154	-21.8	1	0.00241937	0.456	-0.310914	-0.103403	-9.06125	18	24	10	3UTR		0	0
hsa-miR-146a-5p	NM_001301834	C12orf57	277	296	0.846154	-14.8	1	0.00375053	0.397	6.2005	4.67865	-18.428	14	19	6	CDS		0	0
hsa-miR-146a-5p	NM_001301837	C12orf57	406	425	0.846154	-14.8	1	0.00382759	0.368	6.2005	4.69551	-18.428	14	19	6	CDS		0	0
hsa-miR-146a-5p	NM_001267700	PHB2	1288	1302	0.923077	-17.7	0	0.0035195	0.647	0.807888	1.0716	-19.6569	13	14	13	3UTR		0	0
hsa-miR-146a-5p	NM_001144831	PHB2	1402	1416	0.846154	-17.7	0	0.0035195	0.647	0	0	-19.6569	13	14	13	3UTR		0	0
hsa-miR-146a-5p	NM_006331	EMG1	752	771	0.923077	-19.5	1	0.000325887	0.5	-0.48839	2.37148	-16.4904	15	19	8	CDS		0	0
hsa-miR-146a-5p	NM_005768	LPCAT3	712	727	0.846154	-16.9	1	1.18525e-05	0.485	1.42298	2.25069	-14.4661	14	15	14	CDS		0	0
hsa-miR-146a-5p	NM_201442	C1S	1491	1519	0.923077	-17.4	1	0.000676557	0.544	1.26796	1.69902	-5.9255	18	28	10	CDS		0	0
hsa-miR-146a-5p	NM_001346850	C1S	1283	1311	0.923077	-17.4	1	0.000676557	0.544	1.26796	1.69902	-5.9255	18	28	10	CDS		0	0
hsa-miR-146a-5p	NM_001734	C1S	1404	1432	0.923077	-17.4	1	0.000676557	0.544	1.26796	1.69902	-5.9255	18	28	10	CDS		0	0
hsa-miR-146a-5p	NM_014718	CLSTN3	2942	2986	0.923077	-21.7	1	0.0722742	0.456	3.59056	3.25786	-5.83853	21	36	6	CDS		0	0
hsa-miR-146a-5p	NM_174941	CD163L1	15	41	0.846154	-23	1	0.00363665	0.574	0.160913	0.259528	-10.1906	19	26	11	5UTR		0	0
hsa-miR-146a-5p	NM_174941	CD163L1	3732	3754	0.846154	-19.2	1	0.000154928	0.412	2.05714	-0.113603	-10.818	15	22	9	CDS		0	0
hsa-miR-146a-5p	NM_001297650	CD163L1	15	41	0.846154	-23	1	0.00363665	0.574	0.160913	0.259528	-10.1906	19	26	11	5UTR		0	0
hsa-miR-146a-5p	XM_024449278	CD163	3603	3624	0.923077	-18.8	1	0.000491436	0.618	0	0	-10.7818	17	21	8	3UTR		0	0
hsa-miR-146a-5p	XM_024449278	CD163	360	376	0.923077	-17.2	1	0.000466511	0.5	0	0	-11.9796	14	16	7	CDS		0	0
hsa-miR-146a-5p	NM_203416	CD163	3514	3535	0.923077	-18.8	1	0.000491436	0.618	4.07425	0.742173	-10.7818	17	21	8	3UTR		0	0
hsa-miR-146a-5p	NM_203416	CD163	370	386	1	-17.2	1	0.000466511	0.5	0.167075	0.32808	-11.9796	14	16	7	CDS		0	0
hsa-miR-146a-5p	NM_004244	CD163	3597	3618	0.807692	-18.8	1	8.13712e-05	0.618	4.07425	0.742173	-10.7818	17	21	8	CDS		0	0
hsa-miR-146a-5p	NM_004244	CD163	370	386	1	-17.2	1	0.000466511	0.5	0.167075	0.32808	-11.9796	14	16	7	CDS		0	0
hsa-miR-146a-5p	NM_020634	GDF3	917	966	0.846154	-17.9	1	0.000523393	0.544	3.05265	1.28754	-5.71431	18	49	8	CDS		0	0
hsa-miR-146a-5p	NM_001286237	SLC2A14	3191	3244	0.923077	-20.5	1	0.00145659	0.515	4.58869	2.40887	-11.3983	18	41	10	3UTR		1	0
hsa-miR-146a-5p	NM_001286237	SLC2A14	1541	1559	0.846154	-18.2	1	1.22233e-05	0.471	0.83361	0.594741	-18.5165	15	18	12	CDS		1	0
hsa-miR-146a-5p	NM_153449	SLC2A14	1684	1702	0.923077	-18.2	1	1.22233e-05	0.471	0.84506	0.749312	-18.5165	15	18	12	CDS		1	0
hsa-miR-146a-5p	NM_153449	SLC2A14	3354	3387	0.846154	-18.2	1	0.00145659	0.515	0.0674597	0.389061	-11.3983	13	18	10	3UTR		1	0
hsa-miR-146a-5p	NM_001286236	SLC2A14	1487	1505	0.846154	-18.2	1	1.22233e-05	0.471	-0.437305	0.350004	-18.5165	15	18	12	CDS		1	0
hsa-miR-146a-5p	NM_001286236	SLC2A14	3157	3190	0.923077	-18.2	1	0.00145659	0.515	0.851567	0.554571	-11.3983	13	18	10	3UTR		1	0
hsa-miR-146a-5p	NM_001286234	SLC2A14	1648	1666	0.923077	-18.2	1	1.22233e-05	0.471	0.272575	0.753177	-18.5165	15	18	12	CDS		1	0
hsa-miR-146a-5p	NM_001286234	SLC2A14	3318	3351	0.923077	-18.2	1	0.00145659	0.515	0.851567	0.554571	-11.3983	13	18	10	3UTR		1	0
hsa-miR-146a-5p	NM_001286235	SLC2A14	315	329	0.923077	-18.2	0	0.000122324	0.412	0.158462	0.269256	-19.4239	13	14	13	5UTR		1	0
hsa-miR-146a-5p	NM_001286235	SLC2A14	1946	1964	0.846154	-18.2	1	1.22233e-05	0.471	3.67911	3.24877	-18.5165	15	18	12	CDS		1	0
hsa-miR-146a-5p	NM_001286235	SLC2A14	3616	3649	0.846154	-18.2	1	0.00145659	0.515	0.201123	0.219488	-11.3983	13	18	10	3UTR		1	0
hsa-miR-146a-5p	NM_001286233	SLC2A14	682	696	0.923077	-18.2	0	0.00036348	0.456	0.282653	0.645219	-19.4239	13	14	13	5UTR		1	0
hsa-miR-146a-5p	NM_001286233	SLC2A14	2402	2420	0.923077	-18.2	1	1.22233e-05	0.471	2.85203	4.26091	-18.5165	15	18	12	CDS		1	0
hsa-miR-146a-5p	NM_001286233	SLC2A14	4072	4105	0.846154	-18.2	1	0.00145659	0.515	-1.11236	-0.0350502	-11.3983	13	18	10	3UTR		1	0
hsa-miR-146a-5p	NM_006931	SLC2A3	1617	1635	0.923077	-18.2	1	2.0541e-05	0.471	1.19567	1.36779	-18.5165	15	18	12	CDS		1	1
hsa-miR-146a-5p	NM_006931	SLC2A3	3368	3408	0.846154	-18	1	0.0112935	0.544	4.8463	3.24049	-11.3983	18	40	10	3UTR		1	1
hsa-miR-146a-5p	NM_018416	FOXJ2	4794	4808	1	-17.2	1	0.304324	0.603	-0.0862468	0.279734	-13.0794	13	14	13	3UTR		0	0
hsa-miR-146a-5p	NM_004054	C3AR1	279	296	0.923077	-17.7	1	0.00143008	0.529	-0.446855	0.0896177	-12.942	16	17	16	CDS		0	0
hsa-miR-146a-5p	NM_016184	CLEC4A	534	552	0.846154	-18.5	0	0.00435791	0.529	-0.704952	0.366786	-19.6338	13	18	10	CDS		0	0
hsa-miR-146a-5p	NM_016184	CLEC4A	563	594	0.846154	-18.3	1	0.0101134	0.618	0.429479	0.0487454	-5.49511	20	31	11	CDS		0	0
hsa-miR-146a-5p	NM_194450	CLEC4A	464	495	0.846154	-18.3	1	0.0101351	0.618	0.429479	0.12386	-5.49511	20	31	11	CDS		0	0
hsa-miR-146a-5p	NM_194447	CLEC4A	417	435	0.846154	-18.5	0	0.00435791	0.529	-0.704952	0.366786	-19.6338	13	18	10	CDS		0	0
hsa-miR-146a-5p	NM_194447	CLEC4A	446	477	0.846154	-18.3	1	0.0101134	0.618	0.429479	0.0487454	-5.49511	20	31	11	CDS		0	0
hsa-miR-146a-5p	NM_194448	CLEC4A	347	378	0.846154	-18.3	1	0.0107001	0.618	0.429479	-0.0428439	-5.49511	20	31	11	CDS		0	0
hsa-miR-146a-5p	NM_001297710	MFAP5	2410	2426	1	-17.4	0	0.030406	0.691	2.43008	1.63282	-17.1102	14	16	10	3UTR		0	0
hsa-miR-146a-5p	NM_001297711	MFAP5	2401	2417	1	-17.4	0	0.030406	0.691	2.32294	1.78936	-17.1102	14	16	10	3UTR		0	0
hsa-miR-146a-5p	NM_001297712	MFAP5	2284	2300	0.923077	-17.4	0	0.030406	0.691	0.415035	1.93056	-17.1102	14	16	10	3UTR		0	0
hsa-miR-146a-5p	NM_001297709	MFAP5	2446	2462	0.923077	-17.4	0	0.030406	0.691	0.415035	1.88378	-17.1102	14	16	10	3UTR		0	0
hsa-miR-146a-5p	NM_003480	MFAP5	2476	2492	0.923077	-17.4	0	0.030406	0.691	0.415035	1.45661	-17.1102	14	16	10	3UTR		0	0
hsa-miR-146a-5p	NM_001297776	RIMKLB	4603	4617	0.846154	-14.9	1	0.0221558	0.632	1.25585	1.35027	-17.7329	13	14	13	3UTR		0	0
hsa-miR-146a-5p	NM_144670	A2ML1	1770	1840	0.846154	-24.9	1	0.00100714	0.544	2.01238	1.44871	-3.93757	20	41	12	CDS		0	0
hsa-miR-146a-5p	NM_001282424	A2ML1	285	355	0.923077	-24.9	1	0.00100714	0.544	1.13933	1.4808	-3.93757	20	41	12	CDS		0	0
hsa-miR-146a-5p	XM_005253334	PHC1	2394	2412	0.923077	-18.5	1	0.000517484	0.485	0	0	-14.7217	14	18	7	CDS		0	0
hsa-miR-146a-5p	NM_004426	PHC1	1576	1597	0.846154	-20.3	1	0.0187666	0.426	4.47187	3.30494	-13.5494	18	21	8	CDS		0	0
hsa-miR-146a-5p	NM_004426	PHC1	2406	2424	0.846154	-18.5	1	0.000517484	0.485	2.3926	1.85406	-14.7217	14	18	7	CDS		0	0
hsa-miR-146a-5p	NM_004426	PHC1	4359	4374	0.846154	-17.7	0	0.000271046	0.529	0.725154	1.11645	-17.3433	14	15	14	3UTR		0	0
hsa-miR-146a-5p	NM_005810	KLRG1	1149	1172	0.903846	-16.7	1	8.41127e-05	0.426	0.453196	0.0466336	-10.1906	19	23	13	3UTR		0	0
hsa-miR-146a-5p	NM_001329099	KLRG1	676	699	0.826923	-16.7	1	8.41127e-05	0.426	0.453196	0.266169	-10.1906	19	23	13	3UTR		0	0
hsa-miR-146a-5p	NM_002864	PZP	3460	3484	0.846154	-21	1	3.0037e-05	0.456	0.449724	-0.0157966	-11.4495	18	24	11	CDS		0	0
hsa-miR-146a-5p	NM_002864	PZP	1555	1570	0.923077	-18.7	0	4.95422e-06	0.485	1.15985	2.64666	-16.8091	14	15	14	CDS		0	0
hsa-miR-146a-5p	NM_001781	CD69	532	550	0.846154	-18.5	1	0.00125481	0.574	-0.192333	0.267237	-19.5591	15	18	12	CDS		0	0
hsa-miR-146a-5p	NM_001190765	KLRF2	542	582	0.846154	-18.8	1	0.00209406	0.632	0.229128	-0.163857	-8.84192	20	40	10	CDS		0	0
hsa-miR-146a-5p	XM_011520685	CLEC1B	3178	3196	0.846154	-17.2	1	4.20966e-06	0.588	0	0	-8.84192	17	18	17	3UTR		0	0
hsa-miR-146a-5p	NM_001129998	CLEC12B	424	462	0.846154	-19.2	1	0.000274487	0.529	-0.298792	0.749921	-9.06125	17	24	9	CDS		0	0
hsa-miR-146a-5p	NM_205852	CLEC12B	424	462	0.846154	-19.2	1	0.000274487	0.529	-0.298792	0.749921	-9.06125	17	24	9	CDS		0	0
hsa-miR-146a-5p	NM_197954	CLEC7A	398	414	0.961538	-16.6	0	0.00183126	0.588	1.37845	0.268333	-17.1102	14	16	12	CDS		0	0
hsa-miR-146a-5p	NM_001172632	OLR1	611	639	1	-21.7	1	1.3715e-06	0.441	-0.0313763	-0.124752	-8.09365	17	23	8	CDS		0	0
hsa-miR-146a-5p	NM_002543	OLR1	751	779	1	-21.7	1	1.3715e-06	0.441	0.224087	-0.0489941	-8.09365	17	23	8	CDS		0	0
hsa-miR-146a-5p	NM_153022	TMEM52B	611	634	0.846154	-19	1	0.000506794	0.426	2.88936	1.38928	-9.33931	18	23	6	5UTR		0	0
hsa-miR-146a-5p	NM_031412	GABARAPL1	1338	1380	0.923077	-17.8	1	0.0186034	0.603	0.596226	0.422841	-7.38222	17	25	9	3UTR		0	0
hsa-miR-146a-5p	NM_002262	KLRD1	3029	3051	0.846154	-17.6	1	0.0792411	0.618	0.106299	0.106299	-5.08246	18	22	11	3UTR		0	0
hsa-miR-146a-5p	NM_001351063	KLRD1	2966	2988	0.846154	-17.6	1	0.0792411	0.618	0.106299	0.106299	-5.08246	18	22	11	3UTR		0	0
hsa-miR-146a-5p	NM_007360	KLRK1	1135	1151	0.807692	-18	1	0.00102346	0.515	0.306958	0.742491	-15.1412	14	16	9	3UTR		0	0
hsa-miR-146a-5p	NM_001357731	EIF2S3B	1331	1374	0.923077	-17	1	0.00338078	0.574	0.0376438	1.52162	-8.00486	15	19	9	CDS		0	0
hsa-miR-146a-5p	NM_018423	STYK1	509	559	0.923077	-21.3	1	0.0007734	0.485	0.469284	0.118399	-9.29912	18	22	8	5UTR		0	0
hsa-miR-146a-5p	NM_001987	ETV6	2142	2161	0.923077	-18.2	1	0.000195328	0.515	1.89282	1.37053	-13.0295	16	19	10	3UTR		0	0
hsa-miR-146a-5p	NM_002336	LRP6	8900	8921	0.846154	-18.4	1	0.00126498	0.735	5.28253	4.69113	-6.73374	18	21	8	3UTR		0	0
hsa-miR-146a-5p	NM_002336	LRP6	4634	4659	0.923077	-18.2	1	0.00401187	0.618	1.51184	1.16968	-3.79332	20	25	13	CDS		0	0
hsa-miR-146a-5p	XM_006719078	LRP6	5900	5919	0.846154	-17.6	1	0.00435591	0.5	0	0	-11.1132	16	19	12	3UTR		0	0
hsa-miR-146a-5p	NM_018050	MANSC1	1535	1574	0.923077	-17.8	1	0.00270641	0.603	0.354652	0.457103	-6.6181	15	19	6	CDS		0	0
hsa-miR-146a-5p	NM_016355	DDX47	304	350	0.846154	-18.8	1	0.00489458	0.456	5.04493	4.87638	-6.07158	20	30	10	CDS		0	0
hsa-miR-146a-5p	NM_201224	DDX47	304	350	0.846154	-18.8	1	0.00489458	0.456	5.04493	4.87638	-6.07158	20	30	10	CDS		0	0
hsa-miR-146a-5p	NM_001423	EMP1	1241	1281	1	-21.5	1	0.000551095	0.588	0.0231575	0.329378	-13.6656	17	20	14	3UTR		0	0
hsa-miR-146a-5p	NM_000834	GRIN2B	5033	5053	0.846154	-20.5	1	0.000631357	0.515	0.800542	0.567028	-6.51454	18	20	13	3UTR		0	0
hsa-miR-146a-5p	NM_001286515	ATF7IP	3174	3191	0.846154	-16.6	1	0.0013187	0.544	2.28334	2.5518	-8.65174	16	17	16	CDS		0	0
hsa-miR-146a-5p	NM_181352	ATF7IP	4015	4036	0.923077	-18.7	1	0.0150158	0.529	1.65949	2.14038	-13.2839	15	21	8	CDS		0	0
hsa-miR-146a-5p	NM_024829	PLBD1	732	747	0.846154	-15.1	1	0.00151931	0.559	2.228	4.01167	-8.33988	14	15	14	CDS		0	0
hsa-miR-146a-5p	NM_004963	GUCY2C	1190	1213	0.846154	-17.4	1	0.00155609	0.529	5.09147	5.8564	-11.3313	17	23	7	CDS		0	0
hsa-miR-146a-5p	NM_001190839	MGP	358	383	1	-14.9	1	0.00139694	0.559	0.130172	0.202572	-10.2546	10	12	10	CDS		0	0
hsa-miR-146a-5p	NM_030671	PTPRO	2343	2360	0.923077	-17.5	1	0.0163553	0.588	-0.21358	-0.201049	-15.2579	14	17	8	3UTR		0	0
hsa-miR-146a-5p	NM_030670	PTPRO	2259	2276	0.923077	-17.5	1	0.0163553	0.588	-0.21358	-0.201049	-15.2579	14	17	8	3UTR		0	0
hsa-miR-146a-5p	NM_004447	EPS8	3484	3504	0.923077	-18.1	1	8.15136e-05	0.603	3.0358	3.86999	-9.54854	19	20	19	3UTR		0	0
hsa-miR-146a-5p	NM_004447	EPS8	858	885	0.846154	-18.2	1	0.000200253	0.529	0.189378	0.398192	-5.9393	17	20	16	CDS		0	0
hsa-miR-146a-5p	XM_024448882	EPS8	3222	3242	0.923077	-18.1	1	4.00163e-05	0.603	0	0	-9.54854	19	20	19	3UTR		0	0
hsa-miR-146a-5p	XM_024448882	EPS8	597	624	0.846154	-18.2	1	0.000200253	0.529	0	0	-5.9393	17	20	16	CDS		0	0
hsa-miR-146a-5p	XM_024448880	EPS8	3429	3449	0.923077	-18.1	1	4.00163e-05	0.603	0	0	-9.54854	19	20	19	3UTR		0	0
hsa-miR-146a-5p	XM_024448880	EPS8	804	831	0.846154	-18.2	1	0.000200253	0.529	0	0	-5.9393	17	20	16	CDS		0	0
hsa-miR-146a-5p	NM_001170798	SLC15A5	1232	1271	0.846154	-17.8	1	4.84565e-05	0.471	1.71436	1.8159	-9.29429	17	26	8	CDS		0	0
hsa-miR-146a-5p	NM_001001395	LMO3	2989	3018	0.846154	-15	1	0.00275432	0.632	5.07118	5.75717	-9.06125	16	29	8	3UTR		0	0
hsa-miR-146a-5p	NM_001243609	LMO3	3056	3085	0.846154	-15	1	0.00275432	0.632	5.88825	5.7095	-9.06125	16	29	8	3UTR		0	0
hsa-miR-146a-5p	NM_001243613	LMO3	2993	3022	0.846154	-15	1	0.00275432	0.632	5.11106	5.79572	-9.06125	16	29	8	3UTR		0	0
hsa-miR-146a-5p	NM_001243610	LMO3	2828	2857	0.846154	-15	1	0.00275432	0.632	5.28699	4.45359	-9.06125	16	29	8	3UTR		0	0
hsa-miR-146a-5p	NM_018640	LMO3	3247	3276	0.846154	-15	1	0.00275432	0.632	6.87339	5.65954	-9.06125	16	29	8	3UTR		0	0
hsa-miR-146a-5p	NM_001243612	LMO3	2913	2942	0.846154	-15	1	0.00275432	0.632	6.74287	5.92024	-9.06125	16	29	8	3UTR		0	0
hsa-miR-146a-5p	NM_001243611	LMO3	3225	3254	0.846154	-15	1	0.00275432	0.632	7.34044	6.27803	-9.06125	16	29	8	3UTR		0	0
hsa-miR-146a-5p	NM_001007068	SDCBP	1682	1702	0.923077	-17.9	1	0.0711482	0.647	0.736323	1.00894	-6.86117	17	20	8	3UTR		0	0
hsa-miR-146a-5p	NM_001007067	SDCBP	1697	1717	0.923077	-17.9	1	0.0711482	0.647	0.736323	1.00894	-6.86117	17	20	8	3UTR		0	0
hsa-miR-146a-5p	NM_003580	NSMAF	3444	3486	0.846154	-17.5	1	0.000389099	0.618	-0.233012	0.212612	-8.00486	19	42	9	3UTR		0	0
hsa-miR-146a-5p	NM_001271922	SEC11A	806	829	1	-20.9	1	0.00243137	0.529	5.12086	5.70359	-5.26888	18	23	8	CDS		0	0
hsa-miR-146a-5p	XM_017022734	ZNF592	7352	7371	0.846154	-22.8	1	2.68831e-06	0.544	0	0	-12.6381	16	19	9	3UTR		0	0
hsa-miR-146a-5p	NM_014630	ZNF592	7571	7590	0.923077	-22.8	1	2.68831e-06	0.544	0.866077	0.639751	-12.6381	16	19	9	3UTR		0	0
hsa-miR-146a-5p	NM_201651	SLC28A1	758	800	0.846154	-18.4	1	7.69114e-05	0.412	0.0232816	-0.0554599	-10.1906	16	28	9	3UTR		0	0
hsa-miR-146a-5p	NM_007200	AKAP13	4928	4956	0.846154	-18	1	0.000434338	0.515	4.62328	4.75998	-4.02637	18	28	8	CDS		0	0
hsa-miR-146a-5p	NM_006738	AKAP13	311	353	0.846154	-17.9	1	9.81468e-05	0.515	2.58764	3.05402	-8.15907	17	22	8	CDS		0	0
hsa-miR-146a-5p	NM_022480	KLHL25	3554	3573	0.923077	-19.5	1	1.85418e-05	0.471	-0.501277	-0.218108	-11.4283	16	19	13	3UTR		0	0
hsa-miR-146a-5p	NM_002530	NTRK3	2556	2590	0.846154	-20.1	1	0.00242076	0.529	-0.0201	-0.128466	-9.90581	18	34	10	CDS		0	0
hsa-miR-146a-5p	NM_001012338	NTRK3	2195	2210	0.846154	-17.4	0	1.55905e-06	0.456	5.18985	3.53462	-22.9806	13	15	10	CDS		0	0
hsa-miR-146a-5p	NM_001320135	NTRK3	1796	1811	0.923077	-17.4	0	1.55905e-06	0.456	5.64459	3.06349	-22.9806	13	15	10	CDS		0	0
hsa-miR-146a-5p	NM_001320135	NTRK3	128	145	0.846154	-15.1	1	0.00192094	0.412	-0.463438	-0.532726	-10.8149	15	17	9	5UTR		0	0
hsa-miR-146a-5p	NM_001007156	NTRK3	3079	3103	1	-20.8	1	0.00269456	0.574	1.75772	4.05638	-7.08104	20	24	9	3UTR		0	0
hsa-miR-146a-5p	NM_001144074	DET1	244	261	0.846154	-17.7	1	0.00014873	0.426	0.495922	0.0592695	-12.9192	14	17	10	CDS		0	0
hsa-miR-146a-5p	NM_001321596	DET1	276	293	0.846154	-17.7	1	0.00014873	0.426	-0.464537	0.110627	-12.9192	14	17	10	CDS		0	0
hsa-miR-146a-5p	XM_011521313	ACAN	3216	3239	0.923077	-22.4	1	0.000171782	0.471	0	0	-6.89492	18	23	7	CDS		0	0
hsa-miR-146a-5p	XM_011521314	ACAN	3216	3239	0.923077	-22.4	1	0.000171782	0.471	0	0	-6.89492	18	23	7	CDS		0	0
hsa-miR-146a-5p	NM_013227	ACAN	3215	3238	0.923077	-22.4	1	0.000171782	0.471	1.42291	0.317917	-6.89492	18	23	7	CDS		0	0
hsa-miR-146a-5p	NM_013227	ACAN	5927	5949	0.846154	-18.6	1	1.59908e-05	0.456	2.34959	1.88327	-10.7371	17	22	9	CDS		0	0
hsa-miR-146a-5p	NM_013227	ACAN	6043	6060	0.846154	-18.2	1	0.00489393	0.485	2.34456	1.61113	-13.8986	15	17	10	CDS		0	0
hsa-miR-146a-5p	NM_001135	ACAN	3215	3238	0.923077	-22.4	1	0.000171782	0.471	1.42291	0.317917	-6.89492	18	23	7	CDS		0	0
hsa-miR-146a-5p	NM_001135	ACAN	5927	5949	0.846154	-18.6	1	1.59908e-05	0.456	2.34959	1.88327	-10.7371	17	22	9	CDS		0	0
hsa-miR-146a-5p	NM_001135	ACAN	6043	6060	0.846154	-18.2	1	0.00489393	0.485	2.34456	1.61113	-13.8986	15	17	10	CDS		0	0
hsa-miR-146a-5p	NM_000326	RLBP1	550	569	0.846154	-16.4	1	0.00198151	0.353	4.0909	4.60824	-17.9659	14	19	10	CDS		0	0
hsa-miR-146a-5p	NM_001113378	FANCI	2860	2885	0.923077	-19.5	1	0.00301355	0.529	1.94147	2.16649	-5.76291	19	25	7	CDS		0	0
hsa-miR-146a-5p	NM_018193	FANCI	2680	2705	0.923077	-19.5	1	0.00301355	0.529	2.02349	1.75526	-5.76291	19	25	7	CDS		0	0
hsa-miR-146a-5p	NM_018193	FANCI	4007	4023	0.846154	-15.7	0	0.0302344	0.559	-0.23903	0.12982	-18.0787	13	16	7	3UTR		0	0
hsa-miR-146a-5p	XM_011521764	FANCI	2704	2729	0.846154	-19.5	1	0.00301355	0.529	0	0	-5.76291	19	25	7	CDS		0	0
hsa-miR-146a-5p	NM_152259	TICRR	5824	5841	0.923077	-17.7	1	0.0128159	0.515	0.898366	0.681461	-15.5173	15	17	11	3UTR		0	0
hsa-miR-146a-5p	NM_001199058	C15orf38-AP3S2	5675	5696	1	-19.1	1	0.000277904	0.618	4.64111	2.33861	-9.56239	17	21	8	3UTR		0	0
hsa-miR-146a-5p	NM_005829	AP3S2	5353	5374	0.923077	-19.1	1	0.000277904	0.618	6.11875	4.36818	-9.56239	17	21	8	3UTR		0	0
hsa-miR-146a-5p	NM_002168	IDH2	523	543	0.846154	-18	1	0.00798398	0.485	6.4236	4.64962	-11.6382	16	20	8	CDS		0	0
hsa-miR-146a-5p	NM_020210	SEMA4B	1084	1105	0.846154	-18.7	1	0.00239351	0.515	4.61443	4.36952	-4.02637	18	21	10	CDS		0	0
hsa-miR-146a-5p	NM_198925	SEMA4B	1050	1071	0.846154	-18.7	1	0.00239351	0.515	4.61443	4.36952	-4.02637	18	21	10	CDS		0	0
hsa-miR-146a-5p	NM_003870	IQGAP1	6980	7021	0.884615	-23.2	1	0.0465887	0.603	-0.0910463	0.0639283	-5.22671	21	33	9	3UTR		0	1
hsa-miR-146a-5p	NM_000057	BLM	1677	1695	0.923077	-18.9	1	0.00231258	0.647	2.20115	0.693241	-11.6079	15	18	8	CDS		0	0
hsa-miR-146a-5p	NM_001287247	BLM	1677	1695	0.923077	-18.9	1	0.00231258	0.647	2.20115	0.693241	-11.6079	15	18	8	CDS		0	0
hsa-miR-146a-5p	XM_024449924	MAN2A2	1579	1608	0.846154	-21.4	1	0.000239089	0.5	0	0	-5.03583	20	29	8	CDS		0	0
hsa-miR-146a-5p	NM_006122	MAN2A2	5207	5229	0.846154	-17.7	1	8.50112e-05	0.632	-0.783125	-0.1828	-4.957	19	22	12	3UTR		0	0
hsa-miR-146a-5p	NM_006122	MAN2A2	5408	5433	0.923077	-17.2	1	0.0102082	0.559	0.680325	0.351678	-13.8986	16	25	10	3UTR		0	0
hsa-miR-146a-5p	XM_011521566	MAN2A2	554	583	0.846154	-21.4	1	0.000899233	0.5	0	0	-5.03583	20	29	8	CDS		0	0
hsa-miR-146a-5p	NM_198527	HDDC3	455	475	1	-15.1	1	0.00663432	0.529	2.79159	2.1076	-9.29429	16	20	12	3UTR		0	0
hsa-miR-146a-5p	NM_033544	RCCD1	2678	2698	0.923077	-17.9	1	0.00791461	0.676	0.322273	0.0969454	-9.0374	18	20	12	3UTR		0	0
hsa-miR-146a-5p	NM_001017919	RCCD1	2594	2614	0.923077	-17.9	1	0.00791461	0.676	0.322273	0.0969454	-9.0374	18	20	12	3UTR		0	0
hsa-miR-146a-5p	NM_001289148	VPS33B	1679	1724	1	-19.5	1	0.0039409	0.515	4.44841	3.81588	-9.2861	16	21	10	CDS		0	0
hsa-miR-146a-5p	NM_018668	VPS33B	1760	1805	0.923077	-19.5	1	0.0039409	0.515	2.00099	2.71344	-9.2861	16	21	10	CDS		0	0
hsa-miR-146a-5p	NM_014848	SV2B	2158	2177	1	-20.9	1	6.16418e-05	0.544	3.56469	3.72999	-6.24613	16	19	8	CDS		0	0
hsa-miR-146a-5p	NM_001323032	SV2B	2070	2089	1	-20.9	1	6.16418e-05	0.544	3.56469	3.72999	-6.24613	16	19	8	CDS		0	0
hsa-miR-146a-5p	NM_001167580	SV2B	1228	1247	1	-20.9	1	6.16418e-05	0.544	3.56469	3.72999	-6.24613	16	19	8	CDS		0	0
hsa-miR-146a-5p	XM_017022761	SV2B	1702	1721	0.923077	-20.9	1	6.16418e-05	0.544	0	0	-6.24613	16	19	8	CDS		0	0
hsa-miR-146a-5p	XM_017022761	SV2B	5816	5834	0.897436	-19.2	1	1.55783e-06	0.471	0	0	-11.2074	15	18	7	3UTR		0	0
hsa-miR-146a-5p	NM_001330416	ST8SIA2	1252	1274	0.923077	-26.1	1	0.000256481	0.397	0.255813	2.57463	-10.8814	18	22	9	3UTR		0	0
hsa-miR-146a-5p	NM_006011	ST8SIA2	1292	1314	1	-26.1	1	0.000256481	0.397	2.08158	2.71584	-10.8814	18	22	9	3UTR		0	0
hsa-miR-146a-5p	NM_207446	FAM174B	1864	1885	1	-21.1	1	0.00281542	0.632	0.336787	0.0463399	-8.00792	18	21	13	3UTR		0	0
hsa-miR-146a-5p	NM_001271	CHD2	5168	5191	0.923077	-19.3	1	0.000354618	0.603	5.45786	4.88949	-11.1556	19	23	10	CDS		0	0
hsa-miR-146a-5p	NM_001271	CHD2	4630	4668	0.923077	-19.3	1	0.000604313	0.544	2.61634	3.78137	-6.89492	16	20	9	CDS		0	0
hsa-miR-146a-5p	NM_001271	CHD2	5754	5777	0.871795	-19	1	0.0867759	0.515	2.87105	5.05502	-10.9261	18	23	8	CDS		0	0
hsa-miR-146a-5p	NM_001166287	RGMA	1647	1668	0.846154	-21.7	1	2.50564e-05	0.309	0.0460314	0.755678	-7.16984	17	21	5	3UTR		0	0
hsa-miR-146a-5p	NM_018349	MCTP2	6247	6293	0.923077	-19.2	1	0.0125895	0.632	-0.0283991	-0.305362	-5.18008	16	21	9	3UTR		0	1
hsa-miR-146a-5p	NM_001159643	MCTP2	6082	6128	0.923077	-19.2	1	0.0125895	0.632	-0.0283991	-0.305362	-5.18008	16	21	9	3UTR		0	1
hsa-miR-146a-5p	NM_001159644	MCTP2	782	814	0.846154	-18.5	1	0.00325901	0.676	4.9902	4.11891	-9.06125	19	27	8	CDS		0	1
hsa-miR-146a-5p	NM_144598	LRRC28	1883	1900	0.846154	-21.5	1	4.26504e-05	0.412	0.504982	0.0749799	-16.4904	14	17	9	3UTR		0	0
hsa-miR-146a-5p	NM_001284400	LRRC28	1723	1740	0.846154	-21.5	1	4.26504e-05	0.412	0.504982	0.0749799	-16.4904	14	17	9	3UTR		0	0
hsa-miR-146a-5p	NM_001319206	MEF2A	1286	1310	0.923077	-23	1	0.000741173	0.515	4.27495	4.68276	-11.5847	17	24	9	CDS		0	0
hsa-miR-146a-5p	NM_005587	MEF2A	1268	1292	1	-23	1	0.000727619	0.5	4.27495	4.68276	-11.5847	17	24	9	CDS		0	0
hsa-miR-146a-5p	NM_001130926	MEF2A	1180	1204	1	-23	1	0.000727619	0.5	4.55006	5.08699	-11.5847	17	24	9	CDS		0	0
hsa-miR-146a-5p	NM_001130927	MEF2A	1000	1024	0.923077	-23	1	0.000741173	0.515	4.27495	4.68276	-11.5847	17	24	9	CDS		0	0
hsa-miR-146a-5p	NM_001130928	MEF2A	799	823	1	-23	1	0.000727619	0.5	4.55006	5.08699	-11.5847	17	24	9	CDS		0	0
hsa-miR-146a-5p	NM_001284422	LYSMD4	2046	2063	0.846154	-19.3	1	0.00477346	0.353	0.330842	1.09832	-11.254	15	17	9	3UTR		0	0
hsa-miR-146a-5p	NM_152449	LYSMD4	2111	2128	0.923077	-19.3	1	0.00477346	0.353	0.0346214	0.971083	-11.254	15	17	9	3UTR		0	0
hsa-miR-146a-5p	NM_152449	LYSMD4	919	952	0.846154	-18.3	1	0.00543217	0.515	-0.182675	-0.361448	-13.6656	16	33	9	CDS		0	0
hsa-miR-146a-5p	NM_001284418	LYSMD4	1921	1938	0.923077	-19.3	1	0.00477346	0.353	4.76068	3.44015	-11.254	15	17	9	3UTR		0	0
hsa-miR-146a-5p	NM_139057	ADAMTS17	6200	6221	0.923077	-22.9	1	0.0430487	0.662	1.67974	1.05795	-7.27064	18	21	13	3UTR		0	0
hsa-miR-146a-5p	NM_178842	CERS3	2363	2381	1	-17	1	0.0019485	0.559	2.06053	0.919076	-11.8859	16	18	12	3UTR		0	0
hsa-miR-146a-5p	NM_001290342	CERS3	2478	2495	0.846154	-17.5	1	0.00249381	0.485	1.28663	1.81907	-7.65065	16	17	16	3UTR		0	0
hsa-miR-146a-5p	NM_001290342	CERS3	2456	2474	1	-17	1	0.0019485	0.559	1.22979	1.4837	-11.8859	16	18	12	3UTR		0	0
hsa-miR-146a-5p	NM_014918	CHSY1	778	836	0.876923	-21	1	0.000696936	0.544	0.0234958	-0.0409705	-4.02637	17	23	11	CDS		0	0
hsa-miR-146a-5p	NM_152334	TARSL2	2978	2998	1	-18.3	1	0.000710165	0.662	2.18828	1.29193	-5.19005	13	15	13	3UTR		0	0
hsa-miR-146a-5p	XM_011546222	LOC102723532	206	224	0.846154	-15.7	1	0.00839572	0.603	0	0	-10.6197	16	18	8	CDS		0	0
hsa-miR-146a-5p	NM_024571	SNRNP25	319	335	0.846154	-16.7	1	0.000730352	0.485	6.13992	4.56436	-22.3688	12	16	8	CDS		0	0
hsa-miR-146a-5p	NM_001243249	NPRL3	2375	2402	0.923077	-17.7	1	0.000128285	0.412	1.41594	3.59254	-9.54854	19	27	8	3UTR		0	0
hsa-miR-146a-5p	NM_001320226	LUC7L	668	692	0.846154	-15.6	1	0.00263168	0.515	3.27166	4.18843	-6.46921	18	24	9	CDS		0	0
hsa-miR-146a-5p	NM_183337	RGS11	1648	1665	0.846154	-17.3	1	0.000467161	0.382	1.6204	2.3564	-11.8713	13	17	8	3UTR		0	0
hsa-miR-146a-5p	NM_003834	RGS11	1659	1676	0.846154	-17.3	1	0.000467161	0.382	0.690043	1.98457	-11.8713	13	17	8	3UTR		0	0
hsa-miR-146a-5p	NM_181050	AXIN1	2696	2712	0.923077	-17.7	1	0.000806232	0.353	1.11839	4.47455	-13.9286	14	16	8	CDS		0	0
hsa-miR-146a-5p	NM_003502	AXIN1	2804	2820	0.923077	-17.7	1	0.000806232	0.353	1.11839	4.47455	-13.9286	14	16	8	CDS		0	0
hsa-miR-146a-5p	NM_032259	WDR24	491	506	1	-18.1	0	0.000269207	0.471	3.04105	4.70122	-18.3913	13	15	9	5UTR		0	0
hsa-miR-146a-5p	NM_022773	LMF1	969	1016	1	-20.7	1	0.000120126	0.382	2.03391	1.78163	-8.82818	16	20	12	CDS		0	0
hsa-miR-146a-5p	NM_001352021	LMF1	1045	1070	1	-20.7	1	0.000120126	0.382	3.5777	2.19308	-8.82818	16	20	12	CDS		0	0
hsa-miR-146a-5p	XM_006720967	CACNA1H	1335	1365	0.846154	-18.2	1	2.59509e-05	0.412	0	0	-3.93757	20	30	9	CDS		0	0
hsa-miR-146a-5p	NM_001286464	BAIAP3	2956	2974	1	-17.9	1	0.000330555	0.397	1.0755	2.08059	-11.254	17	18	17	CDS		0	0
hsa-miR-146a-5p	NM_001199097	BAIAP3	2905	2923	1	-17.9	1	0.000330555	0.397	1.0755	2.08059	-11.254	17	18	17	CDS		0	0
hsa-miR-146a-5p	NM_001199098	BAIAP3	2836	2854	1	-17.9	1	0.000330555	0.397	1.0755	2.08059	-11.254	17	18	17	CDS		0	0
hsa-miR-146a-5p	NM_001199099	BAIAP3	2821	2839	1	-17.9	1	0.000330555	0.397	1.0755	2.08059	-11.254	17	18	17	CDS		0	0
hsa-miR-146a-5p	NM_003933	BAIAP3	3013	3031	1	-17.9	1	0.000330555	0.397	1.38716	1.29376	-11.254	17	18	17	CDS		0	0
hsa-miR-146a-5p	NM_001199096	BAIAP3	2855	2873	1	-17.9	1	0.000330555	0.397	1.38716	1.29376	-11.254	17	18	17	CDS		0	0
hsa-miR-146a-5p	NM_001193388	UNKL	2470	2488	0.923077	-18.2	1	0.00457631	0.632	2.09858	1.48229	-9.77961	16	18	12	3UTR		0	0
hsa-miR-146a-5p	XM_011522429	MAPK8IP3	2054	2069	0.923077	-18.1	0	0.00133568	0.324	0	0	-19.4239	13	15	8	CDS		0	0
hsa-miR-146a-5p	NM_001286249	HAGH	220	242	0.923077	-25.1	1	3.02156e-07	0.294	2.02799	1.37453	-17.274	16	22	9	5UTR		0	0
hsa-miR-146a-5p	NM_001040427	HAGH	220	242	0.923077	-25.1	1	3.02156e-07	0.294	2.02799	1.37453	-17.274	16	22	9	5UTR		0	0
hsa-miR-146a-5p	NM_174903	RNF151	117	142	1	-19.2	1	0.000265358	0.412	2.70962	3.13783	-13.6972	14	16	14	CDS		0	0
hsa-miR-146a-5p	NM_001348711	RNF151	117	142	1	-19.2	1	0.000265358	0.412	2.70962	2.79217	-13.6972	14	16	14	CDS		0	0
hsa-miR-146a-5p	NM_006453	TBL3	1668	1692	0.846154	-19.9	1	0.000267926	0.309	4.47386	3.49298	-6.32496	18	24	8	CDS		0	0
hsa-miR-146a-5p	NM_178167	ZNF598	2415	2447	0.846154	-18	1	0.00021907	0.426	3.71429	3.87734	-5.92733	18	32	9	CDS		0	0
hsa-miR-146a-5p	NM_000548	TSC2	3082	3110	0.846154	-17.7	1	0.000124664	0.441	4.39223	5.52526	-9.81332	18	28	7	CDS		0	0
hsa-miR-146a-5p	NM_001114382	TSC2	3082	3110	0.846154	-17.7	1	0.000124664	0.441	3.7358	4.68458	-9.81332	18	28	7	CDS		0	0
hsa-miR-146a-5p	NM_001374	DNASE1L2	345	362	0.846154	-16.8	1	0.00162561	0.397	0.800188	1.17272	-12.4828	15	17	13	CDS		0	0
hsa-miR-146a-5p	NM_001301680	DNASE1L2	322	339	0.846154	-16.8	1	0.00162561	0.397	0.800188	1.17272	-12.4828	15	17	13	CDS		0	0
hsa-miR-146a-5p	NM_001286627	RNPS1	862	873	0.923077	-16.4	0	5.713e-05	0.559	5.12565	2.73016	-24.5476	10	11	10	CDS		0	0
hsa-miR-146a-5p	NM_001286626	RNPS1	1025	1045	0.846154	-19.3	1	0.000148158	0.353	2.93022	4.59488	-10.0464	16	20	8	CDS		0	0
hsa-miR-146a-5p	NM_001286626	RNPS1	862	873	0.923077	-16.4	0	5.713e-05	0.559	5.12565	2.73016	-24.5476	10	11	10	CDS		0	0
hsa-miR-146a-5p	NM_080594	RNPS1	1213	1233	0.923077	-19.3	1	0.000148158	0.353	5.63084	4.54591	-10.0464	16	20	8	CDS		0	0
hsa-miR-146a-5p	NM_006711	RNPS1	1079	1099	0.923077	-19.3	1	0.000148158	0.353	4.9989	4.31018	-10.0464	16	20	8	CDS		0	0
hsa-miR-146a-5p	XM_005255048	RNPS1	1108	1128	0.846154	-19.3	1	0.000148158	0.353	0	0	-10.0464	16	20	8	CDS		0	0
hsa-miR-146a-5p	NM_001286625	RNPS1	1018	1038	0.846154	-19.3	1	0.000148158	0.353	3.07209	4.59851	-10.0464	16	20	8	CDS		0	0
hsa-miR-146a-5p	NM_001286625	RNPS1	855	866	0.884615	-16.4	0	5.713e-05	0.559	5.07701	2.44744	-24.5476	10	11	10	CDS		0	0
hsa-miR-146a-5p	XM_024450296	PDPK1	5853	5882	1	-22.3	1	0.0068245	0.353	0	0	-5.83853	20	29	10	3UTR		0	0
hsa-miR-146a-5p	NM_001258450	PKMYT1	1885	1900	0.846154	-16.1	1	0.0278522	0.471	0	0	-15.1114	14	15	14	3UTR		0	0
hsa-miR-146a-5p	NM_004203	PKMYT1	2092	2107	0.846154	-16.1	1	0.0278522	0.471	0	0	-15.1114	14	15	14	3UTR		0	0
hsa-miR-146a-5p	XM_005246651	PPIL3	448	478	1	-23.2	1	0.0652761	0.544	0	0	-9.9649	17	22	9	CDS		0	0
hsa-miR-146a-5p	XM_017004352	PPIL3	639	669	1	-23.2	1	0.0652761	0.544	0	0	-9.9649	17	22	9	CDS		0	0
hsa-miR-146a-5p	NM_130906	PPIL3	517	547	0.923077	-23.2	1	0.0652761	0.544	4.24778	4.70823	-9.9649	17	22	9	CDS		0	0
hsa-miR-146a-5p	NM_032472	PPIL3	529	559	0.923077	-23.2	1	0.0652761	0.544	4.96023	5.34568	-9.9649	17	22	9	CDS		0	0
hsa-miR-146a-5p	NM_001351590	CFLAR	3008	3029	0.980769	-23.9	1	7.7321e-05	0.5	0.249882	-0.0238513	-13.2226	18	21	15	3UTR		0	1
hsa-miR-146a-5p	NM_003879	CFLAR	2169	2190	0.980769	-23.9	1	7.7321e-05	0.5	0.249882	-0.0238513	-13.2226	18	21	15	3UTR		0	1
hsa-miR-146a-5p	NM_001202516	CFLAR	2064	2085	0.980769	-23.9	1	7.7321e-05	0.5	0.249882	-0.0238513	-13.2226	18	21	15	3UTR		0	1
hsa-miR-146a-5p	NM_001202517	CFLAR	1751	1772	0.980769	-23.9	1	7.7321e-05	0.5	0.249882	-0.0238513	-13.2226	18	21	15	3UTR		0	1
hsa-miR-146a-5p	NM_001308043	CFLAR	3185	3220	0.846154	-18.2	1	0.0213754	0.412	2.3116	2.71568	-4.02637	20	26	9	3UTR		0	1
hsa-miR-146a-5p	NM_001127183	CFLAR	2202	2223	0.923077	-23.9	1	7.7321e-05	0.5	-0.456608	-0.0360713	-13.2226	18	21	15	3UTR		0	1
hsa-miR-146a-5p	NM_001202518	CFLAR	2276	2297	0.910256	-23.9	1	7.7321e-05	0.5	-0.0905118	0.121667	-13.2226	18	21	15	3UTR		0	1
hsa-miR-146a-5p	NM_001306083	CASP10	255	269	0.807692	-14.9	1	0.00768799	0.588	0.519143	0.917193	-5.76291	13	14	13	5UTR		0	0
hsa-miR-146a-5p	NM_032974	CASP10	225	252	1	-20.3	1	0.00768799	0.588	0.934299	0.505288	-4.79441	20	27	13	5UTR		0	0
hsa-miR-146a-5p	NM_032974	CASP10	1485	1508	0.815385	-19.9	1	1.93589e-05	0.485	3.57465	0.530146	-10.977	18	23	9	CDS		0	0
hsa-miR-146a-5p	NM_001206542	CASP10	225	252	1	-20.3	1	0.00768799	0.588	0.934299	0.505288	-4.79441	20	27	13	5UTR		0	0
hsa-miR-146a-5p	NM_001206542	CASP10	1356	1379	0.815385	-19.9	1	1.93589e-05	0.485	3.57465	0.530146	-10.977	18	23	9	CDS		0	0
hsa-miR-146a-5p	NM_032977	CASP10	225	252	1	-20.3	1	0.00768799	0.588	0.934299	0.505288	-4.79441	20	27	13	5UTR		0	0
hsa-miR-146a-5p	NM_032977	CASP10	1485	1508	0.815385	-19.9	1	1.93589e-05	0.485	3.57465	0.530146	-10.977	18	23	9	CDS		0	0
hsa-miR-146a-5p	NM_032976	CASP10	225	252	1	-20.3	1	0.00768799	0.588	-0.435077	0.0109568	-4.79441	20	27	13	5UTR		0	0
hsa-miR-146a-5p	NM_032976	CASP10	1393	1416	0.815385	-19.9	1	1.93589e-05	0.485	2.50063	0.801529	-10.977	18	23	9	3UTR		0	0
hsa-miR-146a-5p	NM_001206524	CASP10	225	252	1	-20.3	1	0.00768799	0.588	0.934299	0.505288	-4.79441	20	27	13	5UTR		0	0
hsa-miR-146a-5p	NM_001206524	CASP10	1284	1307	0.815385	-19.9	1	1.93589e-05	0.485	3.57465	0.530146	-10.977	18	23	9	CDS		0	0
hsa-miR-146a-5p	NM_001230	CASP10	225	252	1	-20.3	1	0.00768799	0.588	0.934299	0.505288	-4.79441	20	27	13	5UTR		0	0
hsa-miR-146a-5p	NM_001230	CASP10	1356	1379	0.815385	-19.9	1	1.93589e-05	0.485	3.57465	0.530146	-10.977	18	23	9	CDS		0	0
hsa-miR-146a-5p	NM_001206864	STRADB	1223	1248	0.923077	-20.1	1	0.0168026	0.618	4.98356	2.65204	-9.9649	19	25	7	CDS		0	0
hsa-miR-146a-5p	NM_001206864	STRADB	781	803	0.846154	-17.9	1	0.00231729	0.603	3.87394	4.24813	-17.6255	17	22	14	CDS		0	0
hsa-miR-146a-5p	NM_018571	STRADB	1223	1248	0.923077	-20.1	1	0.0168026	0.618	4.98356	2.65204	-9.9649	19	25	7	CDS		0	0
hsa-miR-146a-5p	NM_018571	STRADB	781	803	0.846154	-17.9	1	0.00231729	0.603	3.87394	4.24813	-17.6255	17	22	14	CDS		0	0
hsa-miR-146a-5p	NM_001168216	C2CD6	730	772	0.923077	-19.7	1	0.000636823	0.618	1.99777	1.067	-3.79332	16	19	10	CDS		0	0
hsa-miR-146a-5p	NM_152525	C2CD6	754	772	0.846154	-19.6	1	0.000636823	0.618	0.149661	-0.336784	-3.79332	16	18	10	CDS		0	0
hsa-miR-146a-5p	NM_001168221	C2CD6	730	772	1	-19.7	1	0.000636823	0.618	0.0967384	0.40513	-3.79332	16	19	10	CDS		0	0
hsa-miR-146a-5p	NM_001168217	C2CD6	730	772	1	-19.7	1	0.000636823	0.618	0.298522	0.319374	-3.79332	16	19	10	CDS		0	0
hsa-miR-146a-5p	XM_017004620	MPP4	3432	3458	0.846154	-18.2	1	0.00359528	0.662	0	0	-9.33931	18	26	7	CDS		0	0
hsa-miR-146a-5p	NM_020919	ALS2	280	302	0.923077	-22.5	1	0.00137154	0.5	1.57305	1.30523	-5.69428	18	22	6	5UTR		0	0
hsa-miR-146a-5p	NM_001135745	ALS2	280	302	0.846154	-22.5	1	0.00137154	0.5	0.0881298	0.137511	-5.69428	18	22	6	5UTR		0	0
hsa-miR-146a-5p	NM_139158	CDK15	2540	2586	0.846154	-17.4	1	0.000651585	0.588	-0.458175	0.141442	-7.91236	18	31	11	3UTR		0	0
hsa-miR-146a-5p	NM_001261435	CDK15	2612	2658	0.846154	-17.4	1	0.000651585	0.588	-0.458175	0.141442	-7.91236	18	31	11	3UTR		0	0
hsa-miR-146a-5p	NM_001288622	ICA1L	7696	7722	1	-18.3	1	0.00925342	0.618	4.67472	4.44474	-6.51454	19	26	13	3UTR		0	0
hsa-miR-146a-5p	NM_138468	ICA1L	7823	7849	0.923077	-18.3	1	0.00925342	0.618	1.07996	1.62046	-6.51454	19	26	13	3UTR		0	0
hsa-miR-146a-5p	NM_001288623	ICA1L	7641	7667	0.923077	-18.3	1	0.00925342	0.618	3.60822	4.2107	-6.51454	19	26	13	3UTR		0	0
hsa-miR-146a-5p	NM_018256	WDR12	1233	1255	1	-17.2	1	0.0020886	0.632	-0.320453	-0.0784528	-9.9649	17	22	12	CDS		1	0
hsa-miR-146a-5p	NM_001114132	NBEAL1	3193	3214	0.923077	-21.3	1	6.34206e-06	0.515	4.31248	4.11445	-7.23797	17	21	11	CDS		0	0
hsa-miR-146a-5p	NM_001114132	NBEAL1	1871	1909	0.923077	-18.3	1	0.000315723	0.5	2.64332	3.33919	-15.5173	18	38	9	CDS		0	0
hsa-miR-146a-5p	NM_001114132	NBEAL1	7403	7425	0.846154	-18	1	0.00757563	0.691	5.86967	4.55136	-11.3517	19	22	15	CDS		0	0
hsa-miR-146a-5p	NM_001282925	ABI2	6316	6338	0.923077	-18.7	1	0.00291046	0.706	0.727314	0.979611	-8.00486	18	22	9	3UTR		0	0
hsa-miR-146a-5p	NM_001282926	ABI2	6298	6320	0.923077	-18.7	1	0.00291046	0.706	0.727314	0.979611	-8.00486	18	22	9	3UTR		0	0
hsa-miR-146a-5p	NM_005759	ABI2	6202	6224	0.923077	-18.7	1	0.00291046	0.706	0.727314	0.979611	-8.00486	18	22	9	3UTR		0	0
hsa-miR-146a-5p	NM_001282932	ABI2	6312	6334	0.923077	-18.7	1	0.00291046	0.706	2.01058	2.20375	-8.00486	18	22	9	3UTR		0	0
hsa-miR-146a-5p	NM_213589	RAPH1	361	389	0.846154	-22.5	1	0.125184	0.529	0.739959	1.49795	-7.86061	19	28	11	CDS		0	0
hsa-miR-146a-5p	NM_213589	RAPH1	3399	3425	0.923077	-17.8	1	1.28221e-05	0.456	-0.0192026	-0.301045	-7.65065	19	26	9	CDS		0	0
hsa-miR-146a-5p	XM_005246777	RAPH1	305	333	0.846154	-22.5	1	0.125184	0.529	0	0	-7.86061	19	28	11	CDS		0	0
hsa-miR-146a-5p	XM_005246777	RAPH1	3499	3525	1	-17.8	1	1.28221e-05	0.456	0	0	-7.65065	19	26	9	CDS		0	0
hsa-miR-146a-5p	NM_005214	CTLA4	930	945	0.846154	-16.4	1	6.99465e-05	0.647	0.776228	0.832744	-7.47102	12	15	8	3UTR		0	0
hsa-miR-146a-5p	NM_001037631	CTLA4	820	835	0.846154	-16.4	1	6.99465e-05	0.647	0.776228	0.832744	-7.47102	12	15	8	3UTR		0	0
hsa-miR-146a-5p	NM_001302769	PARD3B	1314	1329	1	-17.7	0	0.00159184	0.574	4.84881	4.17761	-15.5666	14	15	14	CDS		0	0
hsa-miR-146a-5p	NM_205863	PARD3B	1314	1329	1	-17.7	0	0.00159184	0.574	4.84881	4.17761	-15.5666	14	15	14	CDS		0	0
hsa-miR-146a-5p	NM_057177	PARD3B	1314	1329	1	-17.7	0	0.00159184	0.574	4.84881	4.17761	-15.5666	14	15	14	CDS		0	0
hsa-miR-146a-5p	NM_152526	PARD3B	1314	1329	1	-17.7	0	0.00159184	0.574	4.84881	4.17761	-15.5666	14	15	14	CDS		0	0
hsa-miR-146a-5p	NM_201266	NRP2	5472	5494	0.846154	-17.4	1	0.00512479	0.676	2.27168	1.70203	-10.5818	17	22	11	3UTR		1	0
hsa-miR-146a-5p	NM_003872	NRP2	5457	5479	0.846154	-17.4	1	0.00512479	0.676	2.27168	1.70203	-10.5818	17	22	11	3UTR		1	0
hsa-miR-146a-5p	NM_201279	NRP2	5406	5428	0.846154	-17.4	1	0.00512479	0.676	2.27168	1.70203	-10.5818	17	22	11	3UTR		1	0
hsa-miR-146a-5p	NM_017759	INO80D	2642	2676	0.846154	-21	1	7.26893e-06	0.368	0.264409	0.201671	-8.09365	18	20	18	CDS		0	1
hsa-miR-146a-5p	NM_017759	INO80D	9719	9750	0.923077	-18.1	1	0.0136952	0.75	0.617599	0.329236	-6.51454	17	31	11	3UTR		0	1
hsa-miR-146a-5p	NM_001261453	GPR1	1165	1189	0.846154	-18.7	0	0.00139209	0.588	3.73703	3.04569	-14.5333	18	24	12	CDS		0	0
hsa-miR-146a-5p	NM_020923	ZDBF2	847	866	0.923077	-20.9	1	0.00112458	0.529	0	0	-8.82818	17	19	12	CDS		0	0
hsa-miR-146a-5p	NM_020923	ZDBF2	1037	1061	1	-19.4	1	0.00205663	0.618	0	0	-9.26259	19	24	10	CDS		0	0
hsa-miR-146a-5p	NM_001285549	ZDBF2	740	759	0.923077	-20.9	1	0.00112458	0.529	0	0	-8.82818	17	19	12	CDS		0	0
hsa-miR-146a-5p	NM_001285549	ZDBF2	930	954	1	-19.4	1	0.00205663	0.618	0	0	-9.26259	19	24	10	CDS		0	0
hsa-miR-146a-5p	XM_011512086	ADAM23	2255	2278	0.846154	-20.6	1	0.00064235	0.5	0	0	-15.993	17	23	11	CDS		0	0
hsa-miR-146a-5p	NM_003812	ADAM23	3963	3985	0.923077	-17.9	1	0.0145434	0.662	1.92305	1.32037	-8.14122	20	22	11	3UTR		0	0
hsa-miR-146a-5p	NM_173077	CPO	936	965	0.923077	-21.7	1	2.37309e-05	0.5	2.21181	2.66586	-7.7949	20	29	8	CDS		0	0
hsa-miR-146a-5p	NM_001330135	METTL21A	405	422	0.846154	-17.2	1	4.78319e-05	0.5	-0.230221	-0.0301316	-5.33701	15	17	10	CDS		0	0
hsa-miR-146a-5p	NM_001330218	CCNYL1	3763	3799	1	-17.5	0	0.00378105	0.691	1.56829	1.67327	-15.5666	14	16	14	3UTR		0	0
hsa-miR-146a-5p	NM_001142300	CCNYL1	3610	3646	1	-17.5	0	0.00378105	0.691	1.56829	1.67327	-15.5666	14	16	14	3UTR		0	0
hsa-miR-146a-5p	NM_152523	CCNYL1	3511	3547	1	-17.5	0	0.00378105	0.691	1.56829	1.67327	-15.5666	14	16	14	3UTR		0	0
hsa-miR-146a-5p	NM_001080475	PLEKHM3	3768	3785	0.846154	-20.2	1	0.000165758	0.662	-0.633868	-0.123136	-10.5818	15	17	9	3UTR		0	0
hsa-miR-146a-5p	XM_017004072	PLEKHM3	3193	3210	1	-20.2	1	0.000165758	0.662	0	0	-10.5818	15	17	9	3UTR		0	0
hsa-miR-146a-5p	NM_001099334	C2orf80	769	795	0.923077	-18	1	0.00965524	0.632	3.03307	1.68651	-3.79332	18	26	8	3UTR		0	0
hsa-miR-146a-5p	XM_017004075	C2orf80	717	743	0.846154	-18	1	0.00965524	0.632	0	0	-3.79332	18	26	8	3UTR		0	0
hsa-miR-146a-5p	NM_005896	IDH1	1772	1798	0.807692	-23.4	1	0.000425817	0.647	5.68205	5.23011	-4.17062	21	26	17	3UTR		0	0
hsa-miR-146a-5p	NM_001282386	IDH1	1683	1709	0.884615	-23.4	1	0.000425817	0.647	4.71239	4.59868	-4.17062	21	26	17	3UTR		0	0
hsa-miR-146a-5p	NM_001282387	IDH1	1840	1866	0.884615	-23.4	1	0.000425817	0.647	4.39484	5.12507	-4.17062	21	26	17	3UTR		0	0
hsa-miR-146a-5p	XM_011510792	PIKFYVE	2574	2600	0.846154	-19.5	1	0.0124255	0.529	0	0	-11.3217	19	26	8	CDS		0	0
hsa-miR-146a-5p	NM_015040	PIKFYVE	2515	2541	0.846154	-19.5	1	0.0124255	0.529	5.28551	5.77408	-11.3217	19	26	8	CDS		0	0
hsa-miR-146a-5p	NM_015040	PIKFYVE	6561	6580	0.923077	-17.5	1	0.00235832	0.544	0.383308	0.586604	-9.82598	14	19	9	3UTR		0	0
hsa-miR-146a-5p	NM_001309516	PTH2R	1141	1161	0.846154	-16.9	1	0.00304571	0.515	0.902126	2.91919	-7.23797	18	20	10	CDS		0	0
hsa-miR-146a-5p	NM_005048	PTH2R	1037	1057	0.846154	-16.9	1	0.00304571	0.515	4.79058	4.81606	-7.23797	18	20	10	CDS		0	0
hsa-miR-146a-5p	NM_001039538	MAP2	1851	1875	0.923077	-16.7	1	0.00113441	0.588	4.56242	5.4279	-13.0794	15	24	9	CDS		0	0
hsa-miR-146a-5p	NM_002374	MAP2	2191	2212	0.846154	-17.1	1	0.00164877	0.618	1.96051	2.69366	-8.8291	15	21	8	CDS		0	0
hsa-miR-146a-5p	NM_002374	MAP2	5452	5476	0.923077	-16.7	1	0.00113441	0.588	4.56242	5.4279	-13.0794	15	24	9	CDS		0	0
hsa-miR-146a-5p	NM_031845	MAP2	1384	1408	0.923077	-16.7	1	0.00113441	0.588	4.56242	5.4279	-13.0794	15	24	9	CDS		0	0
hsa-miR-146a-5p	NM_001278283	RPE	1411	1425	0.846154	-16.7	0	0.00336735	0.662	0.542692	0.201666	-19.6569	13	14	13	3UTR		0	0
hsa-miR-146a-5p	NM_001278282	RPE	1331	1345	0.846154	-16.7	0	0.00336735	0.662	0.542692	0.201666	-19.6569	13	14	13	3UTR		0	0
hsa-miR-146a-5p	NM_001318927	RPE	1424	1438	0.846154	-16.7	0	0.00336735	0.662	0.542692	0.201666	-19.6569	13	14	13	3UTR		0	0
hsa-miR-146a-5p	NM_001278285	RPE	1239	1253	0.846154	-16.7	0	0.00336735	0.662	0.542692	0.201666	-19.6569	13	14	13	3UTR		0	0
hsa-miR-146a-5p	NM_006916	RPE	1300	1314	0.846154	-16.7	0	0.00336735	0.662	0.542692	0.201666	-19.6569	13	14	13	3UTR		0	0
hsa-miR-146a-5p	NM_001278288	RPE	1246	1260	0.846154	-16.7	0	0.00336735	0.662	0.542692	0.201666	-19.6569	13	14	13	3UTR		0	0
hsa-miR-146a-5p	NM_001278286	RPE	1255	1269	0.846154	-16.7	0	0.00336735	0.662	0.542692	0.201666	-19.6569	13	14	13	3UTR		0	0
hsa-miR-146a-5p	NM_001318930	RPE	1315	1329	0.846154	-16.7	0	0.00336735	0.662	0.542692	0.201666	-19.6569	13	14	13	3UTR		0	0
hsa-miR-146a-5p	NM_001136575	LANCL1	2124	2147	0.846154	-20.1	1	0.000250276	0.647	-0.131366	0.0985099	-11.4922	18	23	9	3UTR		0	1
hsa-miR-146a-5p	NM_006055	LANCL1	2218	2241	0.846154	-20.1	1	0.000250276	0.647	0.343216	-0.112828	-11.4922	18	23	9	3UTR		0	1
hsa-miR-146a-5p	NM_001136574	LANCL1	2129	2152	0.846154	-20.1	1	0.000250276	0.647	-0.294504	0.0306593	-11.4922	18	23	9	3UTR		0	1
hsa-miR-146a-5p	NM_001122633	CPS1	2823	2840	0.846154	-17.6	1	0.000524195	0.559	5.94274	3.12522	-5.22701	14	17	8	CDS		0	0
hsa-miR-146a-5p	NM_001875	CPS1	2852	2875	0.923077	-17.4	1	0.000524195	0.559	4.23444	2.83855	-5.22701	14	18	8	CDS		0	0
hsa-miR-146a-5p	NM_001042599	ERBB4	8997	9017	1	-19.4	1	0.000134653	0.618	5.09023	5.59271	-11.9898	14	20	7	3UTR	MIRT005806	1	1
hsa-miR-146a-5p	NM_001042599	ERBB4	10509	10538	0.846154	-17.9	1	0.0110168	0.647	5.59473	5.1575	-11.0886	19	29	7	3UTR	MIRT005806	1	1
hsa-miR-146a-5p	NM_001042599	ERBB4	10763	10790	0.846154	-18.1	1	0.0333323	0.618	5.89699	4.93734	-7.23797	17	27	10	3UTR	MIRT005806	1	1
hsa-miR-146a-5p	NM_005235	ERBB4	9045	9065	1	-19.4	1	0.000134653	0.618	5.09023	5.59271	-11.9898	14	20	7	3UTR	MIRT005806	1	1
hsa-miR-146a-5p	NM_005235	ERBB4	10557	10586	0.846154	-17.9	1	0.0110168	0.647	5.59473	5.1575	-11.0886	19	29	7	3UTR	MIRT005806	1	1
hsa-miR-146a-5p	NM_005235	ERBB4	10811	10838	0.846154	-18.1	1	0.0333323	0.618	5.89699	4.93734	-7.23797	17	27	10	3UTR	MIRT005806	1	1
hsa-miR-146a-5p	NM_001079526	IKZF2	2382	2403	0.923077	-19	1	0.00669551	0.691	2.0058	1.56053	-11.5013	17	21	13	3UTR		0	0
hsa-miR-146a-5p	NM_016260	IKZF2	8204	8224	0.897436	-19.5	1	0.00455877	0.735	3.63759	4.48131	-13.7692	16	20	9	3UTR		0	0
hsa-miR-146a-5p	NM_016260	IKZF2	2313	2334	1	-19	1	0.00669551	0.691	2.41787	2.49024	-11.5013	17	21	13	3UTR		0	0
hsa-miR-146a-5p	XM_005246384	IKZF2	8314	8334	0.923077	-19.5	1	0.00455877	0.735	0	0	-13.7692	16	20	9	3UTR		0	0
hsa-miR-146a-5p	XM_005246384	IKZF2	2423	2444	0.846154	-19	1	0.00669551	0.691	0	0	-11.5013	17	21	13	3UTR		0	0
hsa-miR-146a-5p	XM_005246384	IKZF2	1141	1158	0.846154	-17.2	0	0.00243247	0.588	0	0	-16.4234	15	17	8	CDS		0	0
hsa-miR-146a-5p	NM_001282548	BARD1	3833	3847	0.923077	-16.5	1	0.00102942	0.603	1.95357	2.0115	-19.8372	13	14	13	3UTR		0	0
hsa-miR-146a-5p	NM_001282543	BARD1	5186	5200	0.923077	-16.5	1	0.00102942	0.603	1.95357	1.63032	-19.8372	13	14	13	3UTR		0	0
hsa-miR-146a-5p	NM_001282545	BARD1	3890	3904	0.923077	-16.5	1	0.00102942	0.603	1.95357	1.5226	-19.8372	13	14	13	3UTR		0	0
hsa-miR-146a-5p	NM_001282549	BARD1	3704	3718	0.923077	-16.5	1	0.00102942	0.603	1.95357	1.5226	-19.8372	13	14	13	3UTR		0	0
hsa-miR-146a-5p	NM_000465	BARD1	5243	5257	0.923077	-16.5	1	0.00102942	0.603	1.95357	1.5226	-19.8372	13	14	13	3UTR		0	0
hsa-miR-146a-5p	NM_173076	ABCA12	7884	7908	0.846154	-18.7	1	3.60485e-05	0.574	1.20202	1.15333	-9.06125	17	21	9	CDS		0	0
hsa-miR-146a-5p	NM_015657	ABCA12	6869	6893	0.846154	-18.7	1	3.60485e-05	0.574	2.55771	2.10679	-9.06125	17	21	9	CDS		0	0
hsa-miR-146a-5p	NM_212474	FN1	6900	6927	0.807692	-19.8	1	5.87499e-07	0.529	2.7779	3.68609	-8.917	16	20	9	3UTR		0	0
hsa-miR-146a-5p	NM_212476	FN1	7260	7287	0.807692	-19.8	1	5.87499e-07	0.529	2.7779	3.68609	-8.917	16	20	9	3UTR		0	0
hsa-miR-146a-5p	NM_212478	FN1	7362	7389	0.807692	-19.8	1	5.87499e-07	0.529	2.7779	3.68609	-8.917	16	20	9	3UTR		0	0
hsa-miR-146a-5p	NM_002026	FN1	7437	7464	0.807692	-19.8	1	5.87499e-07	0.529	2.7779	3.68609	-8.917	16	20	9	3UTR		0	0
hsa-miR-146a-5p	NM_021141	XRCC5	1205	1226	0.846154	-16.7	1	0.0284361	0.574	4.44254	4.01631	-7.78178	17	21	9	CDS		0	0
hsa-miR-146a-5p	NM_020814	2020-03-04	1563	1602	0.846154	-20.7	1	0.0125714	0.529	2.34101	3.72227	-3.93757	20	39	10	5UTR		0	0
hsa-miR-146a-5p	NM_014140	SMARCAL1	1533	1554	0.846154	-18.4	1	0.00211924	0.426	1.42462	3.59013	-6.77039	18	21	7	CDS		0	0
hsa-miR-146a-5p	NM_001127207	SMARCAL1	1347	1368	0.846154	-18.4	1	0.00211924	0.426	2.40127	3.01456	-6.77039	18	21	7	CDS		0	0
hsa-miR-146a-5p	NM_003284	TNP1	302	322	0.846154	-18.9	1	0.00253574	0.559	2.25029	1.57018	-10.7144	16	20	12	3UTR		0	0
hsa-miR-146a-5p	XM_024453083	TNS1	6086	6107	1	-21.1	1	0.000102417	0.485	0	0	-9.26849	18	21	11	3UTR		0	0
hsa-miR-146a-5p	NM_022648	TNS1	6049	6070	1	-21.1	1	0.000102417	0.485	3.79086	3.80553	-9.26849	18	21	11	3UTR		0	0
hsa-miR-146a-5p	NM_001308023	TNS1	5777	5798	1	-21.1	1	0.000102417	0.485	1.952	3.23529	-9.26849	18	21	11	3UTR		0	0
hsa-miR-146a-5p	NM_001308022	TNS1	5798	5819	0.923077	-21.1	1	0.000102417	0.485	3.85607	3.39668	-9.26849	18	21	11	3UTR		0	0
hsa-miR-146a-5p	XM_017004813	TNS1	5139	5160	1	-21.1	1	0.000102417	0.485	0	0	-9.26849	18	21	11	3UTR		0	0
hsa-miR-146a-5p	NM_198483	RUFY4	1360	1379	0.846154	-19.7	1	0.000583264	0.426	-0.0078858	0.250757	-10.0975	16	19	10	CDS		0	0
hsa-miR-146a-5p	NM_001557	CXCR2	1522	1545	0.923077	-22.4	1	0.00213941	0.426	-0.284632	0.141693	-7.65065	17	23	12	3UTR		0	0
hsa-miR-146a-5p	NM_001321430	TMBIM1	1729	1770	0.923077	-17.1	1	0.0678518	0.574	5.86386	2.90575	-17.0124	15	41	9	3UTR		0	0
hsa-miR-146a-5p	NM_001321427	TMBIM1	1208	1227	0.846154	-19.2	1	0.0115999	0.485	-0.243859	0.277912	-9.32546	16	19	9	CDS		0	0
hsa-miR-146a-5p	XM_005246720	USP37	6398	6418	0.846154	-16	1	0.000296848	0.603	0	0	-11.2271	18	20	12	3UTR		0	1
hsa-miR-146a-5p	XM_005246721	USP37	6290	6310	0.846154	-16	1	0.000296848	0.603	0	0	-11.2271	18	20	12	3UTR		0	1
hsa-miR-146a-5p	NM_001271634	CNOT9	3263	3284	0.846154	-18.8	1	0.00523537	0.456	0.135602	1.20848	-7.8837	15	21	5	3UTR		0	0
hsa-miR-146a-5p	NM_005444	CNOT9	3167	3188	0.846154	-18.8	1	0.00523537	0.456	0.135602	1.20848	-7.8837	15	21	5	3UTR		0	0
hsa-miR-146a-5p	XM_017005116	PLCD4	864	897	0.846154	-18.7	1	0.00774239	0.529	0	0	-9.02428	17	33	10	CDS		0	0
hsa-miR-146a-5p	XM_011511789	ZNF142	2735	2781	0.923077	-23.5	1	0.000658662	0.397	0	0	-12.5345	15	19	14	CDS		0	0
hsa-miR-146a-5p	NM_001105537	ZNF142	2567	2613	0.846154	-23.5	1	0.000658662	0.397	3.88524	4.14364	-12.5345	15	19	14	CDS		0	0
hsa-miR-146a-5p	XM_006712875	TTLL4	5709	5737	0.846154	-18.8	1	0.00134253	0.529	0	0	-3.79332	20	28	10	3UTR		0	0
hsa-miR-146a-5p	NM_000784	CYP27A1	144	158	0.923077	-16.4	0	0.0476001	0.471	-0.156499	0.554711	-16.5351	13	14	13	5UTR		0	0
hsa-miR-146a-5p	NM_001278295	CFAP65	3191	3212	0.846154	-16.6	1	0.0284683	0.618	0.778255	0.124896	-14.8481	16	21	8	3UTR		0	0
hsa-miR-146a-5p	NM_024782	NHEJ1	1224	1243	0.923077	-17	1	0.000215858	0.471	0.301533	0.670778	-11.9796	14	19	7	3UTR		0	0
hsa-miR-146a-5p	NM_001144889	SLC23A3	794	816	0.923077	-23.3	1	9.00277e-05	0.441	1.37565	2.06105	-13.7119	17	22	8	CDS		0	0
hsa-miR-146a-5p	NM_001144889	SLC23A3	945	970	0.923077	-20.6	1	4.80253e-05	0.471	3.47084	2.94466	-10.9444	18	25	12	CDS		0	0
hsa-miR-146a-5p	NM_001144890	SLC23A3	818	840	0.923077	-23.3	1	9.00277e-05	0.441	1.91066	1.68982	-13.7119	17	22	8	CDS		0	0
hsa-miR-146a-5p	NM_001144890	SLC23A3	969	994	0.923077	-20.6	1	4.80253e-05	0.471	2.65568	2.69727	-10.9444	18	25	12	CDS		0	0
hsa-miR-146a-5p	NM_005689	ABCB6	902	932	0.846154	-17.5	1	0.00920122	0.412	4.49765	3.24018	-11.2074	18	30	10	CDS		0	0
hsa-miR-146a-5p	NM_001278552	TUBA4A	588	605	0.846154	-17	0	0.00388852	0.441	1.05718	1.35458	-15.5666	14	17	12	CDS		0	0
hsa-miR-146a-5p	NM_006000	TUBA4A	152	182	0.807692	-17.2	0	0.00388852	0.441	1.04222	0.523418	-15.5666	14	18	12	CDS		0	0
hsa-miR-146a-5p	NM_205847	GMPPA	206	229	0.846154	-16.5	1	0.0024995	0.544	0.587021	-0.0568054	-12.9896	17	23	13	5UTR		0	0
hsa-miR-146a-5p	NM_005070	SLC4A3	1403	1422	0.824176	-17.3	1	3.82912e-05	0.338	6.17884	4.7423	-17.2506	14	19	10	CDS		0	0
hsa-miR-146a-5p	NM_001304536	EPHA4	6141	6162	0.923077	-17.7	1	0.0150526	0.706	6.81587	5.21233	-10.0807	17	21	10	3UTR		0	0
hsa-miR-146a-5p	NM_004438	EPHA4	5976	5997	0.923077	-17.7	1	0.0150526	0.706	5.75219	5.61261	-10.0807	17	21	10	3UTR		0	0
hsa-miR-146a-5p	NM_000438	PAX3	1208	1230	1	-18.2	1	0.0007749	0.5	0.753956	0.348371	-10.977	17	22	8	3UTR		0	0
hsa-miR-146a-5p	NM_152386	SGPP2	4805	4841	0.846154	-17	1	0.00107052	0.5	0.00420445	0.0381335	-9.69585	15	17	15	3UTR		0	0
hsa-miR-146a-5p	NM_004457	ACSL3	1664	1684	0.846154	-16	1	0.000580617	0.559	6.88113	3.91903	-14.1983	15	20	8	CDS		0	0
hsa-miR-146a-5p	NM_203372	ACSL3	1557	1577	0.846154	-16	1	0.000580617	0.559	6.88113	3.91903	-14.1983	15	20	8	CDS		0	0
hsa-miR-146a-5p	NM_001039569	AP1S3	2532	2555	0.846154	-19	1	0.000461669	0.647	0.0388278	0.271359	-11.2306	17	23	6	3UTR		0	0
hsa-miR-146a-5p	XM_011510600	AP1S3	2374	2397	0.846154	-19	1	0.000316619	0.647	0	0	-11.2306	17	23	6	3UTR		0	0
hsa-miR-146a-5p	NM_020830	WDFY1	4048	4069	0.897436	-21.5	1	0.0260652	0.721	4.11963	4.12471	-6.51454	17	21	11	3UTR		0	0
hsa-miR-146a-5p	NM_020830	WDFY1	4134	4170	1	-20.9	1	0.147373	0.676	5.33216	3.50495	-6.9954	20	36	10	3UTR		0	0
hsa-miR-146a-5p	NM_001257197	CUL3	1574	1589	0.923077	-17.8	1	3.5265e-06	0.632	0.704241	0.901599	-12.6861	12	15	7	CDS		0	0
hsa-miR-146a-5p	NM_003590	CUL3	1772	1787	0.923077	-17.8	1	3.5265e-06	0.632	1.00674	0.57031	-12.6861	12	15	7	CDS		0	0
hsa-miR-146a-5p	NM_001257198	CUL3	1455	1470	0.923077	-17.8	1	3.5265e-06	0.632	-0.0295676	0.0724912	-12.6861	12	15	7	CDS		0	0
hsa-miR-146a-5p	XM_006712800	CUL3	1445	1460	0.923077	-17.8	1	3.5265e-06	0.632	0	0	-12.6861	12	15	7	CDS		0	0
hsa-miR-146a-5p	NM_014689	DOCK10	5519	5561	0.846154	-20.5	1	0.000167675	0.559	6.62087	4.29616	-7.86061	17	25	6	CDS		0	0
hsa-miR-146a-5p	NM_001290263	DOCK10	145	222	1	-21	1	0.0235963	0.588	3.62895	2.73418	-5.76291	19	23	13	CDS		0	0
hsa-miR-146a-5p	NM_001290263	DOCK10	5394	5418	0.846154	-20.4	1	0.000167675	0.559	3.80426	4.14921	-7.86061	17	24	6	CDS		0	0
hsa-miR-146a-5p	XM_005246708	NYAP2	6313	6334	0.846154	-20.3	1	0.335066	0.574	0	0	-6.67474	16	21	11	3UTR		0	0
hsa-miR-146a-5p	XM_005246708	NYAP2	1321	1336	0.884615	-17.5	0	0.000620142	0.5	0	0	-17.1102	13	15	11	CDS		0	0
hsa-miR-146a-5p	NM_020864	NYAP2	450	465	0.846154	-17.5	0	0.000620142	0.5	5.32023	3.65445	-17.1102	13	15	11	CDS		0	0
hsa-miR-146a-5p	NM_020864	NYAP2	4009	4028	0.846154	-16.4	1	0.00137977	0.603	0.00439641	-0.169957	-8.917	17	19	13	3UTR		0	0
hsa-miR-146a-5p	NM_001167608	RHBDD1	3022	3042	0.923077	-18.2	1	0.000275891	0.574	-0.107876	-0.354378	-7.80875	17	20	11	3UTR		0	0
hsa-miR-146a-5p	NM_032276	RHBDD1	2721	2741	0.923077	-18.2	1	0.000275891	0.574	-0.107876	-0.354378	-7.80875	17	20	11	3UTR		0	0
hsa-miR-146a-5p	NM_000091	COL4A3	2679	2700	0.923077	-19.9	1	0.00010484	0.485	1.61452	2.24313	-10.0464	18	21	13	CDS		0	0
hsa-miR-146a-5p	NM_024795	TM4SF20	1240	1262	0.846154	-17.8	1	0.00105912	0.412	0.0589638	0.0958195	-19.4149	15	22	10	3UTR		0	0
hsa-miR-146a-5p	NM_024795	TM4SF20	101	115	1	-16	1	0.00149227	0.544	0.814732	0.304934	-6.46952	13	14	13	CDS		0	0
hsa-miR-146a-5p	NM_001135187	AGFG1	7135	7166	0.923077	-19.4	1	0.00230512	0.721	0.285686	0.119222	-10.7004	17	31	9	3UTR		0	0
hsa-miR-146a-5p	NM_001135187	AGFG1	1396	1416	0.923077	-19	1	0.00140713	0.544	2.36389	2.79915	-10.131	17	20	8	CDS		0	0
hsa-miR-146a-5p	NM_004504	AGFG1	7069	7100	0.923077	-19.4	1	0.00230512	0.721	0.285686	0.119222	-10.7004	17	31	9	3UTR		0	0
hsa-miR-146a-5p	NM_004504	AGFG1	1324	1344	0.923077	-19	1	0.00140713	0.544	2.36389	2.79915	-10.131	17	20	8	CDS		0	0
hsa-miR-146a-5p	NM_001135188	AGFG1	7063	7094	0.923077	-19.4	1	0.00230512	0.721	0.285686	0.119222	-10.7004	17	31	9	3UTR		0	0
hsa-miR-146a-5p	NM_001135188	AGFG1	1324	1344	0.923077	-19	1	0.00140713	0.544	2.36389	2.79915	-10.131	17	20	8	CDS		0	0
hsa-miR-146a-5p	NM_001135189	AGFG1	6949	6980	0.923077	-19.4	1	0.00230512	0.721	0.285686	0.119222	-10.7004	17	31	9	3UTR		0	0
hsa-miR-146a-5p	NM_001135189	AGFG1	1204	1224	0.923077	-19	1	0.00140713	0.544	2.36389	2.79915	-10.131	17	20	8	CDS		0	0
hsa-miR-146a-5p	NM_001127644	GABRA1	1902	1935	0.846154	-17.2	1	0.045983	0.588	0.603385	0.571551	-4.17062	18	28	8	3UTR		0	1
hsa-miR-146a-5p	NM_198903	GABRG2	968	997	0.923077	-20.3	1	7.90407e-05	0.441	3.63013	2.71384	-3.93757	20	29	8	CDS		0	0
hsa-miR-146a-5p	NM_145266	NUDCD2	4568	4617	0.923077	-21.6	1	0.0690187	0.794	-0.364102	0.0808752	-3.93757	22	49	10	3UTR		0	0
hsa-miR-146a-5p	NM_145266	NUDCD2	2385	2405	1	-21.4	1	0.0324998	0.676	0.297137	0.114084	-8.82806	18	20	10	3UTR		0	0
hsa-miR-146a-5p	XM_017009660	TENM2	5063	5099	0.846154	-19.5	1	0.0570952	0.456	0	0	-5.18008	19	36	13	CDS		0	0
hsa-miR-146a-5p	XM_017009664	TENM2	4171	4207	0.846154	-19.5	1	0.0570952	0.456	0	0	-5.18008	19	36	13	CDS		0	0
hsa-miR-146a-5p	NM_001161661	WWC1	5744	5763	0.846154	-19.2	1	0.00116365	0.426	-0.478197	0.0120439	-11.8739	15	19	7	3UTR		0	0
hsa-miR-146a-5p	NM_001161661	WWC1	6385	6404	0.846154	-19.1	1	0.00867771	0.588	-0.0426611	-0.113348	-7.7949	17	19	11	3UTR		0	0
hsa-miR-146a-5p	NM_015238	WWC1	5726	5745	0.846154	-19.2	1	0.00116365	0.426	-0.478197	0.0120439	-11.8739	15	19	7	3UTR		0	0
hsa-miR-146a-5p	NM_015238	WWC1	6367	6386	0.846154	-19.1	1	0.00867771	0.588	-0.0426611	-0.113348	-7.7949	17	19	11	3UTR		0	0
hsa-miR-146a-5p	NM_001271946	SLIT3	5622	5645	0.897436	-18.6	1	0.00353295	0.471	2.64987	4.54274	-15.5173	17	23	9	3UTR		0	0
hsa-miR-146a-5p	XM_017009779	SLIT3	5004	5027	0.820513	-18.6	1	0.00353295	0.471	0	0	-15.5173	17	23	9	3UTR		0	0
hsa-miR-146a-5p	NM_017785	SPDL1	1838	1855	0.846154	-18.5	0	0.00819393	0.559	2.86609	2.00566	-22.9806	12	17	9	CDS		0	0
hsa-miR-146a-5p	NM_001129891	FAM196B	1256	1303	0.923077	-19.8	1	0.000215184	0.559	1.79174	1.61618	-12.4965	15	21	8	5UTR		0	0
hsa-miR-146a-5p	NM_001291985	GABRP	258	277	0.846154	-20.4	1	0.00496625	0.471	0.247534	1.52021	-9.57236	16	19	7	CDS		0	0
hsa-miR-146a-5p	NM_001291985	GABRP	170	197	0.846154	-18.8	1	0.00163869	0.471	-0.0753137	0.229604	-6.46921	19	27	6	5UTR		0	0
hsa-miR-146a-5p	XM_017009746	RANBP17	2919	2935	0.923077	-20.4	1	0.0541587	0.647	0	0	-13.8986	15	16	15	3UTR		0	0
hsa-miR-146a-5p	XM_017009746	RANBP17	2105	2121	0.923077	-18.6	1	0.0173727	0.706	0	0	-12.3713	14	16	8	3UTR		0	0
hsa-miR-146a-5p	NM_033645	FBXW11	1964	1986	1	-19.1	1	0.00598216	0.529	2.091	1.98714	-8.0418	18	22	11	3UTR		0	0
hsa-miR-146a-5p	NM_033645	FBXW11	4054	4076	0.923077	-18.9	1	0.000357169	0.544	2.43931	3.36626	-9.78465	16	22	7	3UTR		0	0
hsa-miR-146a-5p	NM_033644	FBXW11	2027	2049	0.923077	-19.1	1	0.00598216	0.529	0.763337	1.79292	-8.0418	18	22	11	3UTR		0	0
hsa-miR-146a-5p	NM_033644	FBXW11	4117	4139	0.897436	-18.9	1	0.000357169	0.544	2.43931	3.72039	-9.78465	16	22	7	3UTR		0	0
hsa-miR-146a-5p	NM_012300	FBXW11	2066	2088	1	-19.1	1	0.00598216	0.529	0.535145	1.86008	-8.0418	18	22	11	3UTR		0	0
hsa-miR-146a-5p	NM_012300	FBXW11	4156	4178	0.897436	-18.9	1	0.000357169	0.544	2.43931	4.61215	-9.78465	16	22	7	3UTR		0	0
hsa-miR-146a-5p	NM_005990	STK10	1540	1570	0.846154	-18.7	0	9.716e-05	0.441	-0.120933	0.139139	-15.5666	16	30	8	CDS		0	0
hsa-miR-146a-5p	NM_152277	UBTD2	942	959	0.846154	-16.2	1	0.00011186	0.632	0.521946	0.126137	-8.44805	15	17	14	3UTR		0	0
hsa-miR-146a-5p	NM_001017995	SH3PXD2B	4974	5000	0.923077	-20.8	1	0.147729	0.559	4.51959	4.0661	-3.79332	19	26	7	3UTR		0	0
hsa-miR-146a-5p	NM_153607	CREBRF	6560	6578	1	-18.2	1	0.000505698	0.529	2.33969	2.19238	-16.4157	13	18	9	3UTR		0	0
hsa-miR-146a-5p	NM_013979	BNIP1	508	535	0.846154	-18	1	0.0120513	0.544	5.15394	4.33937	-10.9622	18	27	7	CDS		0	0
hsa-miR-146a-5p	NM_001205	BNIP1	379	406	0.846154	-18	1	0.0120513	0.544	5.15394	4.33937	-10.9622	18	27	7	CDS		0	0
hsa-miR-146a-5p	XM_017009071	NKX2-5	1127	1144	0.846154	-17.1	1	0.23327	0.632	0	0	-8.33988	15	17	10	3UTR		0	0
hsa-miR-146a-5p	NM_001308192	CPEB4	5629	5658	0.846154	-20.2	1	0.022205	0.559	-0.33208	0.0416845	-7.20265	20	29	9	3UTR		0	0
hsa-miR-146a-5p	NM_001308192	CPEB4	659	677	0.846154	-16.9	1	0.00912221	0.515	6.4314	6.15795	-13.6656	16	18	11	CDS		0	0
hsa-miR-146a-5p	NM_001308193	CPEB4	5578	5607	0.846154	-20.2	1	0.022205	0.559	-0.33208	0.0416845	-7.20265	20	29	9	3UTR		0	0
hsa-miR-146a-5p	NM_001308193	CPEB4	608	626	0.846154	-16.9	1	0.00912221	0.515	6.4314	6.15795	-13.6656	16	18	11	CDS		0	0
hsa-miR-146a-5p	NM_000794	DRD1	1748	1768	0.923077	-16.9	1	0.00539478	0.574	3.74664	2.80796	-9.28556	18	20	11	CDS		0	0
hsa-miR-146a-5p	NM_001008220	CPLX2	3239	3261	0.846154	-17.7	1	1.58071e-06	0.368	-0.323023	0.216279	-11.0558	16	22	9	3UTR		0	0
hsa-miR-146a-5p	NM_001308196	SIMC1	1506	1528	0.897436	-19.9	1	0.000343901	0.456	0.664504	0.247989	-13.0295	16	22	9	CDS		0	0
hsa-miR-146a-5p	NM_001308195	SIMC1	1298	1320	0.897436	-19.9	1	0.000343901	0.456	1.22786	0.271885	-13.0295	16	22	9	CDS		0	0
hsa-miR-146a-5p	NM_001079684	KIAA1191	624	644	0.846154	-16.7	0	0.00197619	0.529	-1.0805	-0.237106	-15.7996	15	20	9	CDS		0	0
hsa-miR-146a-5p	NM_001291307	NOP16	902	929	0.923077	-20.1	0	0.00606344	0.397	0	0	-16.8091	13	15	13	3UTR		0	0
hsa-miR-146a-5p	NM_001256540	NOP16	931	958	0.923077	-20.1	0	0.00606344	0.397	0	0	-16.8091	13	15	13	CDS		0	0
hsa-miR-146a-5p	NM_001256539	NOP16	947	961	0.923077	-20	0	0.00606344	0.397	-0.339405	0.0116913	-16.8091	13	14	13	CDS		0	0
hsa-miR-146a-5p	NM_016391	NOP16	1022	1049	0.923077	-20.1	0	0.00606344	0.397	0	0	-16.8091	13	15	13	3UTR		0	0
hsa-miR-146a-5p	NM_014901	RNF44	3927	3941	0.923077	-18.9	0	0.000568148	0.662	1.34756	1.39076	-17.1102	13	14	13	3UTR		0	0
hsa-miR-146a-5p	NM_014901	RNF44	148	165	0.923077	-17.8	1	0.00118904	0.338	6.31619	6.30937	-11.5847	15	17	12	5UTR		0	0
hsa-miR-146a-5p	NM_052899	GPRIN1	1977	2001	0.923077	-19.1	1	0.00315577	0.5	-0.716472	-0.191571	-7.90754	16	24	7	CDS		0	0
hsa-miR-146a-5p	NM_002115	HK3	87	114	0.807692	-19	1	0.000365636	0.441	-0.257118	-0.104283	-9.113	20	27	10	5UTR		0	0
hsa-miR-146a-5p	NM_001199298	UIMC1	2410	2427	0.846154	-15.2	1	0.113386	0.544	2.60162	0.633364	-13.4976	16	17	16	3UTR		0	0
hsa-miR-146a-5p	NM_001308213	ZNF346	2667	2682	0.923077	-19.1	0	5.73106e-06	0.441	-0.102511	-0.0884898	-17.3433	14	15	14	3UTR		0	0
hsa-miR-146a-5p	NM_001308223	ZNF346	2064	2079	0.923077	-19.1	0	5.73106e-06	0.441	-0.102511	-0.0884898	-17.3433	14	15	14	3UTR		0	0
hsa-miR-146a-5p	NM_012279	ZNF346	3763	3781	1	-20.4	1	0.000174607	0.471	-0.0612146	-0.216174	-9.29429	16	18	12	3UTR		0	0
hsa-miR-146a-5p	NM_012279	ZNF346	2997	3014	0.923077	-18	0	0.000563154	0.5	0.0288505	0.152703	-15.7996	15	17	13	3UTR		0	0
hsa-miR-146a-5p	NM_001308214	ZNF346	3667	3685	1	-20.4	1	0.000174607	0.471	-0.0612146	-0.216174	-9.29429	16	18	12	3UTR		0	0
hsa-miR-146a-5p	NM_001308214	ZNF346	2901	2918	0.923077	-18	0	0.000563154	0.5	0.0288505	0.152703	-15.7996	15	17	13	3UTR		0	0
hsa-miR-146a-5p	NM_001308218	ZNF346	3469	3487	1	-20.4	1	0.000174607	0.471	-0.0612146	-0.216174	-9.29429	16	18	12	3UTR		0	0
hsa-miR-146a-5p	NM_001308218	ZNF346	2703	2720	0.923077	-18	0	0.000563154	0.5	0.0288505	0.152703	-15.7996	15	17	13	3UTR		0	0
hsa-miR-146a-5p	NM_001167579	SLC34A1	1080	1110	0.846154	-20.5	1	0.000680071	0.441	0.426021	0.0101991	-10.9252	16	22	8	CDS		0	0
hsa-miR-146a-5p	NM_001004106	GRK6	2084	2131	0.846154	-21.5	1	7.32451e-05	0.544	0.258948	0.517323	-12.6381	16	21	9	3UTR		0	0
hsa-miR-146a-5p	NM_080881	DBN1	1152	1171	0.923077	-17.8	1	0.0155438	0.441	1.70886	1.34393	-10.6049	16	19	10	CDS		0	0
hsa-miR-146a-5p	NM_017510	TMED9	1521	1544	0.865385	-20.6	1	0.000832617	0.485	-0.279599	-0.00785932	-5.26888	18	23	8	3UTR		0	0
hsa-miR-146a-5p	XM_017009358	FAM153A	1963	1985	0.846154	-17.7	1	0.0064505	0.632	0	0	-10.0297	16	22	8	3UTR		0	0
hsa-miR-146a-5p	XM_006714849	FAM153A	2182	2204	0.846154	-17.7	1	0.0064505	0.632	0	0	-10.0297	16	22	8	3UTR		0	0
hsa-miR-146a-5p	NM_015111	N4BP3	5757	5779	0.923077	-19.2	1	0.00281442	0.632	0.249293	-0.034041	-7.65065	19	22	10	3UTR		0	0
hsa-miR-146a-5p	NM_001358008	GMCL2	795	815	0.846154	-16.7	1	0.000415882	0.662	0.323536	0.0438009	-11.1286	18	20	14	CDS		0	0
hsa-miR-146a-5p	NM_031266	HNRNPAB	1380	1406	1	-22	1	0.000235406	0.603	2.52068	2.4971	-10.0627	16	20	9	3UTR		0	0
hsa-miR-146a-5p	NM_004499	HNRNPAB	1239	1265	1	-22	1	0.000235406	0.603	2.52068	2.4971	-10.0627	16	20	9	3UTR		0	0
hsa-miR-146a-5p	NM_005649	ZNF354A	1628	1643	0.846154	-16.5	1	0.000618682	0.588	1.34203	0.893809	-6.80703	13	15	8	CDS		0	0
hsa-miR-146a-5p	NM_000843	GRM6	5512	5528	0.846154	-17.1	1	2.93159e-05	0.529	4.09777	3.74694	-14.9547	14	16	7	3UTR		0	0
hsa-miR-146a-5p	NM_014594	ZNF354C	1955	1978	0.923077	-21.5	1	0.000624105	0.632	0.215342	0.245699	-4.65016	20	23	10	CDS		0	0
hsa-miR-146a-5p	NM_014594	ZNF354C	5513	5535	0.846154	-17.7	1	0.000433595	0.632	-0.316667	0.0521602	-12.4965	16	22	8	3UTR		0	0
hsa-miR-146a-5p	NM_014244	ADAMTS2	6461	6493	0.923077	-21.9	1	0.0104457	0.721	3.20221	1.56962	-5.83853	21	32	14	3UTR		0	0
hsa-miR-146a-5p	NM_014244	ADAMTS2	6421	6443	0.846154	-18.4	1	0.00393311	0.544	2.88968	2.07015	-9.76156	18	22	11	3UTR		0	0
hsa-miR-146a-5p	NM_001040451	RUFY1	787	811	0.846154	-21.4	1	0.000353995	0.515	4.66819	4.76323	-6.76235	19	24	7	CDS		1	0
hsa-miR-146a-5p	NM_001040452	RUFY1	598	622	0.846154	-21.4	1	0.000353995	0.515	4.66819	4.76323	-6.76235	19	24	7	CDS		1	0
hsa-miR-146a-5p	NM_005520	HNRNPH1	457	510	0.846154	-20.1	1	0.00133883	0.559	0	0	-3.79332	18	40	11	CDS		0	0
hsa-miR-146a-5p	NM_001257293	HNRNPH1	487	540	0.846154	-20.1	1	0.00133883	0.559	1.69602	2.27517	-3.79332	18	40	11	CDS		0	0
hsa-miR-146a-5p	XM_011534665	CANX	1573	1594	0.846154	-18.5	1	0.000615464	0.456	0	0	-19.4615	14	21	8	CDS		0	0
hsa-miR-146a-5p	XM_011534665	CANX	652	675	0.846154	-17.8	1	0.000371384	0.588	0	0	-11.6667	19	23	13	CDS		0	0
hsa-miR-146a-5p	NM_001746	CANX	686	717	0.846154	-18.2	1	0.000371384	0.588	5.35832	4.88649	-11.6667	19	24	13	CDS		0	0
hsa-miR-146a-5p	NM_001024649	CANX	1562	1583	0.846154	-18.5	1	0.000615464	0.456	0	0	-19.4615	14	21	8	CDS		0	0
hsa-miR-146a-5p	NM_001024649	CANX	641	664	0.846154	-17.8	1	0.000371384	0.588	0	0	-11.6667	19	23	13	CDS		0	0
hsa-miR-146a-5p	NM_014757	MAML1	2426	2455	0.923077	-18.5	1	0.0182332	0.412	2.79201	2.03062	-7.14013	19	29	9	CDS		0	0
hsa-miR-146a-5p	NM_015043	TBC1D9B	2463	2485	0.846154	-19.5	1	0.000676085	0.515	0	0	-9.9649	18	22	9	CDS		0	0
hsa-miR-146a-5p	NM_015043	TBC1D9B	3109	3122	0.846154	-17.2	0	0.00183424	0.412	0	0	-19.6338	12	13	12	CDS		0	0
hsa-miR-146a-5p	NM_198868	TBC1D9B	2463	2485	0.846154	-19.5	1	0.000676085	0.515	0	0	-9.9649	18	22	9	CDS		0	0
hsa-miR-146a-5p	NM_198868	TBC1D9B	3160	3173	0.846154	-17.2	0	0.00183424	0.412	0	0	-19.6338	12	13	12	CDS		0	0
hsa-miR-146a-5p	NM_001280801	RNF130	654	704	0.846154	-16.1	1	0.00592309	0.515	3.38092	3.53618	-4.02637	18	50	8	CDS		0	0
hsa-miR-146a-5p	NM_018434	RNF130	654	704	0.846154	-16.1	1	0.00592309	0.515	5.25132	4.5736	-4.02637	18	50	8	CDS		0	0
hsa-miR-146a-5p	NM_175062	RASGEF1C	933	955	0.923077	-21.4	1	7.60641e-05	0.441	3.91301	4.48082	-5.08276	19	22	8	CDS		0	0
hsa-miR-146a-5p	NM_175062	RASGEF1C	2128	2147	0.846154	-17.9	1	0.000684234	0.397	-0.267599	0.998966	-13.6656	16	19	9	3UTR		0	0
hsa-miR-146a-5p	NM_002752	MAPK9	375	416	0.846154	-21.3	1	0.00359353	0.588	0.720778	0.726308	-4.02637	20	41	8	CDS		0	0
hsa-miR-146a-5p	NM_002752	MAPK9	3891	3909	0.846154	-16.8	1	0.00490456	0.471	7.40849	6.01835	-15.3986	14	18	6	3UTR		0	0
hsa-miR-146a-5p	NM_139068	MAPK9	375	416	0.846154	-21.3	1	0.00359353	0.588	0.333172	0.19056	-4.02637	20	41	8	CDS		0	0
hsa-miR-146a-5p	NM_139068	MAPK9	3896	3914	0.846154	-16.8	1	0.00490456	0.471	4.84342	5.34078	-15.3986	14	18	6	3UTR		0	0
hsa-miR-146a-5p	NM_139070	MAPK9	375	416	0.846154	-21.3	1	0.00359353	0.588	0.720778	0.726308	-4.02637	20	41	8	CDS		0	0
hsa-miR-146a-5p	NM_139070	MAPK9	3891	3909	0.846154	-16.8	1	0.00490456	0.471	5.46652	5.86659	-15.3986	14	18	6	3UTR		0	0
hsa-miR-146a-5p	NM_139069	MAPK9	375	416	0.846154	-21.3	1	0.00359353	0.588	0.333172	0.19056	-4.02637	20	41	8	CDS		0	0
hsa-miR-146a-5p	NM_139069	MAPK9	3896	3914	0.846154	-16.8	1	0.00490456	0.471	4.84342	5.34078	-15.3986	14	18	6	3UTR		0	0
hsa-miR-146a-5p	NM_001308244	MAPK9	151	192	0.923077	-21.3	1	0.00359353	0.588	-0.0499305	0.452625	-4.02637	20	41	8	CDS		0	0
hsa-miR-146a-5p	NM_005110	GFPT2	930	950	0.923077	-20	1	0.0316547	0.485	6.18397	5.57549	-7.65065	18	20	16	CDS		0	0
hsa-miR-146a-5p	NM_001172638	ZFP62	230	247	0.923077	-17.4	0	1.35388e-05	0.559	0.573045	0.287831	-19.6338	14	17	11	CDS		0	0
hsa-miR-146a-5p	NM_152283	ZFP62	303	320	0.923077	-17.4	0	1.35388e-05	0.559	0.486025	0.274669	-19.6338	14	17	11	CDS		0	0
hsa-miR-146a-5p	NM_024850	BTNL8	368	402	0.923077	-23.2	1	0.000440519	0.426	0.298213	0.208759	-7.86061	18	24	8	CDS		0	0
hsa-miR-146a-5p	NM_001159708	BTNL8	368	402	0.923077	-23.2	1	0.000440519	0.426	0.298213	0.208759	-7.86061	18	24	8	CDS		0	0
hsa-miR-146a-5p	NM_001040462	BTNL8	379	402	1	-22.8	1	0.000440519	0.426	0.599858	0.165073	-7.86061	18	23	8	CDS		0	0
hsa-miR-146a-5p	NM_001040462	BTNL8	230	263	0.923077	-19.4	1	9.14788e-06	0.456	-0.129686	0.742571	-5.10125	20	33	11	5UTR		0	0
hsa-miR-146a-5p	NM_001159710	BTNL8	1123	1137	0.846154	-16.3	0	0.0238832	0.456	-1.25953	-0.510684	-17.0421	13	14	13	CDS		0	0
hsa-miR-146a-5p	NM_197975	BTNL3	167	213	1	-21.1	1	0.0004867	0.529	-0.292739	0.0674296	-8.57351	19	34	11	5UTR		0	0
hsa-miR-146a-5p	NM_197975	BTNL3	329	352	1	-20.5	1	0.000349599	0.456	2.41911	0.0853831	-7.86061	18	23	8	CDS		0	0
hsa-miR-146a-5p	NM_001286555	DUSP22	2973	2998	0.923077	-18.7	1	4.97342e-05	0.515	1.57322	1.11586	-5.3343	18	25	7	3UTR		0	0
hsa-miR-146a-5p	NM_020185	DUSP22	993	1018	0.923077	-18.7	1	6.79051e-05	0.529	1.57322	2.16656	-5.3343	18	25	7	CDS		0	0
hsa-miR-146a-5p	NM_001500	GMDS	340	389	0.923077	-20.4	1	0.00224133	0.529	0.406309	1.12082	-6.51454	17	30	11	CDS		0	0
hsa-miR-146a-5p	NM_001253846	GMDS	74	135	0.923077	-20.4	1	0.00221734	0.529	0.972241	1.13829	-6.51454	17	30	11	CDS		0	0
hsa-miR-146a-5p	NM_001012418	MYLK4	1340	1360	1	-19	1	0.00032395	0.515	0.634529	-0.132714	-7.47102	17	20	12	CDS		0	0
hsa-miR-146a-5p	NM_001012418	MYLK4	2002	2024	0.923077	-17.4	1	0.000852592	0.559	0.713557	-0.0471588	-10.8814	18	22	9	3UTR		0	0
hsa-miR-146a-5p	XM_006715082	MYLK4	2589	2609	0.923077	-19	1	0.00032395	0.515	0	0	-7.47102	17	20	12	CDS		0	0
hsa-miR-146a-5p	NM_004155	SERPINB9	2108	2129	0.846154	-20.3	1	0.00272329	0.544	-0.067974	-0.227881	-9.59293	17	21	9	3UTR		0	0
hsa-miR-146a-5p	NM_004155	SERPINB9	3842	3867	1	-17.9	1	0.0486106	0.603	2.39359	1.6828	-5.61866	18	25	8	3UTR		0	0
hsa-miR-146a-5p	NM_001302777	BPHL	1705	1720	0.846154	-19.1	0	1.44561e-05	0.456	0.45523	0.0762498	-17.3433	14	15	14	3UTR		0	0
hsa-miR-146a-5p	NM_004332	BPHL	1477	1492	0.846154	-19.1	0	1.44561e-05	0.456	-0.01083	-0.0166983	-17.3433	14	15	14	3UTR		0	0
hsa-miR-146a-5p	NM_001069	TUBB2A	1496	1514	0.846154	-17	1	0.00246488	0.618	3.85595	3.88025	-12.4177	14	18	8	3UTR		0	0
hsa-miR-146a-5p	NM_001286455	SLC22A23	418	440	0.923077	-17.4	1	0.0149512	0.559	0.163556	0.799584	-6.72377	18	22	14	CDS		0	0
hsa-miR-146a-5p	NM_021945	SLC22A23	663	685	0.846154	-17.4	1	0.0149512	0.559	-0.693102	1.10338	-6.72377	18	22	14	CDS		0	0
hsa-miR-146a-5p	NM_001286456	SLC22A23	925	946	0.846154	-18.7	1	0.00577303	0.456	3.75484	3.92016	-10.5818	15	21	6	CDS		0	0
hsa-miR-146a-5p	NM_001286456	SLC22A23	877	899	0.923077	-17.4	1	0.0149512	0.559	4.86479	5.23476	-6.72377	18	22	14	CDS		0	0
hsa-miR-146a-5p	NM_003913	PRPF4B	2258	2299	0.846154	-15.9	1	0.000464329	0.676	5.74598	5.48413	-4.84971	20	41	8	CDS		0	0
hsa-miR-146a-5p	NM_001085401	C6orf201	947	968	0.846154	-15.8	0	0.240236	0.574	0.590514	0.471895	-21.9706	12	21	9	CDS		0	0
hsa-miR-146a-5p	NM_000129	F13A1	2490	2525	0.846154	-17.3	1	0.00117092	0.559	4.31704	4.57959	-6.9954	20	35	10	3UTR		0	0
hsa-miR-146a-5p	NM_001292008	SSR1	474	511	0.826923	-20.2	1	1.57981e-05	0.529	0.114151	-0.0938744	-11.0886	20	37	10	CDS		0	0
hsa-miR-146a-5p	NM_003144	SSR1	678	715	0.826923	-20.2	1	1.20225e-05	0.529	-0.00575811	-0.176362	-11.0886	20	37	10	CDS		0	0
hsa-miR-146a-5p	NM_031480	RIOK1	1375	1398	0.846154	-18.3	1	0.065704	0.544	3.3996	4.19586	-9.90581	18	23	8	CDS		0	0
hsa-miR-146a-5p	NM_031480	RIOK1	1206	1245	0.846154	-16.4	1	0.00554709	0.485	3.84329	5.52616	-8.917	16	39	9	CDS		0	0
hsa-miR-146a-5p	NM_004415	DSP	2200	2220	0.923077	-18.1	1	0.000767719	0.426	1.96739	2.17095	-11.1025	17	20	9	CDS		0	0
hsa-miR-146a-5p	NM_001008844	DSP	2200	2220	0.923077	-18.1	1	0.000767719	0.426	1.96739	2.17095	-11.1025	17	20	9	CDS		0	0
hsa-miR-146a-5p	NM_001032280	TFAP2A	3327	3349	0.923077	-18.4	1	0.000750323	0.603	0.669928	1.61871	-9.02428	16	22	7	3UTR		0	0
hsa-miR-146a-5p	NM_145649	GCNT2	2309	2328	0.923077	-19.6	1	0.00439605	0.691	0	0	-13.4275	15	19	9	3UTR		0	0
hsa-miR-146a-5p	NM_001491	GCNT2	2460	2479	1	-19.6	1	0.00439605	0.691	-0.130221	-0.0617792	-13.4275	15	19	9	3UTR		0	0
hsa-miR-146a-5p	NM_145655	GCNT2	1988	2007	0.923077	-19.6	1	0.00439605	0.691	0	0	-13.4275	15	19	9	3UTR		0	0
hsa-miR-146a-5p	NM_001242385	MAK	1919	1942	0.846154	-18.4	1	0.000133134	0.574	2.51018	1.70087	-8.00486	19	23	9	CDS		0	0
hsa-miR-146a-5p	XM_017010864	MAK	2503	2527	0.846154	-18	1	0.00288148	0.603	0	0	-12.4965	16	24	8	3UTR		0	0
hsa-miR-146a-5p	XM_017010863	MAK	2578	2602	0.846154	-18	1	0.00288148	0.603	0	0	-12.4965	16	24	8	3UTR		0	0
hsa-miR-146a-5p	NM_005906	MAK	1965	1988	0.846154	-18.4	1	0.000134599	0.574	2.09755	2.535	-8.00486	19	23	9	CDS		0	0
hsa-miR-146a-5p	NM_004752	GCM2	1112	1128	0.846154	-16.2	1	0.000129319	0.456	3.21603	2.39936	-15.4707	15	16	15	CDS		0	0
hsa-miR-146a-5p	NM_007027	TOPBP1	4334	4353	0.846154	-15.7	1	0.0946301	0.529	2.87745	3.57736	-14.2282	16	19	14	CDS		0	0
hsa-miR-146a-5p	NM_021203	SRPRB	1240	1287	0.923077	-20	1	0.0120233	0.706	-0.0442063	0.0182305	-3.79332	19	47	11	3UTR	MIRT467100	0	0
hsa-miR-146a-5p	NM_005630	SLCO2A1	1928	1948	0.846154	-20.9	1	0.000186654	0.441	0.0460188	0.360012	-5.03583	17	20	8	CDS		0	0
hsa-miR-146a-5p	NM_002958	RYK	1306	1349	0.846154	-16	1	0.0175447	0.632	5.74708	5.57642	-6.89492	20	43	9	CDS		0	0
hsa-miR-146a-5p	NM_001005861	RYK	1315	1358	0.846154	-16	1	0.0175447	0.632	5.69084	5.49736	-6.89492	20	43	9	CDS		0	0
hsa-miR-146a-5p	NM_016201	AMOTL2	3049	3104	0.846154	-20.7	1	0.000809833	0.544	1.55235	4.02653	-3.79332	20	55	9	3UTR		0	0
hsa-miR-146a-5p	XM_006713654	AMOTL2	2999	3054	0.846154	-20.7	1	0.000809833	0.544	0	0	-3.79332	20	55	9	3UTR		0	0
hsa-miR-146a-5p	NM_015391	ANAPC13	968	1012	0.846154	-17.9	1	0.0245634	0.691	4.54174	5.31236	-9.29912	19	26	11	3UTR		0	0
hsa-miR-146a-5p	NM_002718	PPP2R3A	212	237	0.807692	-19.3	1	0.00642361	0.691	0.496341	0.710895	-9.79437	19	25	6	5UTR		0	0
hsa-miR-146a-5p	NM_002718	PPP2R3A	2302	2322	0.846154	-16.2	1	0.17435	0.632	3.92888	3.26737	-13.9157	16	20	7	CDS		0	0
hsa-miR-146a-5p	NM_001145417	MSL2	2189	2213	0.846154	-15.3	1	0.0798467	0.662	2.00965	4.26329	-13.4976	15	24	9	3UTR		0	0
hsa-miR-146a-5p	NM_005862	STAG1	3671	3693	0.846154	-21.6	1	0.000727886	0.471	5.19476	5.00111	-10.5818	17	22	11	CDS		0	0
hsa-miR-146a-5p	XM_017005524	STAG1	3745	3767	0.923077	-21.6	1	0.000727886	0.471	0	0	-10.5818	17	22	11	CDS		0	0
hsa-miR-146a-5p	NM_001002026	CLDN18	3140	3157	0.846154	-17.8	1	6.59151e-05	0.441	-0.43508	-0.0329221	-13.2992	15	17	10	3UTR		0	0
hsa-miR-146a-5p	NM_016369	CLDN18	3149	3166	0.846154	-17.8	1	6.59151e-05	0.441	0.0802396	-0.0633887	-13.2992	15	17	10	3UTR		0	0
hsa-miR-146a-5p	NM_001170538	DZIP1L	2006	2023	0.923077	-19.2	0	0.00955603	0.529	-0.521779	0.127201	-18.3994	14	17	9	3UTR		0	0
hsa-miR-146a-5p	NM_016161	A4GNT	1177	1201	0.923077	-18.1	1	9.77232e-05	0.471	2.60656	2.19645	-10.6958	18	24	9	CDS		0	0
hsa-miR-146a-5p	NM_015396	ARMC8	177	199	0.846154	-17.4	1	0.000324531	0.382	4.90558	5.34472	-12.6408	14	17	9	5UTR		1	1
hsa-miR-146a-5p	NM_001267042	ARMC8	177	199	0.923077	-17.4	1	0.000324531	0.382	6.69608	6.02042	-12.6408	14	17	9	5UTR		1	1
hsa-miR-146a-5p	NM_001282342	ARMC8	152	199	0.923077	-17.4	1	0.000324531	0.382	5.61315	5.28199	-12.6408	14	17	9	5UTR		1	1
hsa-miR-146a-5p	XM_011512632	ARMC8	121	143	0.846154	-17.4	1	0.000324531	0.382	0	0	-12.6408	14	17	9	5UTR		1	1
hsa-miR-146a-5p	XM_011512777	NME9	1281	1301	0.846154	-18.7	1	0.0133904	0.426	0	0	-15.2476	17	20	8	3UTR		0	0
hsa-miR-146a-5p	XM_011512777	NME9	599	617	0.846154	-17.6	1	0.00179985	0.471	0	0	-16.6018	13	18	9	CDS		0	0
hsa-miR-146a-5p	XM_011512777	NME9	3371	3388	0.923077	-17.2	1	0.0909736	0.559	0	0	-14.0888	13	17	8	3UTR		0	0
hsa-miR-146a-5p	NM_001349018	NME9	1060	1109	0.923077	-19.5	1	6.60074e-05	0.647	3.02983	2.55858	-11.1212	19	49	10	CDS		0	0
hsa-miR-146a-5p	NM_001349018	NME9	1383	1401	0.923077	-17.6	1	0.00181629	0.471	3.47191	2.50477	-16.6018	13	18	9	CDS		0	0
hsa-miR-146a-5p	NM_031913	ESYT3	5694	5716	0.923077	-18.2	1	0.00107868	0.515	0.0180598	-0.0794063	-9.59293	18	22	9	3UTR		0	0
hsa-miR-146a-5p	NM_031913	ESYT3	2710	2725	1	-18	1	0.00532736	0.632	3.30689	2.99386	-18.7893	12	15	9	CDS		0	0
hsa-miR-146a-5p	NM_001288967	CEP70	1910	1932	0.846154	-16.4	1	0.0481879	0.574	1.36253	1.83452	-11.6964	17	22	10	3UTR		0	0
hsa-miR-146a-5p	NM_001320598	CEP70	2432	2454	0.846154	-16.4	1	0.0481879	0.574	0.803537	1.00188	-11.6964	17	22	10	3UTR		0	0
hsa-miR-146a-5p	NM_001040061	FOXL2NB	1686	1706	0.846154	-22.6	1	2.51781e-05	0.382	-0.0685057	0.351796	-11.9948	17	20	12	3UTR		0	0
hsa-miR-146a-5p	NM_001320510	NMNAT3	632	655	1	-18.4	1	0.0415697	0.676	-0.464089	-0.243154	-10.1092	17	23	7	CDS		0	0
hsa-miR-146a-5p	NM_022131	CLSTN2	4696	4714	0.846154	-19.3	1	0.00285058	0.5	-0.0341575	-0.188656	-14.3975	16	18	12	3UTR		0	0
hsa-miR-146a-5p	NM_152616	TRIM42	1265	1290	1	-20.9	1	0.0599093	0.676	1.58769	2.08019	-7.38222	20	25	9	CDS		0	0
hsa-miR-146a-5p	NM_001104647	SLC25A36	1224	1238	0.923077	-17.1	0	0.0274281	0.574	1.59491	1.99092	-16.8091	12	14	9	3UTR		0	0
hsa-miR-146a-5p	NM_018155	SLC25A36	1221	1235	0.923077	-17.1	0	0.0274281	0.574	1.59491	1.99092	-16.8091	12	14	9	3UTR		0	0
hsa-miR-146a-5p	NM_080862	SPSB4	1676	1696	0.923077	-20.7	1	0.00177107	0.485	-0.164464	-0.382105	-10.198	16	20	9	3UTR		0	0
hsa-miR-146a-5p	NM_139209	GRK7	1210	1224	0.846154	-17.1	0	0.0003905	0.529	4.78016	3.75257	-16.8091	12	14	9	CDS		0	0
hsa-miR-146a-5p	NM_001178138	TFDP2	8748	8772	0.846154	-18.7	1	0.00020748	0.529	3.94498	5.18927	-7.38222	18	24	7	3UTR		0	1
hsa-miR-146a-5p	NM_001178141	TFDP2	8139	8163	0.846154	-18.7	1	0.00020748	0.529	3.87841	3.63923	-7.38222	18	24	7	3UTR		0	1
hsa-miR-146a-5p	NM_001039547	GK5	6408	6426	0.923077	-20.3	1	0.00013437	0.471	0.239881	0.0977022	-9.77961	16	18	14	3UTR		0	0
hsa-miR-146a-5p	NM_019001	XRN1	1500	1550	1	-22.1	1	8.23486e-05	0.603	0.286032	0.092497	-9.22029	17	21	14	CDS		0	0
hsa-miR-146a-5p	NM_001282857	XRN1	1500	1550	1	-22.1	1	8.23486e-05	0.603	0.286032	0.092497	-9.22029	17	21	14	CDS		0	0
hsa-miR-146a-5p	NM_001354579	ATR	5542	5561	0.865385	-19	1	0.00758792	0.559	3.32679	4.62922	-12.8738	15	19	9	CDS		0	0
hsa-miR-146a-5p	NM_001354579	ATR	6157	6177	0.807692	-18.3	1	0.0015689	0.662	2.56742	2.94825	-9.33931	16	20	7	CDS		0	0
hsa-miR-146a-5p	NM_001354579	ATR	6939	6959	0.846154	-17.8	1	0.00113935	0.662	2.67191	2.95452	-8.05823	17	20	10	CDS		0	0
hsa-miR-146a-5p	NM_001184	ATR	5734	5753	0.942308	-19	1	0.00758792	0.559	3.04002	3.1712	-12.8738	15	19	9	CDS		0	0
hsa-miR-146a-5p	NM_001184	ATR	7131	7151	0.846154	-17.8	1	0.00113935	0.662	2.67191	2.95452	-8.05823	17	20	10	CDS		0	0
hsa-miR-146a-5p	NM_001145319	PLS1	3421	3436	0.820513	-15.5	0	0.0728698	0.735	0.758268	0.464882	-17.7125	13	15	7	3UTR		0	0
hsa-miR-146a-5p	NM_001251845	TRPC1	889	901	0.846154	-16.4	0	0.00417003	0.588	7.16909	5.24582	-15.5666	11	12	11	CDS		0	0
hsa-miR-146a-5p	NM_003304	TRPC1	787	799	0.846154	-16.4	0	0.00417003	0.588	5.94948	5.69986	-15.5666	11	12	11	CDS		0	0
hsa-miR-146a-5p	NM_001080415	U2SURP	4588	4609	1	-18.9	1	0.000565053	0.603	0.372501	0.309233	-13.4494	14	21	8	3UTR		0	0
hsa-miR-146a-5p	NM_001080415	U2SURP	5402	5425	0.846154	-16.8	1	0.0333837	0.662	-0.0670944	0.199109	-9.86134	16	23	11	3UTR		0	0
hsa-miR-146a-5p	NM_001320219	U2SURP	4585	4606	1	-18.9	1	0.000565053	0.603	0.372501	0.309233	-13.4494	14	21	8	3UTR		0	0
hsa-miR-146a-5p	NM_001320219	U2SURP	5399	5422	0.846154	-16.8	1	0.0333837	0.662	-0.0670944	0.199109	-9.86134	16	23	11	3UTR		0	0
hsa-miR-146a-5p	NM_001177304	PLSCR4	695	721	0.846154	-21.2	1	0.000571999	0.529	0.203543	0.0511864	-4.957	20	26	9	CDS		0	1
hsa-miR-146a-5p	NM_001128306	PLSCR4	723	749	0.846154	-21.2	1	0.000571999	0.529	0.0693119	0.0125974	-4.957	20	26	9	CDS		0	1
hsa-miR-146a-5p	NM_020353	PLSCR4	993	1019	0.884615	-21.2	1	0.000571999	0.529	0.441186	0.192358	-4.957	20	26	9	CDS		0	1
hsa-miR-146a-5p	NM_021105	PLSCR1	1207	1232	0.923077	-17.4	1	0.00206649	0.618	1.94364	3.40004	-7.75705	17	20	11	CDS		0	0
hsa-miR-146a-5p	NM_001085420	PLSCR5	1712	1726	0.846154	-15.5	1	0.000361902	0.603	0.536626	0.293557	-6.74759	12	14	8	CDS		0	0
hsa-miR-146a-5p	NM_000096	CP	2758	2789	1	-21.2	1	0.0202066	0.559	3.27591	1.82576	-6.23647	19	31	11	CDS		0	0
hsa-miR-146a-5p	NM_138786	TM4SF18	236	255	0.846154	-19.9	1	0.000154467	0.5	0.0827121	-0.129491	-9.02428	17	19	10	5UTR		0	0
hsa-miR-146a-5p	NM_004617	TM4SF4	135	173	1	-19.1	1	0.0012151	0.588	-0.898898	1.75919	-4.17062	21	38	12	5UTR		0	0
hsa-miR-146a-5p	NM_001168278	WWTR1	3634	3656	0.897436	-20	1	0.0395796	0.574	4.1926	4.72519	-11.7993	17	22	9	3UTR		0	0
hsa-miR-146a-5p	NM_001168278	WWTR1	762	781	0.846154	-15.8	1	0.0628078	0.471	2.6642	0.580084	-13.8127	15	19	9	CDS		0	0
hsa-miR-146a-5p	NM_015472	WWTR1	3717	3739	0.897436	-20	1	0.0395796	0.574	2.34958	4.32281	-11.7993	17	22	9	3UTR		0	0
hsa-miR-146a-5p	NM_001168280	WWTR1	3581	3603	0.897436	-20	1	0.0395796	0.574	4.86759	2.39561	-11.7993	17	22	9	3UTR		0	0
hsa-miR-146a-5p	NM_014779	TSC22D2	4263	4288	0.846154	-17.7	1	0.0581037	0.735	5.552	3.4798	-3.79332	16	18	16	3UTR		0	0
hsa-miR-146a-5p	NM_032025	EIF2A	965	981	0.846154	-17.7	1	0.00136695	0.647	4.53461	4.63774	-4.957	14	16	8	CDS		0	0
hsa-miR-146a-5p	NM_001319044	EIF2A	773	798	0.846154	-17.9	1	0.00136695	0.647	5.33869	5.14374	-4.957	14	17	8	CDS		0	0
hsa-miR-146a-5p	NM_001319045	EIF2A	941	966	0.846154	-17.9	1	0.00136695	0.647	5.33869	5.14374	-4.957	14	17	8	CDS		0	0
hsa-miR-146a-5p	NM_001319043	EIF2A	881	906	0.846154	-17.9	1	0.00136695	0.647	5.33869	5.14374	-4.957	14	17	8	CDS		0	0
hsa-miR-146a-5p	XM_024453787	EIF2A	1667	1704	0.846154	-19.9	1	0.00136695	0.647	0	0	-4.957	19	37	8	CDS		0	0
hsa-miR-146a-5p	NM_001308234	ERICH6	251	271	0.846154	-17	1	0.0394752	0.618	0.267511	2.20573	-11.3217	17	20	11	CDS		0	0
hsa-miR-146a-5p	NM_152394	ERICH6	555	575	1	-17	1	0.0394752	0.618	1.90781	2.17499	-11.3217	17	20	11	CDS		0	0
hsa-miR-146a-5p	NM_052995	CLRN1	65	81	0.923077	-16.9	1	0.00160957	0.574	1.46141	0.155225	-8.917	15	16	15	5UTR		0	0
hsa-miR-146a-5p	NM_174878	CLRN1	902	931	0.846154	-19.7	1	0.00161656	0.588	0.140346	0.00857627	-9.86134	18	22	8	CDS		0	0
hsa-miR-146a-5p	NM_174878	CLRN1	517	544	1	-18.5	1	0.00594754	0.5	0.332914	-0.248518	-10.3988	16	19	11	CDS		0	0
hsa-miR-146a-5p	NM_001195794	CLRN1	941	970	0.846154	-19.7	1	0.00161656	0.588	-0.207519	0.0632408	-9.86134	18	22	8	CDS		0	0
hsa-miR-146a-5p	NM_001195794	CLRN1	517	544	1	-18.5	1	0.00594754	0.5	0.332914	-0.248518	-10.3988	16	19	11	CDS		0	0
hsa-miR-146a-5p	NM_001256819	CLRN1	517	544	0.923077	-18.5	1	0.00420346	0.456	0.332914	-0.248518	-10.3988	16	19	11	CDS		0	0
hsa-miR-146a-5p	NM_001256819	CLRN1	1074	1103	0.846154	-19.7	1	0.00161656	0.588	-0.673411	-0.149439	-9.86134	18	22	8	3UTR		0	0
hsa-miR-146a-5p	NM_013308	GPR171	262	316	0.846154	-16.2	1	0.092604	0.691	-0.062235	-0.0694646	-3.79332	20	54	11	CDS		0	0
hsa-miR-146a-5p	NM_014879	P2RY14	1415	1432	0.923077	-15.2	1	0.392343	0.721	1.66012	2.29307	-8.10683	14	17	10	3UTR		0	0
hsa-miR-146a-5p	NM_001081455	P2RY14	1605	1622	0.942308	-15.2	1	0.392343	0.721	4.40386	2.09082	-8.10683	14	17	10	3UTR		0	0
hsa-miR-146a-5p	NM_178822	IGSF10	654	693	1	-18.3	1	0.000175161	0.559	1.90292	1.50292	-14.2394	17	39	10	CDS		0	0
hsa-miR-146a-5p	NM_001086	AADAC	899	922	0.923077	-21.3	1	0.0692273	0.603	1.26026	0.798513	-6.09222	18	23	11	CDS		0	0
hsa-miR-146a-5p	NM_033050	SUCNR1	178	208	1	-19	1	0.00205047	0.632	1.9359	1.42041	-7.57093	16	19	11	CDS		0	0
hsa-miR-146a-5p	NM_207295	MBNL1	1126	1143	0.846154	-15.6	0	7.4582e-05	0.456	4.75362	5.8782	-24.571	12	17	9	CDS		0	0
hsa-miR-146a-5p	NM_207294	MBNL1	1126	1143	0.846154	-15.6	0	7.4582e-05	0.456	4.75362	5.8782	-24.571	12	17	9	CDS		0	0
hsa-miR-146a-5p	NM_002563	P2RY1	3880	3930	0.961538	-20.7	1	0.00632695	0.647	0.305927	0.140421	-3.79332	19	50	8	3UTR		0	1
hsa-miR-146a-5p	NM_003875	GMPS	1189	1218	0.846154	-18.7	1	0.00135965	0.588	6.68742	5.6412	-8.4155	17	29	10	CDS		1	0
hsa-miR-146a-5p	NM_172160	KCNAB1	958	977	0.961538	-20.5	1	0.000135011	0.515	5.44122	4.89225	-8.62473	18	19	18	CDS		0	0
hsa-miR-146a-5p	NM_172160	KCNAB1	2329	2350	0.846154	-17.2	1	0.0011176	0.691	0.638737	0.726044	-10.8149	15	21	9	3UTR		0	0
hsa-miR-146a-5p	NM_001308217	KCNAB1	871	890	0.961538	-20.5	1	0.000135011	0.515	5.44122	4.89225	-8.62473	18	19	18	CDS		0	0
hsa-miR-146a-5p	NM_001308217	KCNAB1	2242	2263	0.846154	-17.2	1	0.0011176	0.691	0.638737	0.726044	-10.8149	15	21	9	3UTR		0	0
hsa-miR-146a-5p	NM_003471	KCNAB1	1078	1097	0.961538	-20.5	1	0.000135011	0.515	5.44122	4.89225	-8.62473	18	19	18	CDS		0	0
hsa-miR-146a-5p	NM_003471	KCNAB1	2449	2470	0.846154	-17.2	1	0.0011176	0.691	0.638737	0.726044	-10.8149	15	21	9	3UTR		0	0
hsa-miR-146a-5p	NM_003471	KCNAB1	460	483	0.820513	-17.1	1	0.000282623	0.515	3.50438	3.06542	-12.7823	18	23	10	CDS		0	0
hsa-miR-146a-5p	NM_172159	KCNAB1	1761	1780	0.961538	-20.5	1	0.000135011	0.515	5.44122	4.89225	-8.62473	18	19	18	CDS		0	0
hsa-miR-146a-5p	NM_172159	KCNAB1	3132	3153	0.846154	-17.2	1	0.0011176	0.691	0.638737	0.726044	-10.8149	15	21	9	3UTR		0	0
hsa-miR-146a-5p	NM_001308222	KCNAB1	1624	1643	0.961538	-20.5	1	0.000135011	0.515	5.44122	4.89225	-8.62473	18	19	18	CDS		0	0
hsa-miR-146a-5p	NM_001308222	KCNAB1	2995	3016	0.846154	-17.2	1	0.0011176	0.691	0.638737	0.726044	-10.8149	15	21	9	3UTR		0	0
hsa-miR-146a-5p	NM_007107	SSR3	1207	1227	0.923077	-18.2	1	0.00205897	0.706	0.54228	0.0612566	-8.917	18	20	11	3UTR		0	0
hsa-miR-146a-5p	NM_001308204	SSR3	1072	1092	0.846154	-18.2	1	0.00205897	0.706	0.255094	0.0653918	-8.917	18	20	11	3UTR		0	0
hsa-miR-146a-5p	NM_001308205	SSR3	1096	1116	0.923077	-18.2	1	0.00205897	0.706	0.649124	0.0167723	-8.917	18	20	11	3UTR		0	0
hsa-miR-146a-5p	NM_015508	TIPARP	3607	3631	0.846154	-20.1	1	0.00205987	0.618	0.898532	1.28487	-8.52714	17	24	9	3UTR		0	0
hsa-miR-146a-5p	NM_015508	TIPARP	696	720	1	-19.8	1	0.0192381	0.632	2.42576	2.02132	-8.30604	19	24	8	CDS		0	0
hsa-miR-146a-5p	NM_015508	TIPARP	3829	3850	0.923077	-17.6	1	0.00802479	0.618	1.92239	2.723	-5.08246	17	21	8	3UTR		0	0
hsa-miR-146a-5p	NM_001184717	TIPARP	3692	3716	0.846154	-20.1	1	0.00205987	0.618	0.758112	0.708307	-8.52714	17	24	9	3UTR		0	0
hsa-miR-146a-5p	NM_001184717	TIPARP	781	805	1	-19.8	1	0.0192381	0.632	1.79214	2.06581	-8.30604	19	24	8	CDS		0	0
hsa-miR-146a-5p	NM_001184717	TIPARP	3914	3935	0.846154	-17.6	1	0.00802479	0.618	0.544244	1.46972	-5.08246	17	21	8	3UTR		0	0
hsa-miR-146a-5p	NM_001184718	TIPARP	3257	3281	0.846154	-20.1	1	0.00205987	0.618	0.758112	0.708307	-8.52714	17	24	9	3UTR		0	0
hsa-miR-146a-5p	NM_001184718	TIPARP	346	370	1	-19.8	1	0.0192381	0.632	1.79214	2.06581	-8.30604	19	24	8	CDS		0	0
hsa-miR-146a-5p	NM_001184718	TIPARP	3479	3500	0.846154	-17.6	1	0.00802479	0.618	0.544244	1.46972	-5.08246	17	21	8	3UTR		0	0
hsa-miR-146a-5p	NM_001193283	LEKR1	1765	1791	0.923077	-19.8	1	0.0444034	0.676	0.125615	0.0800278	-5.83853	19	26	9	3UTR		0	0
hsa-miR-146a-5p	NM_001193283	LEKR1	478	499	0.923077	-18.9	1	0.00221758	0.5	0.550596	0.0497921	-7.86061	18	21	8	5UTR		0	0
hsa-miR-146a-5p	NM_001167911	VEPH1	1732	1756	0.846154	-15.5	1	0.0677753	0.588	5.63487	5.22095	-8.28966	19	24	9	CDS		0	0
hsa-miR-146a-5p	NM_001167912	VEPH1	1732	1756	0.846154	-15.5	1	0.0677753	0.588	5.63487	5.22095	-8.28966	19	24	9	CDS		0	0
hsa-miR-146a-5p	NM_002852	PTX3	1507	1526	0.846154	-18.8	1	0.00429012	0.632	0.456598	0.8992	-11.1505	14	19	8	3UTR		0	0
hsa-miR-146a-5p	NM_001308164	GFM1	824	844	0.846154	-18.6	1	0.00167949	0.5	0.0418956	2.57965	-8.45246	16	20	10	CDS		0	0
hsa-miR-146a-5p	NM_001042705	IQCJ	818	834	0.846154	-15.6	1	0.000112631	0.515	-0.90915	-0.175562	-8.917	15	16	15	3UTR		0	0
hsa-miR-146a-5p	NM_001197100	IQCJ	737	753	0.846154	-15.6	1	0.000112631	0.515	-0.90915	-0.175562	-8.917	15	16	15	3UTR		0	0
hsa-miR-146a-5p	NM_014575	SCHIP1	83	130	0.846154	-18.2	1	0.0275094	0.691	0.246016	0.858698	-13.6706	16	23	9	5UTR		0	0
hsa-miR-146a-5p	NM_001197107	SCHIP1	83	130	0.846154	-18.2	1	0.0275094	0.691	0.246016	0.858698	-13.6706	16	23	9	5UTR		0	0
hsa-miR-146a-5p	NM_001197108	SCHIP1	83	130	0.846154	-18.2	1	0.0275094	0.691	0.246016	0.858698	-13.6706	16	23	9	5UTR		0	0
hsa-miR-146a-5p	NM_001002800	SMC4	1901	1925	0.82967	-18.1	1	0.000373379	0.618	4.8602	4.5836	-16.3364	18	24	10	CDS		0	0
hsa-miR-146a-5p	NM_001288753	SMC4	1826	1850	0.82967	-18.1	1	0.000373379	0.618	4.8602	4.5836	-16.3364	18	24	10	CDS		0	0
hsa-miR-146a-5p	NM_005496	SMC4	1718	1742	0.82967	-18.1	1	0.000373379	0.618	6.23679	4.47203	-16.3364	18	24	10	CDS		0	0
hsa-miR-146a-5p	NM_002268	KPNA4	1733	1761	0.846154	-19.3	1	0.0019501	0.632	-0.249097	-0.00350386	-4.65016	20	28	9	CDS		0	0
hsa-miR-146a-5p	NM_002268	KPNA4	1149	1170	0.923077	-17.3	1	0.00214296	0.559	0.191334	0.0266161	-6.23647	19	21	16	CDS		0	0
hsa-miR-146a-5p	NM_025047	ARL14	678	694	0.846154	-21.2	0	5.29991e-06	0.441	2.79796	2.10757	-15.7996	15	16	15	CDS		0	0
hsa-miR-146a-5p	NM_139245	PPM1L	9798	9816	0.846154	-17.4	1	0.00328289	0.706	0.507858	0.449845	-4.957	16	18	11	3UTR		0	0
hsa-miR-146a-5p	NM_001317912	PPM1L	9474	9492	0.846154	-17.4	1	0.00328289	0.706	-0.00351246	0.482774	-4.957	16	18	11	3UTR		0	0
hsa-miR-146a-5p	NM_001317911	PPM1L	9374	9392	0.846154	-17.4	1	0.00328289	0.706	-0.00351246	0.482774	-4.957	16	18	11	3UTR		0	0
hsa-miR-146a-5p	NM_033167	B3GALNT1	427	459	0.846154	-21.2	1	2.71326e-05	0.456	0.148939	0.2126	-5.18008	20	32	6	5UTR		0	0
hsa-miR-146a-5p	NM_001349137	B3GALNT1	538	570	0.846154	-21.2	1	2.71326e-05	0.456	-0.187568	0.148268	-5.18008	20	32	6	5UTR		0	0
hsa-miR-146a-5p	NM_001038628	B3GALNT1	631	663	0.846154	-21.2	1	2.71326e-05	0.456	0.53834	-0.256226	-5.18008	20	32	6	5UTR		0	0
hsa-miR-146a-5p	NM_001349151	B3GALNT1	659	691	0.923077	-21.2	1	2.71326e-05	0.456	-0.439477	-0.1252	-5.18008	20	32	6	5UTR		0	0
hsa-miR-146a-5p	NM_001349152	B3GALNT1	770	802	0.846154	-21.2	1	2.71326e-05	0.456	-0.457811	0.257677	-5.18008	20	32	6	5UTR		0	0
hsa-miR-146a-5p	NM_001349155	B3GALNT1	782	814	0.846154	-21.2	1	2.93451e-05	0.456	-0.00556991	0.176396	-5.18008	20	32	6	5UTR		0	0
hsa-miR-146a-5p	NM_001349150	B3GALNT1	877	909	0.846154	-21.2	1	2.71326e-05	0.456	-0.237802	-0.011834	-5.18008	20	32	6	5UTR		0	0
hsa-miR-146a-5p	NM_001349147	B3GALNT1	970	1002	0.846154	-21.2	1	2.71326e-05	0.456	0.48945	-0.0760036	-5.18008	20	32	6	5UTR		0	0
hsa-miR-146a-5p	NM_001040100	SPTSSB	950	970	0.846154	-15.4	1	7.80249e-05	0.632	0.162658	0.126813	-8.02794	18	20	13	CDS		0	0
hsa-miR-146a-5p	NM_001041	SI	1910	1935	1	-19.5	1	9.0117e-05	0.588	1.50766	2.77236	-6.51454	17	20	14	CDS		0	0
hsa-miR-146a-5p	NM_000055	BCHE	1454	1482	1	-22.7	1	0.000105827	0.588	1.83908	1.68838	-3.93757	20	28	13	CDS		0	0
hsa-miR-146a-5p	NM_006217	SERPINI2	283	309	0.923077	-19.6	1	0.00229021	0.618	-0.44521	0.991519	-3.79332	19	26	9	CDS		0	0
hsa-miR-146a-5p	NM_001012303	SERPINI2	374	400	0.923077	-19.6	1	0.00229021	0.618	2.78114	2.13769	-3.79332	19	26	9	CDS		0	0
hsa-miR-146a-5p	XM_005247086	PDCD10	1027	1060	0.846154	-17.3	1	0.00157932	0.559	0	0	-9.07497	17	20	13	5UTR		0	0
hsa-miR-146a-5p	NM_007217	PDCD10	172	205	0.846154	-17.3	1	0.00160693	0.559	0.788115	0.694392	-9.07497	17	20	13	5UTR		0	0
hsa-miR-146a-5p	NM_004991	MECOM	3769	3786	0.846154	-16	1	0.000160658	0.515	4.57839	5.03231	-13.4277	14	17	9	CDS		0	0
hsa-miR-146a-5p	NM_001105077	MECOM	106	130	0.846154	-18.1	1	0.00553839	0.603	5.63255	5.37729	-7.67449	18	24	7	5UTR		0	0
hsa-miR-146a-5p	NM_032487	ACTRT3	577	599	0.923077	-18.4	1	0.000500508	0.5	3.8448	2.92248	-12.1239	18	22	8	CDS		0	0
hsa-miR-146a-5p	NM_001185118	MYNN	1834	1869	0.923077	-19.2	1	0.0365618	0.574	3.80752	2.93249	-7.86061	18	35	10	CDS		0	0
hsa-miR-146a-5p	NM_001185118	MYNN	2669	2694	0.923077	-18.2	1	0.0067468	0.632	0.911372	0.862802	-7.65065	19	25	14	3UTR		0	0
hsa-miR-146a-5p	NM_018657	MYNN	1767	1802	0.923077	-19.2	1	0.0365618	0.574	3.80752	2.93249	-7.86061	18	35	10	CDS		0	0
hsa-miR-146a-5p	NM_018657	MYNN	2602	2627	0.923077	-18.2	1	0.0067468	0.632	0.911372	0.862802	-7.65065	19	25	14	3UTR		0	0
hsa-miR-146a-5p	NM_024947	PHC3	494	512	0.846154	-17.2	1	0.00679823	0.5	0.834405	1.4068	-11.0685	14	18	7	CDS		0	0
hsa-miR-146a-5p	NM_001308116	PHC3	8877	8894	0.923077	-18.2	1	6.10458e-06	0.647	0.330452	-0.0972336	-14.9547	14	17	7	3UTR		0	0
hsa-miR-146a-5p	NM_001308116	PHC3	3701	3723	0.846154	-18.4	1	0.000249377	0.515	0.382112	0.534861	-7.92602	18	22	8	3UTR		0	0
hsa-miR-146a-5p	NM_002740	PRKCI	4078	4100	1	-23.1	1	0.00149842	0.618	0.200422	0.283533	-10.1092	18	22	10	3UTR		0	0
hsa-miR-146a-5p	NM_002740	PRKCI	840	859	1	-22.7	1	1.87069e-05	0.515	2.59388	3.63603	-17.116	16	19	14	CDS		0	0
hsa-miR-146a-5p	NM_001134473	GSE1	3161	3187	0.846154	-20.2	1	3.41335e-05	0.382	0.956906	2.20782	-10.1906	19	26	12	CDS		0	0
hsa-miR-146a-5p	NM_001282683	FBXO31	2061	2079	0.846154	-18.4	1	3.67783e-05	0.471	-0.24129	-0.642479	-8.81344	16	18	11	3UTR		0	0
hsa-miR-146a-5p	NM_015144	ZCCHC14	1438	1459	0.846154	-19.9	1	0.000836029	0.397	0.168253	0.0352992	-13.786	15	21	7	CDS		0	0
hsa-miR-146a-5p	XM_005255858	ZCCHC14	1431	1470	0.846154	-23.3	1	9.02364e-06	0.338	0	0	-8.2379	17	24	6	CDS		0	0
hsa-miR-146a-5p	XM_005255858	ZCCHC14	1629	1650	0.846154	-19.9	1	0.000836029	0.397	0	0	-13.786	15	21	7	CDS		0	0
hsa-miR-146a-5p	XM_017023344	KLHDC4	530	550	0.846154	-19.5	1	0.00132816	0.456	0	0	-9.25733	15	20	7	CDS		0	0
hsa-miR-146a-5p	NM_001184854	KLHDC4	1616	1659	0.938462	-20.3	1	0.00559766	0.426	3.39414	2.43014	-12.5483	16	18	16	3UTR		0	0
hsa-miR-146a-5p	NM_001184856	KLHDC4	1697	1740	0.938462	-20.3	1	0.00559766	0.426	3.39414	2.43014	-12.5483	16	18	16	3UTR		0	0
hsa-miR-146a-5p	NM_001184856	KLHDC4	531	551	0.846154	-19.5	1	0.000721594	0.456	3.81644	1.88662	-9.25733	15	20	7	CDS		0	0
hsa-miR-146a-5p	NM_017566	KLHDC4	1790	1833	0.938462	-20.3	1	0.00559766	0.426	3.39414	2.43014	-12.5483	16	18	16	3UTR		0	0
hsa-miR-146a-5p	NM_017566	KLHDC4	531	551	0.846154	-19.5	1	0.00132816	0.456	3.81644	1.88662	-9.25733	15	20	7	CDS		0	0
hsa-miR-146a-5p	NM_003486	SLC7A5	4156	4181	1	-17.9	1	0.00414356	0.471	5.02738	3.89246	-7.28438	20	25	9	3UTR		0	0
hsa-miR-146a-5p	XM_011522905	CYBA	2047	2069	0.923077	-21.6	1	2.39209e-07	0.382	0	0	-11.7482	18	22	15	3UTR		0	0
hsa-miR-146a-5p	XM_011522905	CYBA	1800	1821	1	-20.6	1	0.0115146	0.441	0	0	-10.3302	16	21	7	3UTR		0	0
hsa-miR-146a-5p	NM_001294328	PABPN1L	763	795	0.923077	-22.7	1	2.63697e-05	0.529	0.022302	1.09585	-3.93757	22	32	10	CDS		0	0
hsa-miR-146a-5p	NM_001080487	PABPN1L	851	883	0.923077	-22.7	1	2.63697e-05	0.529	0.183495	0.885384	-3.93757	22	32	10	CDS		0	0
hsa-miR-146a-5p	NM_001243279	ACSF3	1181	1200	0.846154	-17.6	1	0.000310953	0.5	2.20993	3.99104	-10.9261	16	19	12	CDS		0	0
hsa-miR-146a-5p	NM_001127214	ACSF3	1008	1027	0.846154	-17.6	1	0.000310953	0.5	2.20993	3.99104	-10.9261	16	19	12	CDS		0	0
hsa-miR-146a-5p	NM_174917	ACSF3	1177	1196	0.846154	-17.6	1	0.000310953	0.5	2.20993	3.99104	-10.9261	16	19	12	CDS		0	0
hsa-miR-146a-5p	NM_001284316	ACSF3	318	337	0.846154	-17.6	1	0.000310953	0.5	2.20993	3.99104	-10.9261	16	19	12	CDS		0	0
hsa-miR-146a-5p	XM_017023015	ZNF778	5505	5524	0.923077	-21.5	1	0.000434711	0.529	0	0	-14.985	14	19	9	3UTR		0	0
hsa-miR-146a-5p	XM_017023015	ZNF778	557	572	0.846154	-17.5	1	3.75513e-06	0.456	0	0	-8.09365	12	15	8	CDS		0	0
hsa-miR-146a-5p	NM_001201407	ZNF778	649	664	0.846154	-17.5	1	3.75513e-06	0.456	0.424185	0.0561576	-8.09365	12	15	8	CDS		0	0
hsa-miR-146a-5p	NM_001256182	ANKRD11	6992	7013	0.923077	-21.8	1	0.00410499	0.397	1.9977	3.28063	-13.036	17	21	11	CDS		0	0
hsa-miR-146a-5p	NM_153025	SPATA33	110	131	0.846154	-17.5	1	0.0083142	0.574	-1.27222	-0.432548	-8.60958	17	21	11	CDS		0	0
hsa-miR-146a-5p	NM_001271907	SPATA33	163	184	0.846154	-17.5	1	0.000414365	0.574	-1.27222	-0.0574515	-8.60958	17	21	11	CDS		0	0
hsa-miR-146a-5p	NM_001271909	SPATA33	185	240	0.846154	-17.9	1	0.000454569	0.574	1.00047	-0.313128	-8.60958	17	22	11	5UTR		0	0
hsa-miR-146a-5p	NM_152287	ZNF276	4338	4362	0.846154	-20.6	1	8.98725e-05	0.559	-0.0754406	-0.28602	-13.9302	16	24	8	3UTR		0	0
hsa-miR-146a-5p	NM_001113525	ZNF276	4348	4372	0.846154	-20.6	1	8.98725e-05	0.559	-0.153434	-0.219172	-13.9302	16	24	8	3UTR		0	0
hsa-miR-146a-5p	XM_017023889	ZNF276	2557	2583	0.846154	-19.4	1	0.00413112	0.515	0	0	-7.86061	19	26	8	3UTR		0	0
hsa-miR-146a-5p	NM_001351830	FANCA	364	383	0.846154	-20.3	1	9.60143e-05	0.382	-0.758845	-0.551091	-9.69585	17	19	9	CDS		0	0
hsa-miR-146a-5p	NM_001018112	FANCA	364	383	0.846154	-20.3	1	9.60143e-05	0.382	-0.758845	-0.551091	-9.69585	17	19	9	CDS		0	0
hsa-miR-146a-5p	NM_014972	TCF25	1000	1062	0.807692	-17.8	1	0.00929652	0.382	4.30422	4.63467	-8.05661	19	41	11	CDS		0	0
hsa-miR-146a-5p	NM_002386	MC1R	2405	2421	0.923077	-17.7	1	0.00129004	0.456	0	0	-13.9286	15	16	15	3UTR		0	0
hsa-miR-146a-5p	NM_001005495	OR2T3	4	27	0.923077	-19.9	1	0.00381207	0.554	-0.345803	-0.282679	-5.41313	19	23	8	CDS		0	0
hsa-miR-146a-5p	NM_001001821	OR2T34	4	27	0.923077	-19.9	1	0.00381207	0.554	-0.0976289	-0.0966035	-5.41313	19	23	8	CDS		0	0
hsa-miR-146a-5p	XM_017000273	OR2T10	2204	2222	0.923077	-20.4	1	3.55528e-05	0.632	0	0	-18.0688	15	18	10	3UTR		0	0
hsa-miR-146a-5p	NM_170725	PGBD2	926	947	0.923077	-19.2	1	0.000357704	0.544	0.821465	0.938303	-9.06125	17	21	6	CDS		0	0
hsa-miR-146a-5p	NM_001017434	PGBD2	249	270	0.923077	-19.2	1	0.000357704	0.544	1.16025	0.940257	-9.06125	17	21	6	CDS		0	0
hsa-miR-146a-5p	NM_004300	ACP1	155	179	0.923077	-18.4	1	0.000904567	0.603	4.9187	4.4119	-8.00486	19	24	9	CDS		0	0
hsa-miR-146a-5p	NM_007099	ACP1	155	179	0.923077	-18.4	1	0.000790805	0.603	5.16529	2.83138	-8.00486	19	24	9	CDS		0	0
hsa-miR-146a-5p	NM_001040649	ACP1	155	179	0.923077	-18.4	1	0.000904567	0.603	5.16529	2.83138	-8.00486	19	24	9	CDS		0	0
hsa-miR-146a-5p	NM_152834	TMEM18	3112	3132	0.846154	-16.5	0	0.0108102	0.544	-0.0642454	-0.483713	-15.5666	11	13	11	3UTR		0	0
hsa-miR-146a-5p	NM_001352681	TMEM18	3063	3083	0.846154	-16.5	0	0.0108102	0.544	-0.0642454	-0.277228	-15.5666	11	13	11	3UTR		0	0
hsa-miR-146a-5p	NM_016030	TRAPPC12	1894	1924	0.846154	-19	1	0.0159198	0.471	2.75493	5.22681	-6.9696	19	30	8	CDS		0	0
hsa-miR-146a-5p	NM_001321102	TRAPPC12	1857	1887	0.846154	-19	1	0.0159198	0.471	3.16075	5.03129	-6.9696	19	30	8	CDS		0	0
hsa-miR-146a-5p	NM_002936	RNASEH1	2699	2717	0.923077	-17.7	1	0.00220878	0.632	-0.183573	-0.130552	-15.2178	14	18	6	3UTR		0	0
hsa-miR-146a-5p	NM_018436	ALLC	1281	1314	0.846154	-21.1	1	0.000125523	0.471	1.05985	1.25767	-14.554	16	22	8	CDS		0	0
hsa-miR-146a-5p	NM_003108	SOX11	4515	4535	0.846154	-21	1	1.23327e-05	0.221	-0.0400392	-0.542784	-10.0464	17	20	9	3UTR		0	0
hsa-miR-146a-5p	NM_080657	RSAD2	2096	2113	0.846154	-15.8	1	0.000136237	0.529	-0.170438	-0.769446	-11.9796	14	17	7	3UTR	MIRT021222	0	0
hsa-miR-146a-5p	NM_001348742	KIDINS220	1647	1691	0.923077	-19.5	1	0.287111	0.529	-0.120381	-0.162587	-10.3988	16	22	11	CDS		0	0
hsa-miR-146a-5p	NM_001348741	KIDINS220	1670	1691	0.923077	-19.1	1	0.287111	0.529	-0.196685	-0.136358	-10.3988	16	21	11	CDS		0	0
hsa-miR-146a-5p	NM_001348740	KIDINS220	1650	1694	0.923077	-19.5	1	0.287111	0.529	0.0449428	-0.173953	-10.3988	16	22	11	CDS		0	0
hsa-miR-146a-5p	NM_001348732	KIDINS220	1647	1691	0.923077	-19.5	1	0.287111	0.529	-0.153331	-0.552021	-10.3988	16	22	11	CDS		0	0
hsa-miR-146a-5p	NM_020738	KIDINS220	1647	1691	0.923077	-19.5	1	0.287111	0.529	-0.153331	-0.552021	-10.3988	16	22	11	CDS		0	0
hsa-miR-146a-5p	NM_001348745	KIDINS220	1650	1694	0.923077	-19.5	1	0.287111	0.529	4.19514	5.22399	-10.3988	16	22	11	CDS		0	0
hsa-miR-146a-5p	NM_003887	ASAP2	5524	5544	1	-17.6	1	0.00235343	0.632	3.52405	2.65591	-8.66051	16	20	9	3UTR		0	0
hsa-miR-146a-5p	NM_001135191	ASAP2	5389	5409	0.846154	-17.6	1	0.00235343	0.632	2.05134	1.94904	-8.66051	16	20	9	3UTR		0	0
hsa-miR-146a-5p	NM_004763	ITGB1BP1	733	753	0.846154	-17.3	1	5.00689e-06	0.529	-0.106913	0.322108	-19.8372	15	20	10	CDS		0	0
hsa-miR-146a-5p	NM_003183	ADAM17	1609	1628	0.846154	-19.2	1	0.00295389	0.588	0.420448	0.538116	-8.78315	18	19	18	CDS		0	0
hsa-miR-146a-5p	NM_198182	GRHL1	2048	2063	0.923077	-21.5	1	0.000796526	0.441	0.0718948	-0.0844766	-13.8986	14	15	14	3UTR		0	0
hsa-miR-146a-5p	XM_006711882	GRHL1	2054	2069	1	-21.5	1	0.000796526	0.441	0	0	-13.8986	14	15	14	3UTR		0	0
hsa-miR-146a-5p	XM_005246159	GRHL1	1933	1948	1	-21.5	1	0.000796526	0.441	0	0	-13.8986	14	15	14	3UTR		0	0
hsa-miR-146a-5p	NM_002149	HPCAL1	972	988	0.923077	-15.9	1	0.000476044	0.412	0.0757652	2.74232	-16.9606	14	16	9	3UTR		0	0
hsa-miR-146a-5p	NM_134421	HPCAL1	1114	1130	0.923077	-15.9	1	0.000476044	0.412	0.0757652	2.74232	-16.9606	14	16	9	3UTR		0	0
hsa-miR-146a-5p	NM_001258357	HPCAL1	746	762	0.923077	-15.9	1	0.000476044	0.412	0.0757652	2.74232	-16.9606	14	16	9	3UTR		0	0
hsa-miR-146a-5p	NM_001258358	HPCAL1	758	774	0.923077	-15.9	1	0.000476044	0.412	0.0757652	2.74232	-16.9606	14	16	9	3UTR		0	0
hsa-miR-146a-5p	NM_001258359	HPCAL1	1152	1168	0.923077	-15.9	1	0.000476044	0.412	0.0757652	2.74232	-16.9606	14	16	9	3UTR		0	0
hsa-miR-146a-5p	XM_017003745	ATP6V1C2	1770	1788	1	-21	1	0.00638858	0.559	0	0	-6.9954	16	18	10	3UTR		0	0
hsa-miR-146a-5p	NM_001039362	ATP6V1C2	1781	1799	0.923077	-21	1	0.00638858	0.559	-0.905946	-0.643557	-6.9954	16	18	10	3UTR		0	0
hsa-miR-146a-5p	NM_144583	ATP6V1C2	1643	1661	0.923077	-21	1	0.00638858	0.559	-0.905946	-0.643557	-6.9954	16	18	10	3UTR		0	0
hsa-miR-146a-5p	XM_011510339	ATP6V1C2	1778	1796	1	-21	1	0.00638858	0.559	0	0	-6.9954	16	18	10	3UTR		0	0
hsa-miR-146a-5p	NM_001282706	PDIA6	2218	2258	0.846154	-16.9	1	0.00150427	0.544	0.176764	-0.193712	-14.0249	14	19	7	3UTR		0	0
hsa-miR-146a-5p	NM_001282704	PDIA6	2366	2406	0.846154	-16.9	1	0.00150427	0.544	0.452545	-0.108125	-14.0249	14	19	7	3UTR		0	0
hsa-miR-146a-5p	NM_005742	PDIA6	2037	2055	0.846154	-16.6	1	0.00150427	0.544	5.46003	4.67808	-14.0249	14	18	7	3UTR		0	0
hsa-miR-146a-5p	NM_004850	ROCK2	2350	2365	0.846154	-20	0	0.000605223	0.647	1.28277	1.27057	-21.7381	14	15	14	CDS		0	0
hsa-miR-146a-5p	NM_014668	GREB1	72	93	0.923077	-19.4	1	0.00559315	0.515	-0.190864	-0.209273	-10.2249	18	21	12	5UTR		0	0
hsa-miR-146a-5p	NM_148903	GREB1	1562	1586	0.846154	-18.6	1	0.000949081	0.456	3.91446	2.1252	-14.2321	18	24	9	3UTR		0	0
hsa-miR-146a-5p	XM_011510334	LPIN1	4930	4966	0.846154	-19.4	1	9.32529e-06	0.471	0	0	-3.79332	21	36	10	3UTR		0	0
hsa-miR-146a-5p	NM_145175	FAM84A	2752	2770	0.807692	-17.6	1	0.0127447	0.515	-0.315494	0.125631	-5.61866	16	18	12	3UTR		0	0
hsa-miR-146a-5p	NM_015909	NBAS	2260	2280	0.923077	-17.2	1	0.00541692	0.559	3.64355	4.17138	-8.82818	17	20	10	CDS		0	0
hsa-miR-146a-5p	XM_011510361	NBAS	2960	2982	0.846154	-19.7	1	0.00133326	0.544	0	0	-9.55161	18	22	8	CDS		0	0
hsa-miR-146a-5p	NM_004939	DDX1	1296	1315	0.923077	-20.2	1	8.29673e-05	0.559	5.74217	5.88946	-12.0989	17	19	13	CDS		0	0
hsa-miR-146a-5p	NM_004939	DDX1	1907	1937	0.846154	-17.4	1	0.000270827	0.559	4.66277	5.24576	-11.5847	17	30	9	CDS		0	0
hsa-miR-146a-5p	NM_030797	FAM49A	4521	4542	0.923077	-20.6	1	0.0157681	0.603	-0.00308469	0.411879	-7.86061	18	21	10	3UTR		0	0
hsa-miR-146a-5p	NM_030797	FAM49A	4567	4594	0.846154	-19.9	1	0.000487857	0.632	0.467674	0.293736	-5.45975	20	27	9	3UTR		0	0
hsa-miR-146a-5p	NM_182625	GEN1	3619	3668	1	-24.6	1	0.00155073	0.691	0.115231	0.0812191	-6.6181	18	21	9	3UTR		0	0
hsa-miR-146a-5p	NM_001130009	GEN1	3695	3744	1	-24.6	1	0.00155073	0.691	-0.0596377	0.183517	-6.6181	18	21	9	3UTR		0	0
hsa-miR-146a-5p	NM_001199103	NT5C1B-RDH14	145	167	0.846154	-19.1	1	0.000145611	0.618	0.466277	0.345895	-10.3555	17	22	8	CDS		0	0
hsa-miR-146a-5p	NM_001199104	NT5C1B-RDH14	145	167	0.846154	-19.1	1	0.000145611	0.618	0.466277	0.345895	-10.3555	17	22	8	CDS		0	0
hsa-miR-146a-5p	NM_033253	NT5C1B	145	167	0.846154	-19.1	1	0.000145611	0.618	0.501498	0.211466	-10.3555	17	22	8	CDS		0	0
hsa-miR-146a-5p	NM_001002006	NT5C1B	145	167	0.846154	-19.1	1	0.000145611	0.618	0.501498	0.211466	-10.3555	17	22	8	CDS		0	0
hsa-miR-146a-5p	NM_002381	MATN3	346	384	1	-19.8	1	0.000421489	0.485	0.800929	0.396181	-7.23797	18	38	9	CDS		0	0
hsa-miR-146a-5p	NM_014713	LAPTM4A	1268	1289	0.846154	-15.4	1	0.0102215	0.691	0.243799	1.11309	-10.6702	16	21	7	3UTR		0	0
hsa-miR-146a-5p	NM_001282752	PUM2	1857	1883	0.846154	-20.5	1	0.0164725	0.5	5.56021	4.29892	-7.28438	21	26	13	CDS		0	0
hsa-miR-146a-5p	NM_001282752	PUM2	5613	5639	0.846154	-18.9	1	0.000482121	0.544	4.26016	5.21477	-6.98666	20	26	7	3UTR		0	0
hsa-miR-146a-5p	NM_015317	PUM2	1966	1992	0.923077	-20.5	1	0.0164725	0.5	2.20458	2.07816	-7.28438	21	26	13	CDS		0	0
hsa-miR-146a-5p	NM_015317	PUM2	5722	5748	0.846154	-18.9	1	0.000482121	0.544	5.2957	5.11552	-6.98666	20	26	7	3UTR		0	0
hsa-miR-146a-5p	NM_015317	PUM2	1839	1858	0.846154	-19	1	0.00123529	0.676	3.47931	4.11081	-7.86061	17	19	9	CDS		0	0
hsa-miR-146a-5p	NM_001352919	PUM2	1737	1763	0.846154	-20.5	1	0.0164725	0.5	5.83583	5.47098	-7.28438	21	26	13	CDS		0	0
hsa-miR-146a-5p	NM_001352919	PUM2	5493	5519	0.846154	-18.9	1	0.000482121	0.544	5.31341	4.34839	-6.98666	20	26	7	3UTR		0	0
hsa-miR-146a-5p	NM_001282791	PUM2	5394	5415	0.846154	-22.8	1	0.00771563	0.574	4.07269	5.21933	-17.6255	17	21	9	3UTR		0	0
hsa-miR-146a-5p	NM_001282791	PUM2	1845	1871	0.846154	-20.5	1	0.00240384	0.515	4.4233	4.14596	-7.28438	21	26	13	CDS		0	0
hsa-miR-146a-5p	NM_001282791	PUM2	5364	5390	0.846154	-18.9	1	0.000482121	0.544	5.29841	5.20611	-6.98666	20	26	7	3UTR		0	0
hsa-miR-146a-5p	NM_001282719	LDAH	1831	1855	0.871795	-18.1	1	9.27655e-05	0.618	0.651367	0.140775	-6.23647	18	24	8	3UTR		0	0
hsa-miR-146a-5p	NM_000384	APOB	10496	10522	0.923077	-19.6	1	0.0399759	0.632	1.7565	2.22967	-3.93757	20	26	13	CDS		0	0
hsa-miR-146a-5p	NM_000384	APOB	11264	11288	0.923077	-18.5	1	0.0363635	0.632	3.1521	2.28243	-6.62614	19	24	10	CDS		0	0
hsa-miR-146a-5p	NM_001306137	TDRD15	2916	2937	0.961538	-19	1	0.00187008	0.662	1.7981	1.56669	-9.55161	18	21	14	CDS		0	0
hsa-miR-146a-5p	NM_001346880	MFSD2B	292	313	0.846154	-18.6	1	4.36253e-05	0.368	3.49847	2.83464	-12.3104	17	21	7	CDS		0	0
hsa-miR-146a-5p	NM_025203	WDCP	214	237	0.846154	-20.8	1	0.00073038	0.471	0.725259	0.797612	-9.65012	18	23	6	CDS		0	0
hsa-miR-146a-5p	NM_016047	SF3B6	441	463	0.923077	-17.2	1	0.0111979	0.632	5.71375	5.21998	-6.51454	18	22	8	CDS		0	0
hsa-miR-146a-5p	NM_001040710	FAM228A	1142	1161	0.923077	-15.4	1	2.8426e-05	0.632	0.882883	0.00521044	-8.917	17	19	13	3UTR		0	0
hsa-miR-146a-5p	NM_001198559	DNAJC27	1376	1418	0.846154	-18.7	1	0.0276584	0.632	0.637864	0.569761	-5.3343	19	42	7	3UTR		0	0
hsa-miR-146a-5p	NM_016544	DNAJC27	1537	1579	0.846154	-18.7	1	0.0276584	0.632	0.556271	0.258853	-5.3343	19	42	7	3UTR		0	0
hsa-miR-146a-5p	NM_014971	EFR3B	7267	7284	0.923077	-21.3	1	0.000183583	0.618	1.22462	0.915528	-12.4965	16	17	16	3UTR		0	0
hsa-miR-146a-5p	NM_014971	EFR3B	3886	3903	0.923077	-17.7	1	4.46975e-05	0.382	-0.550256	-0.369211	-10.8149	15	17	9	3UTR		0	0
hsa-miR-146a-5p	NM_001319099	EFR3B	7255	7272	0.923077	-21.3	1	0.000183583	0.618	1.92524	0.851648	-12.4965	16	17	16	3UTR		0	0
hsa-miR-146a-5p	NM_001319099	EFR3B	3874	3891	0.923077	-17.7	1	4.46975e-05	0.382	-1.19944	-0.400271	-10.8149	15	17	9	3UTR		0	0
hsa-miR-146a-5p	NM_175629	DNMT3A	571	594	0.897436	-18.7	1	0.000169929	0.412	3.79159	4.23766	-16.3622	17	23	9	CDS		0	0
hsa-miR-146a-5p	NM_022552	DNMT3A	500	523	0.897436	-18.7	1	0.000169929	0.412	3.8558	4.61853	-16.3622	17	23	9	CDS		0	0
hsa-miR-146a-5p	XM_011532664	DNMT3A	511	534	0.923077	-18.7	1	0.000169929	0.412	0	0	-16.3622	17	23	9	CDS		0	0
hsa-miR-146a-5p	NM_018263	ASXL2	11675	11694	0.846154	-17.9	1	0.0121992	0.691	4.01564	4.35037	-5.19005	18	19	18	3UTR		0	0
hsa-miR-146a-5p	NM_001168241	GAREM2	3528	3545	0.923077	-18.3	1	0.00032604	0.485	0.0881589	-0.335998	-9.34574	15	17	11	3UTR		0	0
hsa-miR-146a-5p	NM_001191033	GAREM2	4524	4541	0.923077	-18.3	1	0.00032604	0.485	-0.00988408	-0.361734	-9.34574	15	17	11	3UTR		0	0
hsa-miR-146a-5p	NM_000182	HADHA	2344	2363	1	-23.3	1	0.0248801	0.5	4.38721	5.03523	-10.5818	16	19	10	CDS		0	0
hsa-miR-146a-5p	NM_153835	ADGRF3	3947	3963	0.923077	-18.6	0	0.00697707	0.647	0.0669028	0.197605	-17.1102	15	16	15	3UTR		0	0
hsa-miR-146a-5p	NM_153835	ADGRF3	1096	1147	0.846154	-17.7	1	0.00100499	0.412	4.00621	1.78683	-8.66331	19	51	10	CDS		0	0
hsa-miR-146a-5p	NM_001321971	ADGRF3	4340	4356	0.923077	-18.6	0	0.00697707	0.647	0.0669028	0.197605	-17.1102	15	16	15	3UTR		0	0
hsa-miR-146a-5p	NM_001321971	ADGRF3	1489	1540	0.846154	-17.7	1	0.00100499	0.412	-0.14786	2.20627	-8.66331	19	51	10	CDS		0	0
hsa-miR-146a-5p	NM_001145169	ADGRF3	4225	4241	0.923077	-18.6	0	0.00697707	0.647	0.152512	0.369216	-17.1102	15	16	15	3UTR		0	0
hsa-miR-146a-5p	NM_001145168	ADGRF3	1110	1161	0.846154	-17.7	1	0.00100499	0.412	-0.311863	1.76209	-8.66331	19	51	10	CDS		0	0
hsa-miR-146a-5p	NM_033505	SELENOI	2019	2037	0.923077	-18.3	1	2.73677e-05	0.588	0.620795	0.381311	-8.81344	16	18	10	3UTR		0	0
hsa-miR-146a-5p	NM_033505	SELENOI	6413	6428	0.846154	-18.4	0	0.00015119	0.426	0.306346	-0.034108	-17.3433	14	15	14	3UTR		0	0
hsa-miR-146a-5p	NM_033505	SELENOI	95	141	0.846154	-19.8	1	1.3053e-05	0.382	2.85667	2.94779	-10.1092	18	25	10	5UTR		0	0
hsa-miR-146a-5p	NM_145038	DRC1	2168	2189	1	-20.8	1	0.00168239	0.397	2.26283	1.58564	-7.86061	16	21	8	CDS		0	0
hsa-miR-146a-5p	NM_004802	OTOF	2578	2592	0.846154	-17.3	0	4.0151e-05	0.426	5.45011	4.41361	-18.3528	12	14	10	CDS		0	0
hsa-miR-146a-5p	NM_194322	OTOF	2732	2746	0.846154	-17.3	0	4.0151e-05	0.426	4.30567	3.9954	-18.3528	12	14	10	CDS		0	0
hsa-miR-146a-5p	XM_011532700	MAPRE3	148	170	0.820513	-19.3	1	0.000176061	0.471	0	0	-9.55161	18	22	11	5UTR		0	0
hsa-miR-146a-5p	NM_021831	AGBL5	200	255	1	-25.5	1	0.000813969	0.441	5.19028	2.30602	-3.79332	18	41	11	5UTR		0	0
hsa-miR-146a-5p	NM_001035507	AGBL5	200	255	1	-25.5	1	0.000813969	0.441	5.19028	2.30602	-3.79332	18	41	11	5UTR		0	0
hsa-miR-146a-5p	NM_032604	ABHD1	1376	1406	0.846154	-18.4	1	0.00084801	0.632	1.03997	0.321022	-6.51454	16	22	7	CDS		0	0
hsa-miR-146a-5p	NM_016085	ATRAID	717	756	0.846154	-17.7	1	0.00141029	0.471	2.7837	1.87225	-12.4228	17	39	9	CDS		0	0
hsa-miR-146a-5p	NM_001170795	ATRAID	577	616	0.846154	-17.7	1	0.00141029	0.471	2.7837	1.87225	-12.4228	17	39	9	CDS		0	0
hsa-miR-146a-5p	NM_032266	C2orf16	751	771	0.846154	-18.7	1	0.00303443	0.5	0.189866	0.316882	-10.7522	15	20	10	CDS		0	0
hsa-miR-146a-5p	NM_032266	C2orf16	3521	3543	0.846154	-18.1	1	0.000337383	0.485	1.40553	1.51534	-9.54656	17	22	9	CDS		0	0
hsa-miR-146a-5p	NM_001271318	ZNF512	2976	2991	1	-15.4	1	8.3745e-05	0.647	1.06806	0.954664	-9.55161	14	15	14	3UTR		0	0
hsa-miR-146a-5p	NM_032434	ZNF512	2875	2890	0.923077	-15.4	1	8.3745e-05	0.647	0.347031	0.761319	-9.55161	14	15	14	3UTR		0	0
hsa-miR-146a-5p	NM_001271286	ZNF512	2788	2803	1	-15.4	1	8.3745e-05	0.647	1.06806	0.954664	-9.55161	14	15	14	3UTR		0	0
hsa-miR-146a-5p	NM_001271287	ZNF512	2816	2831	1	-15.4	1	8.3745e-05	0.647	1.06806	0.954664	-9.55161	14	15	14	3UTR		0	0
hsa-miR-146a-5p	NM_001282732	SUPT7L	3125	3157	0.846154	-20.6	1	0.010053	0.632	4.68546	4.79151	-6.51454	19	23	10	3UTR		0	0
hsa-miR-146a-5p	NM_014860	SUPT7L	3530	3562	0.923077	-20.6	1	0.010053	0.632	3.3816	4.77119	-6.51454	19	23	10	3UTR		0	0
hsa-miR-146a-5p	NM_001282730	SUPT7L	3743	3775	0.846154	-20.6	1	0.010053	0.632	5.0898	4.96356	-6.51454	19	23	10	3UTR		0	0
hsa-miR-146a-5p	XM_005264672	SUPT7L	3732	3764	0.897436	-20.6	1	0.010053	0.632	0	0	-6.51454	19	23	10	3UTR		0	0
hsa-miR-146a-5p	NM_005253	FOSL2	3457	3484	0.807692	-17.5	1	8.18318e-05	0.515	0.146402	-0.295358	-7.09101	15	22	9	3UTR		0	0
hsa-miR-146a-5p	NM_001170585	PLB1	442	482	0.923077	-21.3	1	0.000597279	0.515	-1.6446	1.02788	-13.3044	19	22	15	CDS		0	0
hsa-miR-146a-5p	NM_153021	PLB1	442	482	0.923077	-21.3	1	0.000597279	0.515	-0.7998	0.877535	-13.3044	19	22	15	CDS		0	0
hsa-miR-146a-5p	NM_182756	SPDYA	1321	1346	0.846154	-19.1	1	0.0923909	0.735	0.886451	0.978551	-8.00486	20	25	11	3UTR		0	0
hsa-miR-146a-5p	NM_182756	SPDYA	1113	1134	1	-16.7	1	0.00466084	0.632	3.16523	1.65887	-7.79401	19	21	17	CDS		0	0
hsa-miR-146a-5p	NM_001142634	SPDYA	1247	1272	0.846154	-19.1	1	0.0923909	0.735	0.886451	0.978551	-8.00486	20	25	11	3UTR		0	0
hsa-miR-146a-5p	NM_001142634	SPDYA	1039	1060	1	-16.7	1	0.00466084	0.632	3.16523	1.65887	-7.79401	19	21	17	CDS		0	0
hsa-miR-146a-5p	NM_015131	WDR43	714	759	0.820513	-20.5	1	0.00143895	0.559	4.23767	4.20958	-5.69428	20	28	8	CDS		0	0
hsa-miR-146a-5p	NM_015131	WDR43	2419	2434	1	-18.2	0	0.00204142	0.559	0.556205	0.788881	-17.1102	13	15	8	3UTR		0	0
hsa-miR-146a-5p	NM_199280	TOGARAM2	476	497	0.846154	-22.8	1	1.23289e-05	0.456	0.122219	0.267235	-8.917	17	21	7	CDS		0	0
hsa-miR-146a-5p	NM_001029883	C2orf71	646	666	0.923077	-22	1	4.35189e-05	0.397	-0.365003	-0.279142	-11.254	18	20	13	CDS		0	0
hsa-miR-146a-5p	NM_001029883	C2orf71	24	66	0.846154	-21	1	0.00125312	0.544	-0.427279	0.068698	-5.08246	20	42	11	CDS		0	0
hsa-miR-146a-5p	NM_001287528	CLIP4	1851	1878	1	-19.5	1	0.00160588	0.559	5.01179	4.67341	-9.54656	16	27	9	CDS		0	0
hsa-miR-146a-5p	XM_011533110	CLIP4	2098	2145	0.846154	-20.5	1	0.00137805	0.515	0	0	-6.51454	18	22	9	CDS		0	0
hsa-miR-146a-5p	XM_011533110	CLIP4	1652	1679	0.923077	-19.5	1	0.00160588	0.559	0	0	-9.54656	16	27	9	CDS		0	0
hsa-miR-146a-5p	XM_006712104	CLIP4	2337	2384	0.846154	-20.5	1	0.00137805	0.515	0	0	-6.51454	18	22	9	CDS		0	0
hsa-miR-146a-5p	XM_006712104	CLIP4	1891	1918	0.923077	-19.5	1	0.00160588	0.559	0	0	-9.54656	16	27	9	CDS		0	0
hsa-miR-146a-5p	NM_024692	CLIP4	2265	2312	0.923077	-20.5	1	0.00137805	0.515	4.2081	4.22823	-6.51454	18	22	9	CDS		0	0
hsa-miR-146a-5p	NM_024692	CLIP4	1819	1846	1	-19.5	1	0.00160588	0.559	4.77239	4.4257	-9.54656	16	27	9	CDS		0	0
hsa-miR-146a-5p	NM_004304	ALK	4651	4668	0.846154	-17.3	1	0.00280201	0.456	1.92384	2.35915	-21.1263	13	17	8	CDS		0	0
hsa-miR-146a-5p	NM_001253826	GALNT14	894	925	0.923077	-18	1	0.0210755	0.559	3.6277	3.67551	-8.31989	18	31	9	CDS		0	0
hsa-miR-146a-5p	NM_001145122	CAPN14	1876	1921	0.846154	-19.9	1	0.000919679	0.471	-0.0862599	0.783708	-9.90581	19	31	11	CDS		0	1
hsa-miR-146a-5p	NM_014600	EHD3	2755	2776	0.846154	-20.7	1	0.000426535	0.5	-0.603109	-0.211606	-9.16478	18	21	10	3UTR		0	0
hsa-miR-146a-5p	XM_017004778	SPAST	2783	2802	0.846154	-17.1	1	0.00173576	0.691	0	0	-5.33701	17	19	15	3UTR		0	0
hsa-miR-146a-5p	NM_014946	SPAST	2890	2909	0.923077	-17.1	1	0.00173576	0.691	0.882058	1.1106	-5.33701	17	19	15	3UTR		0	0
hsa-miR-146a-5p	NM_199436	SPAST	2794	2813	0.923077	-17.1	1	0.00173576	0.691	0.882058	1.1106	-5.33701	17	19	15	3UTR		0	0
hsa-miR-146a-5p	NM_001193513	SLC30A6	4287	4319	0.923077	-18.3	1	0.00176687	0.632	0.516434	0.319106	-11.6528	19	32	10	3UTR		0	0
hsa-miR-146a-5p	NM_017964	SLC30A6	4167	4199	0.923077	-18.3	1	0.00176687	0.632	0.516434	0.319106	-11.6528	19	32	10	3UTR		0	0
hsa-miR-146a-5p	NM_001193514	SLC30A6	4098	4130	0.846154	-18.3	1	0.00176687	0.632	0.285927	0.134875	-11.6528	19	32	10	3UTR		0	0
hsa-miR-146a-5p	NM_001193515	SLC30A6	4080	4112	0.846154	-18.3	1	0.00176687	0.632	0.285927	0.134875	-11.6528	19	32	10	3UTR		0	0
hsa-miR-146a-5p	NM_001350854	FTCDNL1	883	926	0.846154	-15.9	1	0.0460841	0.676	-0.153398	-0.418764	-5.33701	20	43	10	3UTR		0	0
hsa-miR-146a-5p	NM_001350855	FTCDNL1	749	792	0.846154	-15.9	1	0.0460841	0.676	-0.153398	-0.418764	-5.33701	20	43	10	3UTR		0	0
hsa-miR-146a-5p	NM_005128	DOPEY2	5107	5144	0.923077	-24.4	1	0.000138529	0.426	2.67207	3.49454	-8.52714	20	27	12	CDS		0	0
hsa-miR-146a-5p	NM_000411	HLCS	2365	2391	1	-17.9	1	0.0109599	0.588	0.730268	0.460803	-4.17062	20	26	7	CDS		0	0
hsa-miR-146a-5p	NM_000411	HLCS	6721	6765	0.923077	-17.7	1	0.00292154	0.559	2.31028	1.74733	-4.99396	19	44	8	3UTR		0	0
hsa-miR-146a-5p	NM_001242785	HLCS	2339	2365	0.923077	-17.9	1	0.0109599	0.588	0.992736	0.213756	-4.17062	20	26	7	CDS		0	0
hsa-miR-146a-5p	NM_001242785	HLCS	6695	6739	0.923077	-17.7	1	0.00292154	0.559	2.57218	2.0438	-4.99396	19	44	8	3UTR		0	0
hsa-miR-146a-5p	NM_001242784	HLCS	7540	7584	0.846154	-17.7	1	0.00292154	0.559	0.279246	0.785946	-4.99396	19	44	8	3UTR		0	0
hsa-miR-146a-5p	NM_001396	DYRK1A	1823	1847	1	-20.8	1	0.00101632	0.456	6.41859	5.99328	-12.1239	16	18	16	CDS		0	0
hsa-miR-146a-5p	NM_001347722	DYRK1A	1837	1861	0.923077	-20.8	1	0.00101632	0.456	4.90753	4.44279	-12.1239	16	18	16	CDS		0	0
hsa-miR-146a-5p	NM_001347721	DYRK1A	2229	2253	1	-20.8	1	0.00101632	0.456	5.82921	6.30231	-12.1239	16	18	16	CDS		0	0
hsa-miR-146a-5p	NM_001347723	DYRK1A	2143	2167	1	-20.8	1	0.00101632	0.456	6.41859	5.99328	-12.1239	16	18	16	CDS		0	0
hsa-miR-146a-5p	NM_101395	DYRK1A	1734	1758	1	-20.8	1	0.00101632	0.456	6.41859	5.99328	-12.1239	16	18	16	CDS		0	0
hsa-miR-146a-5p	NM_130436	DYRK1A	2928	2952	1	-20.8	1	0.00101632	0.456	6.41859	5.99328	-12.1239	16	18	16	CDS		0	0
hsa-miR-146a-5p	NM_130438	DYRK1A	1561	1585	1	-20.8	1	0.000967968	0.456	6.41859	5.99328	-12.1239	16	18	16	CDS		0	0
hsa-miR-146a-5p	NM_002240	KCNJ6	2123	2149	0.846154	-19.1	1	0.0792961	0.603	0.215911	0.432933	-3.93757	21	26	7	3UTR		0	0
hsa-miR-146a-5p	NM_001276436	KCNJ15	644	667	0.897436	-20	1	0.00282407	0.515	4.64249	3.29256	-14.3837	18	23	10	CDS		0	0
hsa-miR-146a-5p	NM_001276436	KCNJ15	872	892	0.846154	-16.2	1	7.77055e-05	0.485	5.10922	3.50612	-9.05126	17	20	10	CDS		0	0
hsa-miR-146a-5p	NM_001276435	KCNJ15	641	664	0.897436	-20	1	0.00282407	0.515	4.64249	3.29256	-14.3837	18	23	10	CDS		0	0
hsa-miR-146a-5p	NM_022495	PCNX4	2501	2536	0.923077	-26.4	1	0.0345818	0.574	0.971893	2.80836	-3.93757	20	23	16	CDS		0	0
hsa-miR-146a-5p	NM_016029	DHRS7	560	582	0.846154	-15.6	1	6.24654e-05	0.515	0.478175	-0.05401	-11.3217	17	22	14	CDS		0	0
hsa-miR-146a-5p	XM_017021368	DHRS7	485	507	0.846154	-15.6	1	6.24654e-05	0.515	0	0	-11.3217	17	22	14	CDS		0	0
hsa-miR-146a-5p	NM_177952	PPM1A	7894	7923	0.923077	-19.8	1	0.0283372	0.706	2.89489	2.94415	-4.957	16	19	12	3UTR		0	0
hsa-miR-146a-5p	NM_021003	PPM1A	8029	8058	0.846154	-19.8	1	0.0283372	0.706	3.97093	2.58293	-4.957	16	19	12	3UTR		0	0
hsa-miR-146a-5p	NM_005982	SIX1	451	476	0.846154	-19.9	1	0.00018728	0.441	1.44723	1.7768	-7.86061	18	25	10	CDS		0	0
hsa-miR-146a-5p	NM_017420	SIX4	5913	5940	0.846154	-18.6	1	0.0178804	0.676	1.26617	2.1543	-8.57351	19	27	7	3UTR		0	1
hsa-miR-146a-5p	NM_020810	TRMT5	1439	1455	0.884615	-17.8	1	0.00250086	0.515	0.171377	0.152703	-7.37138	14	16	10	CDS		0	0
hsa-miR-146a-5p	NM_001172702	SLC38A6	927	948	0.923077	-18.3	1	0.012589	0.588	4.59129	3.85589	-9.97295	15	21	6	CDS		0	0
hsa-miR-146a-5p	NM_153811	SLC38A6	927	948	0.923077	-18.3	1	0.012589	0.588	4.59129	3.85589	-9.97295	15	21	6	CDS		0	0
hsa-miR-146a-5p	NM_001530	HIF1A	685	715	0.846154	-17.1	1	0.00167898	0.647	6.06359	4.93575	-3.93757	21	30	9	CDS		0	0
hsa-miR-146a-5p	NM_181054	HIF1A	685	715	0.846154	-17.1	1	0.00167898	0.647	6.06359	4.93575	-3.93757	21	30	9	CDS		0	0
hsa-miR-146a-5p	NM_001243084	HIF1A	3277	3318	0.846154	-17.3	1	0.0547896	0.75	5.48723	4.9205	-5.18008	20	41	11	3UTR		0	0
hsa-miR-146a-5p	NM_001243084	HIF1A	582	612	0.846154	-17.1	1	0.00167898	0.647	4.82096	4.27896	-3.93757	21	30	9	CDS		0	0
hsa-miR-146a-5p	NM_020663	RHOJ	2252	2269	0.846154	-18.3	1	0.0671568	0.588	0.022677	0.18173	-14.554	14	17	8	3UTR		0	0
hsa-miR-146a-5p	NM_001282180	PPP2R5E	2071	2089	0.846154	-15.1	1	0.000321977	0.632	1.46544	2.04499	-7.86061	14	18	8	3UTR		0	0
hsa-miR-146a-5p	NM_006246	PPP2R5E	2086	2104	0.846154	-15.1	1	0.000321977	0.632	0.809773	1.8498	-7.86061	14	18	8	3UTR		0	0
hsa-miR-146a-5p	NM_030791	SGPP1	1405	1429	0.923077	-21.3	1	0.00102106	0.676	0	0	-3.79332	20	24	11	CDS		0	0
hsa-miR-146a-5p	NM_182914	SYNE2	3965	3985	1	-17.8	1	0.00308603	0.559	0.753389	0.727272	-10.9621	17	20	9	CDS		0	0
hsa-miR-146a-5p	NM_015180	SYNE2	3965	3985	0.923077	-17.8	1	0.00308603	0.559	1.12091	0.955534	-10.9621	17	20	9	CDS		0	0
hsa-miR-146a-5p	NM_001304507	ZBTB25	1687	1734	0.846154	-19	1	0.0971468	0.618	4.10147	3.44341	-7.12766	16	20	6	CDS		0	0
hsa-miR-146a-5p	NM_006977	ZBTB25	548	595	0.923077	-19	1	0.0971468	0.618	0.741994	0.122757	-7.12766	16	20	6	CDS		0	0
hsa-miR-146a-5p	NM_014950	ZBTB1	2389	2412	1	-21.6	1	0.00955035	0.603	0.549982	1.0127	-7.23526	19	23	11	3UTR		0	0
hsa-miR-146a-5p	NM_021979	HSPA2	287	306	0.846154	-20.7	1	0.000214988	0.397	0.274476	0.399024	-13.9752	15	19	8	5UTR		0	0
hsa-miR-146a-5p	NM_001308147	PLEKHG3	1177	1201	0.807692	-17.5	1	0.00129326	0.382	2.75454	4.78135	-8.14541	19	24	7	CDS		0	0
hsa-miR-146a-5p	NM_001355436	SPTB	9796	9821	0.846154	-24.1	1	6.37032e-05	0.353	2.07964	5.12185	-8.51906	19	25	11	3UTR		0	0
hsa-miR-146a-5p	NM_001202559	CHURC1-FNTB	398	423	0.923077	-21.8	1	0.00234606	0.603	2.19299	3.65532	-8.80656	19	25	11	CDS		0	0
hsa-miR-146a-5p	NM_002028	FNTB	335	351	0.923077	-17.4	1	0.00220826	0.603	6.76752	4.52386	-8.80656	13	16	11	CDS		0	0
hsa-miR-146a-5p	NM_001320415	MAX	511	551	0.923077	-21.2	1	0.000190029	0.559	3.91105	1.73339	-5.57006	16	21	8	CDS		0	0
hsa-miR-146a-5p	NM_145113	MAX	511	551	0.923077	-21.2	1	0.000188009	0.559	3.91105	1.73339	-5.57006	16	21	8	CDS		0	0
hsa-miR-146a-5p	NM_178155	FUT8	1731	1748	0.846154	-15.8	1	0.000117708	0.559	6.92612	5.50842	-13.9286	14	17	7	CDS		0	0
hsa-miR-146a-5p	NM_178156	FUT8	1633	1650	0.846154	-15.8	1	0.000117708	0.559	6.84037	4.16705	-13.9286	14	17	7	CDS		0	0
hsa-miR-146a-5p	NM_004094	EIF2S1	3687	3712	0.846154	-16.6	1	0.0157625	0.559	0.0867666	0.31787	-16.4954	16	25	11	3UTR		0	0
hsa-miR-146a-5p	NM_001348547	TMEM229B	3180	3222	0.846154	-24.8	1	0.00427745	0.471	2.03152	3.05953	-5.83853	21	42	9	3UTR		0	0
hsa-miR-146a-5p	NM_001348549	TMEM229B	3182	3224	0.846154	-24.8	1	0.00427745	0.471	1.98215	3.16752	-5.83853	21	42	9	3UTR		0	0
hsa-miR-146a-5p	NM_020715	PLEKHH1	198	221	0.923077	-19.8	1	0.000844371	0.426	3.34095	3.56499	-6.6181	19	23	10	CDS		0	0
hsa-miR-146a-5p	NM_152443	RDH12	1228	1245	0.923077	-20.1	0	9.86433e-06	0.515	4.16222	2.87851	-15.5666	15	17	11	CDS		0	0
hsa-miR-146a-5p	NM_015346	ZFYVE26	1503	1530	0.846154	-19.2	1	0.0014083	0.485	0.878012	0.885883	-11.6079	16	27	7	CDS		0	0
hsa-miR-146a-5p	NM_001130005	ACTN1	1956	1973	0.846154	-18.5	1	0.00562838	0.397	5.45263	4.97003	-16.0746	14	17	8	CDS		0	0
hsa-miR-146a-5p	NM_001102	ACTN1	1956	1973	0.846154	-18.5	1	0.00562838	0.397	4.38376	5.11362	-16.0746	14	17	8	CDS		0	0
hsa-miR-146a-5p	NM_001130004	ACTN1	1956	1973	0.846154	-18.5	1	0.00562838	0.397	6.80361	5.45911	-16.0746	14	17	8	CDS		0	0
hsa-miR-146a-5p	NM_001284207	DCAF5	498	517	0.846154	-17.5	1	0.000438083	0.471	0.163661	0.0550095	-12.8816	14	19	9	CDS		0	0
hsa-miR-146a-5p	NM_001284207	DCAF5	5718	5739	0.846154	-17.1	1	0.489919	0.788	2.11689	1.53784	-8.36268	18	21	7	3UTR		0	0
hsa-miR-146a-5p	NM_018375	SLC39A9	1901	1927	1	-18.4	1	0.0393489	0.647	2.00226	2.35028	-4.957	15	17	15	3UTR		0	0
hsa-miR-146a-5p	NM_018375	SLC39A9	4407	4429	0.923077	-18.9	1	0.0163327	0.647	-0.288329	0.224515	-4.02637	18	22	12	3UTR		0	0
hsa-miR-146a-5p	NM_001252148	SLC39A9	1832	1858	1	-18.4	1	0.0393489	0.647	2.00226	2.35028	-4.957	15	17	15	3UTR		0	0
hsa-miR-146a-5p	NM_001252148	SLC39A9	4338	4360	0.923077	-18.9	1	0.0163327	0.647	-0.288329	0.224515	-4.02637	18	22	12	3UTR		0	0
hsa-miR-146a-5p	NM_001330185	SLC39A9	1703	1729	1	-18.4	1	0.0393489	0.647	2.00226	2.35028	-4.957	15	17	15	3UTR		0	0
hsa-miR-146a-5p	NM_001330185	SLC39A9	4209	4231	0.923077	-18.9	1	0.0163327	0.647	-0.288329	0.224515	-4.02637	18	22	12	3UTR		0	0
hsa-miR-146a-5p	NM_014734	SUSD6	603	630	0.807692	-17.8	1	0.00344595	0.485	5.15273	3.74895	-8.66331	18	27	8	CDS		0	0
hsa-miR-146a-5p	NM_014734	SUSD6	1283	1312	0.923077	-17.4	1	0.00898084	0.397	1.66587	0.969489	-6.75067	17	29	11	3UTR		0	0
hsa-miR-146a-5p	NM_003049	SLC10A1	250	296	0.846154	-23.3	1	0.000151243	0.441	-0.946674	-0.371958	-9.95757	19	33	13	CDS		0	0
hsa-miR-146a-5p	NM_182936	SLC8A3	2453	2473	0.923077	-22.3	1	8.38683e-06	0.603	6.11061	5.8519	-6.09222	19	20	19	3UTR		0	0
hsa-miR-146a-5p	NM_001130417	SLC8A3	2557	2577	0.923077	-22.3	1	8.38683e-06	0.603	4.87665	4.27699	-6.09222	19	20	19	3UTR		0	0
hsa-miR-146a-5p	NM_018373	SYNJ2BP	2297	2323	1	-19.7	1	0.00224888	0.588	0.0726037	0.239282	-5.18008	19	26	9	3UTR		0	0
hsa-miR-146a-5p	NM_018373	SYNJ2BP	4079	4100	0.923077	-19.8	1	0.00488247	0.559	0.337027	0.196018	-8.00486	18	21	9	3UTR		0	0
hsa-miR-146a-5p	XM_006720082	PCNX1	1753	1776	0.846154	-17.9	1	6.7205e-06	0.5	0	0	-8.00792	19	23	10	CDS		0	0
hsa-miR-146a-5p	XM_006720082	PCNX1	670	687	0.923077	-16.8	1	0.000138142	0.603	0	0	-9.77961	15	17	14	CDS		0	0
hsa-miR-146a-5p	XM_017021163	SIPA1L1	7687	7735	1	-21.9	1	0.00161916	0.647	0	0	-4.90607	18	24	14	3UTR		0	1
hsa-miR-146a-5p	XM_017021163	SIPA1L1	5487	5507	1	-19.7	1	0.00023705	0.471	0	0	-9.06125	18	20	15	CDS		0	1
hsa-miR-146a-5p	XM_017021163	SIPA1L1	7524	7545	0.846154	-18.7	1	0.00202864	0.691	0	0	-7.65065	17	21	12	3UTR		0	1
hsa-miR-146a-5p	XM_024449531	SIPA1L1	7448	7496	1	-21.9	1	0.00161916	0.647	0	0	-4.90607	18	24	14	3UTR		0	1
hsa-miR-146a-5p	XM_024449531	SIPA1L1	5248	5268	1	-19.7	1	0.00023705	0.471	0	0	-9.06125	18	20	15	CDS		0	1
hsa-miR-146a-5p	XM_024449531	SIPA1L1	7285	7306	0.846154	-18.7	1	0.00202864	0.691	0	0	-7.65065	17	21	12	3UTR		0	1
hsa-miR-146a-5p	NM_001284246	SIPA1L1	8000	8048	1	-21.9	1	0.00161916	0.647	1.3408	2.96783	-4.90607	18	24	14	3UTR		0	1
hsa-miR-146a-5p	NM_001284246	SIPA1L1	390	423	0.846154	-19.8	1	0.000486551	0.485	1.10869	0.479322	-7.86061	18	33	8	5UTR		0	1
hsa-miR-146a-5p	NM_001284246	SIPA1L1	5803	5823	1	-19.7	1	0.00023705	0.471	4.1623	3.32822	-9.06125	18	20	15	CDS		0	1
hsa-miR-146a-5p	XM_024449537	SIPA1L1	6480	6528	1	-21.9	1	0.00161916	0.647	0	0	-4.90607	18	24	14	3UTR		0	1
hsa-miR-146a-5p	XM_024449537	SIPA1L1	4283	4303	1	-19.7	1	0.00023705	0.471	0	0	-9.06125	18	20	15	CDS		0	1
hsa-miR-146a-5p	XM_024449537	SIPA1L1	6317	6338	0.846154	-18.7	1	0.00202864	0.691	0	0	-7.65065	17	21	12	3UTR		0	1
hsa-miR-146a-5p	NM_001204423	RGS6	5398	5439	0.846154	-18.2	1	0.086913	0.588	1.95236	2.02883	-6.09222	19	41	7	3UTR		0	0
hsa-miR-146a-5p	NM_001204424	RGS6	565	585	1	-20.7	1	2.82256e-05	0.529	3.4632	3.41863	-9.15004	17	20	11	CDS		0	0
hsa-miR-146a-5p	NM_001204424	RGS6	5925	5966	0.923077	-18.2	1	0.086913	0.588	1.24795	1.05338	-6.09222	19	41	7	3UTR		0	0
hsa-miR-146a-5p	XM_017021826	RGS6	565	585	0.846154	-20.7	1	2.82256e-05	0.529	0	0	-9.15004	17	20	11	CDS		0	0
hsa-miR-146a-5p	XM_017021832	RGS6	565	585	0.846154	-20.7	1	2.82256e-05	0.529	0	0	-9.15004	17	20	11	CDS		0	0
hsa-miR-146a-5p	NM_012074	DPF3	1101	1122	0.923077	-18.6	1	0.00150263	0.5	1.09675	1.75366	-9.99461	17	21	7	CDS		0	0
hsa-miR-146a-5p	NM_001280543	DPF3	187	210	0.846154	-22.9	1	5.02465e-09	0.382	0.451102	0.441499	-17.3717	17	23	10	CDS		0	0
hsa-miR-146a-5p	NM_001280543	DPF3	1245	1266	0.923077	-18.6	1	0.00150263	0.5	1.28511	3.08865	-9.99461	17	21	7	CDS		0	0
hsa-miR-146a-5p	NM_001280544	DPF3	1544	1565	0.923077	-18.6	1	0.00150263	0.5	2.81082	1.7352	-9.99461	17	21	7	CDS		0	0
hsa-miR-146a-5p	NM_021239	RBM25	2003	2019	1	-18.4	0	0.105912	0.559	3.05649	4.06253	-20.6902	13	16	11	CDS		0	0
hsa-miR-146a-5p	XM_005267864	PSEN1	1692	1712	0.846154	-18.4	1	0.0047983	0.603	0	0	-13.8222	15	20	8	3UTR		0	0
hsa-miR-146a-5p	XM_011536973	PSEN1	1950	1970	0.846154	-18.4	1	0.0047983	0.603	0	0	-13.8222	15	20	8	3UTR		0	0
hsa-miR-146a-5p	XM_011536974	PSEN1	1586	1606	0.846154	-18.4	1	0.0047983	0.603	0	0	-13.8222	15	20	8	3UTR		0	0
hsa-miR-146a-5p	NM_001037161	ACOT1	1226	1258	0.846154	-18.2	1	0.000512077	0.456	1.29139	1.91582	-9.76156	18	32	11	CDS		0	0
hsa-miR-146a-5p	NM_006821	ACOT2	1396	1428	0.846154	-18.2	1	0.000512077	0.456	1.75657	1.65831	-9.76156	18	32	11	CDS		0	0
hsa-miR-146a-5p	NM_152331	ACOT4	1282	1314	0.846154	-17.7	1	0.00134485	0.485	1.43844	0.798432	-9.76156	18	32	11	CDS		0	0
hsa-miR-146a-5p	NM_001024674	LIN52	1397	1431	0.923077	-18.6	1	0.0776945	0.618	0.171948	0.190539	-15.8666	15	34	9	3UTR	MIRT734318	0	0
hsa-miR-146a-5p	NM_005050	ABCD4	2821	2842	1	-18.5	1	0.050137	0.559	4.79397	3.6717	-8.65069	15	21	9	3UTR		0	0
hsa-miR-146a-5p	NM_005050	ABCD4	1509	1527	0.846154	-17.3	1	6.80746e-05	0.441	4.47926	4.03932	-11.6144	14	18	10	CDS		0	0
hsa-miR-146a-5p	NM_005050	ABCD4	2168	2185	0.923077	-17.2	1	0.00309415	0.412	4.66591	4.73549	-11.0268	14	17	10	3UTR		0	0
hsa-miR-146a-5p	NM_018228	VRTN	2199	2223	0.846154	-20	1	0.000521204	0.441	2.81166	4.7532	-8.14541	17	24	10	CDS		0	0
hsa-miR-146a-5p	NM_001039479	AREL1	257	282	0.846154	-20.7	1	0.00028339	0.544	0.739114	0.551044	-3.79332	19	25	13	5UTR		0	0
hsa-miR-146a-5p	XM_005268244	AREL1	2520	2558	0.846154	-20.3	1	0.0660011	0.412	0	0	-5.72816	20	38	10	CDS		0	0
hsa-miR-146a-5p	XM_011536815	FCF1	703	720	0.923077	-21.7	0	0.000348941	0.588	0	0	-15.5666	15	17	11	3UTR		0	0
hsa-miR-146a-5p	NM_015962	FCF1	746	763	0.923077	-21.7	0	0.000348941	0.588	0.517823	0.266933	-15.5666	15	17	11	3UTR		0	0
hsa-miR-146a-5p	NM_001318508	FCF1	782	799	0.923077	-21.7	0	0.000348941	0.588	0.49154	0.327164	-15.5666	15	17	11	3UTR		0	0
hsa-miR-146a-5p	NM_001293643	PGF	1190	1216	0.807692	-22.3	1	0.0879698	0.471	1.8646	4.29817	-8.28966	19	26	10	3UTR		0	0
hsa-miR-146a-5p	NM_014381	MLH3	5738	5758	0.923077	-20	1	0.000389363	0.574	0.678299	1.64188	-11.6382	15	20	10	3UTR		0	0
hsa-miR-146a-5p	NM_014381	MLH3	3234	3282	0.923077	-19.9	1	0.000330857	0.588	-0.209901	-0.480605	-6.25121	20	25	16	CDS		0	0
hsa-miR-146a-5p	NM_001040108	MLH3	5810	5830	0.923077	-20	1	0.000389363	0.574	1.09093	1.67119	-11.6382	15	20	10	3UTR		0	0
hsa-miR-146a-5p	NM_001040108	MLH3	3234	3282	0.923077	-19.9	1	0.000330857	0.588	-0.335203	-0.423045	-6.25121	20	25	16	CDS		0	0
hsa-miR-146a-5p	XM_006720116	MLH3	3110	3158	0.846154	-19.9	1	0.000330857	0.588	0	0	-6.25121	20	25	16	CDS		0	0
hsa-miR-146a-5p	NM_033116	NEK9	3473	3494	0.923077	-20.5	1	0.00363543	0.456	0.419315	0.675447	-9.8472	17	21	10	3UTR		0	0
hsa-miR-146a-5p	NM_033116	NEK9	5561	5586	0.923077	-17.7	1	0.00065243	0.529	1.41984	2.29347	-14.0839	18	25	8	3UTR		0	0
hsa-miR-146a-5p	NM_017791	FLVCR2	1632	1654	0.948718	-17.9	1	0.000753526	0.515	4.78805	4.64228	-5.35086	18	22	8	CDS		0	0
hsa-miR-146a-5p	NM_001195283	FLVCR2	750	772	0.948718	-17.9	1	0.000753526	0.515	5.14253	3.30054	-5.35086	18	22	8	CDS		0	0
hsa-miR-146a-5p	NM_007176	ERG28	1342	1383	0.846154	-17.8	1	1.70849e-06	0.456	1.37541	0.208417	-8.09365	16	23	8	3UTR		0	0
hsa-miR-146a-5p	NM_003239	TGFB3	2310	2335	0.846154	-18.2	1	1.37584e-05	0.515	2.98551	3.3029	-9.76156	18	25	9	CDS		0	0
hsa-miR-146a-5p	NM_017926	GPATCH2L	7482	7505	0.923077	-21.6	1	0.00165301	0.632	0.561	-0.0501218	-9.18534	20	23	15	3UTR		0	0
hsa-miR-146a-5p	NM_017926	GPATCH2L	1999	2024	0.923077	-19.4	1	0.00048385	0.574	0.318217	0.151865	-8.86514	19	25	8	3UTR		0	0
hsa-miR-146a-5p	XM_006720191	GPATCH2L	7440	7463	0.923077	-21.6	1	0.00165301	0.632	0	0	-9.18534	20	23	15	3UTR		0	0
hsa-miR-146a-5p	XM_006720191	GPATCH2L	1957	1982	0.846154	-19.4	1	0.00048385	0.574	0	0	-8.86514	19	25	8	3UTR		0	0
hsa-miR-146a-5p	NM_017972	GPATCH2L	7360	7383	0.923077	-21.6	1	0.00165301	0.632	0.157435	0.135261	-9.18534	20	23	15	3UTR		0	0
hsa-miR-146a-5p	NM_017972	GPATCH2L	1877	1902	0.923077	-19.4	1	0.00048385	0.574	0.370406	0.191007	-8.86514	19	25	8	3UTR		0	0
hsa-miR-146a-5p	NM_004452	ESRRB	40	63	0.923077	-22.2	1	0.000655922	0.397	0.0594776	0.251898	-15.4939	17	23	11	5UTR		0	0
hsa-miR-146a-5p	NM_004452	ESRRB	2273	2293	0.846154	-20.2	1	0.0138946	0.529	-0.567599	0.193025	-9.90581	17	20	8	3UTR		0	0
hsa-miR-146a-5p	XM_011536553	ESRRB	4192	4220	0.923077	-20.6	1	0.0138946	0.529	0	0	-9.90581	17	21	8	3UTR		0	0
hsa-miR-146a-5p	XM_011536553	ESRRB	3404	3427	0.846154	-18.4	1	6.25915e-05	0.382	0	0	-9.82698	18	23	10	3UTR		0	0
hsa-miR-146a-5p	XM_024449508	ESRRB	3242	3270	0.923077	-20.6	1	0.0138946	0.529	0	0	-9.90581	17	21	8	3UTR		0	0
hsa-miR-146a-5p	XM_024449508	ESRRB	2454	2477	0.846154	-18.4	1	6.25915e-05	0.382	0	0	-9.82698	18	23	10	3UTR		0	0
hsa-miR-146a-5p	XM_024449509	ESRRB	2074	2102	0.923077	-20.6	1	0.0138946	0.529	0	0	-9.90581	17	21	8	3UTR		0	0
hsa-miR-146a-5p	NM_015305	ANGEL1	3273	3293	0.923077	-18.1	1	0.00133946	0.529	3.45481	3.66693	-11.2467	18	20	10	3UTR		0	0
hsa-miR-146a-5p	NM_015305	ANGEL1	2958	2985	0.923077	-17.9	1	0.000244893	0.559	1.0967	1.72868	-10.977	18	27	10	3UTR		0	0
hsa-miR-146a-5p	NM_024496	IRF2BPL	2823	2844	0.846154	-20.6	1	0.000225101	0.338	1.14314	1.73448	-13.1422	16	21	8	CDS		0	0
hsa-miR-146a-5p	NM_033426	CIPC	3715	3766	0.923077	-20.5	1	0.00256497	0.529	0.318113	0.324476	-6.10696	17	20	10	3UTR		0	0
hsa-miR-146a-5p	NM_013382	POMT2	1125	1153	0.846154	-18.7	1	0.00227997	0.456	0.547049	0.543936	-9.59293	17	28	9	CDS		0	0
hsa-miR-146a-5p	NM_001312660	GSTZ1	514	530	0.846154	-18	1	8.9147e-06	0.515	2.28038	3.26643	-11.6382	15	16	15	5UTR		0	0
hsa-miR-146a-5p	NM_145870	GSTZ1	328	344	0.846154	-18	1	9.37379e-06	0.515	2.28038	3.26643	-11.6382	15	16	15	CDS		0	0
hsa-miR-146a-5p	NM_145871	GSTZ1	328	344	0.923077	-18	1	9.37379e-06	0.515	2.28038	2.6365	-11.6382	15	16	15	CDS		0	0
hsa-miR-146a-5p	XM_024449551	GSTZ1	547	563	0.846154	-18	1	8.9147e-06	0.515	0	0	-11.6382	15	16	15	5UTR		0	0
hsa-miR-146a-5p	NM_001193316	VIPAS39	1589	1607	0.846154	-17.8	1	3.67837e-05	0.485	2.9131	3.51884	-17.0282	16	18	13	3UTR		0	0
hsa-miR-146a-5p	NM_001193315	VIPAS39	1736	1754	0.846154	-17.8	1	3.67837e-05	0.485	5.2514	3.82046	-17.0282	16	18	13	3UTR		0	0
hsa-miR-146a-5p	NM_022067	VIPAS39	2007	2025	0.846154	-17.8	1	3.67837e-05	0.485	4.67737	3.48346	-17.0282	16	18	13	3UTR		0	0
hsa-miR-146a-5p	NM_001193317	VIPAS39	1913	1931	0.846154	-17.8	1	3.67837e-05	0.485	4.18752	3.85471	-17.0282	16	18	13	3UTR		0	0
hsa-miR-146a-5p	NM_006020	ALKBH1	1802	1818	0.846154	-18	1	0.000984847	0.588	4.1532	4.81191	-4.02637	14	16	11	3UTR		0	0
hsa-miR-146a-5p	NM_006020	ALKBH1	1247	1261	0.846154	-17.8	0	0.0018477	0.559	0.408217	0.00482767	-18.9134	12	14	7	3UTR		0	0
hsa-miR-146a-5p	NM_001267864	SLIRP	205	245	0.846154	-16.8	1	0.000171174	0.544	4.49811	2.76029	-7.14013	14	16	14	CDS		0	0
hsa-miR-146a-5p	NM_031210	SLIRP	230	245	0.846154	-16.6	1	0.000162601	0.544	2.54991	2.75888	-7.14013	14	15	14	CDS		0	0
hsa-miR-146a-5p	NM_001267863	SLIRP	205	245	0.846154	-16.8	1	0.000162653	0.544	4.49811	2.76029	-7.14013	14	16	14	CDS		0	0
hsa-miR-146a-5p	XM_011536988	ADCK1	1138	1157	0.923077	-17.6	1	0.002833	0.564	0	0	-18.5168	13	19	8	3UTR		0	0
hsa-miR-146a-5p	NM_001105250	NRXN3	516	548	0.846154	-18.4	1	0.00764525	0.441	0.648741	1.02306	-7.14013	20	32	9	5UTR		0	0
hsa-miR-146a-5p	NM_138970	NRXN3	516	548	0.846154	-18.4	1	0.00764525	0.441	0.648741	1.02306	-7.14013	20	32	9	5UTR		0	0
hsa-miR-146a-5p	NM_001272020	NRXN3	516	548	0.846154	-18.4	1	0.00764525	0.441	0.648741	1.02306	-7.14013	20	32	9	5UTR		0	0
hsa-miR-146a-5p	NM_013989	DIO2	577	608	0.846154	-20.9	1	3.69377e-05	0.441	1.16212	0.318394	-8.917	17	21	7	CDS		0	0
hsa-miR-146a-5p	NM_000369	TSHR	1865	1889	0.807692	-16.8	1	0.00187441	0.515	5.66063	4.28251	-18.2838	14	24	9	CDS		0	0
hsa-miR-146a-5p	NM_201595	GTF2A1	1816	1854	0.846154	-19.6	1	0.000473004	0.75	2.74343	1.4667	-6.46952	19	38	11	3UTR		0	0
hsa-miR-146a-5p	NM_015859	GTF2A1	2196	2234	0.846154	-19.6	1	0.000473004	0.75	1.21883	1.57894	-6.46952	19	38	11	3UTR		0	0
hsa-miR-146a-5p	NM_005065	SEL1L	2575	2595	0.846154	-17.1	1	3.23617e-05	0.485	0.480197	0.239081	-17.2602	17	20	14	3UTR		0	0
hsa-miR-146a-5p	NM_001244984	SEL1L	1437	1479	0.846154	-15.1	1	0.000430565	0.632	2.34188	1.59749	-9.81332	19	42	13	3UTR		0	0
hsa-miR-146a-5p	NM_013231	FLRT2	331	360	0.846154	-23.2	1	0.000396086	0.324	3.80749	1.27978	-5.18008	20	29	11	5UTR		0	0
hsa-miR-146a-5p	NM_001201402	GALC	990	1022	0.846154	-20.3	1	0.000148767	0.588	0.137692	0.00127506	-9.07604	19	24	13	CDS		0	0
hsa-miR-146a-5p	NM_001201401	GALC	949	972	0.846154	-20	1	0.000148767	0.588	-0.599591	0.0536141	-9.07604	19	23	13	CDS		0	0
hsa-miR-146a-5p	NM_000153	GALC	1009	1041	0.846154	-20.3	1	0.000148767	0.588	0.0154688	0.224826	-9.07604	19	24	13	CDS		0	0
hsa-miR-146a-5p	NM_021161	KCNK10	6832	6867	1	-20	1	0.241267	0.515	4.17571	4.14108	-7.47494	18	25	9	3UTR		1	0
hsa-miR-146a-5p	NM_138317	KCNK10	6841	6876	1	-20	1	0.241267	0.515	3.12953	4.54556	-7.47494	18	25	9	3UTR		1	0
hsa-miR-146a-5p	NM_138318	KCNK10	5326	5356	0.846154	-20.6	1	0.0003729	0.515	2.44953	2.29041	-9.9649	19	30	9	3UTR		1	0
hsa-miR-146a-5p	NM_138318	KCNK10	6512	6547	1	-20	1	0.241267	0.515	5.88903	6.01481	-7.47494	18	25	9	3UTR		1	0
hsa-miR-146a-5p	NM_018418	SPATA7	1810	1885	1	-21.9	1	0.239143	0.559	0.511107	0.389321	-6.90779	15	21	11	CDS		0	0
hsa-miR-146a-5p	NM_001040428	SPATA7	1714	1789	1	-21.9	1	0.239143	0.559	0.826014	0.250237	-6.90779	15	21	11	CDS		0	0
hsa-miR-146a-5p	NM_024824	ZC3H14	1112	1136	0.923077	-22.5	1	0.140828	0.647	4.9473	4.67623	-6.9696	20	24	9	CDS		0	0
hsa-miR-146a-5p	NM_001160104	ZC3H14	1112	1136	0.923077	-22.5	1	0.140828	0.647	4.9473	4.67623	-6.9696	20	24	9	CDS		0	0
hsa-miR-146a-5p	NM_001326295	ZC3H14	1112	1136	0.923077	-22.5	1	0.140828	0.647	4.9473	4.67623	-6.9696	20	24	9	CDS		0	0
hsa-miR-146a-5p	NM_001326307	ZC3H14	1112	1136	0.923077	-22.5	1	0.140828	0.647	4.9473	4.67623	-6.9696	20	24	9	CDS		0	0
hsa-miR-146a-5p	NM_207660	ZC3H14	1112	1136	0.923077	-22.5	1	0.140828	0.647	4.9473	4.67623	-6.9696	20	24	9	CDS		0	0
hsa-miR-146a-5p	NM_001326311	ZC3H14	997	1021	0.923077	-22.5	1	0.140828	0.647	4.9473	4.67623	-6.9696	20	24	9	CDS		0	0
hsa-miR-146a-5p	NM_001326316	ZC3H14	960	984	1	-22.5	1	0.140828	0.647	4.54051	3.44759	-6.9696	20	24	9	CDS		0	0
hsa-miR-146a-5p	NM_207661	ZC3H14	960	984	1	-22.5	1	0.140828	0.647	4.54051	3.44759	-6.9696	20	24	9	CDS		0	0
hsa-miR-146a-5p	NM_001085471	FOXN3	173	194	0.923077	-17.8	1	0.00416173	0.471	2.35417	2.50074	-5.26888	19	21	15	CDS		0	0
hsa-miR-146a-5p	NM_001085471	FOXN3	6488	6509	0.923077	-17.7	1	0.00145911	0.603	2.32853	2.96692	-9.20149	17	21	7	3UTR		0	0
hsa-miR-146a-5p	NM_001085471	FOXN3	2347	2366	0.846154	-18.2	1	0.00228475	0.735	-0.229157	0.254293	-6.84241	16	19	6	3UTR		0	0
hsa-miR-146a-5p	NM_005197	FOXN3	6539	6560	0.884615	-17.7	1	0.00145911	0.603	3.03742	2.7714	-9.20149	17	21	7	3UTR		0	0
hsa-miR-146a-5p	NM_005197	FOXN3	2398	2417	0.846154	-18.2	1	0.00228475	0.735	0.0924121	0.682931	-6.84241	16	19	6	3UTR		0	0
hsa-miR-146a-5p	NM_018319	TDP1	1450	1497	0.923077	-18.3	1	0.0414884	0.456	6.36355	2.89588	-12.1337	18	25	10	CDS		0	0
hsa-miR-146a-5p	NM_001008744	TDP1	1227	1274	0.923077	-18.3	1	0.0414884	0.456	6.36355	2.89588	-12.1337	18	25	10	CDS		0	0
hsa-miR-146a-5p	NM_017970	NRDE2	2574	2590	0.846154	-18.2	1	0.000136074	0.515	-0.427354	-0.586591	-17.7329	14	16	10	CDS		0	0
hsa-miR-146a-5p	NM_001322237	RPS6KA5	722	746	0.884615	-19.3	1	0.000297427	0.559	0.454727	0.266468	-4.957	19	24	10	CDS		0	0
hsa-miR-146a-5p	NM_182398	RPS6KA5	923	947	1	-19.3	1	0.000297427	0.559	5.49433	3.79067	-4.957	19	24	10	CDS		0	0
hsa-miR-146a-5p	NM_182398	RPS6KA5	1503	1528	0.923077	-18	1	0.000771612	0.632	2.23545	5.27183	-7.86061	18	25	8	CDS		0	0
hsa-miR-146a-5p	NM_001128596	TC2N	4261	4276	0.871795	-17.8	1	0.00183816	0.574	3.26245	3.18718	-11.6382	13	15	8	3UTR		0	0
hsa-miR-146a-5p	NM_001289134	TC2N	3950	3965	0.871795	-17.8	1	0.00183816	0.574	3.00144	3.56796	-11.6382	13	15	8	3UTR		0	0
hsa-miR-146a-5p	NM_001128595	TC2N	4142	4157	0.871795	-17.8	1	0.00183816	0.574	3.00144	3.56796	-11.6382	13	15	8	3UTR		0	0
hsa-miR-146a-5p	NM_152332	TC2N	4327	4345	0.846154	-18.1	1	0.00183816	0.574	1.30467	2.75251	-11.6382	13	16	8	3UTR		0	0
hsa-miR-146a-5p	NM_004239	TRIP11	812	833	0.846154	-18.3	1	0.000589351	0.574	1.34361	0.428104	-12.3311	18	21	15	CDS		0	0
hsa-miR-146a-5p	XM_017021787	TRIP11	803	824	0.846154	-18.3	1	0.000589351	0.574	0	0	-12.3311	18	21	15	5UTR		0	0
hsa-miR-146a-5p	XM_017021787	TRIP11	5963	5985	0.846154	-17.4	1	0.00153634	0.721	0	0	-12.4965	17	22	9	CDS		0	0
hsa-miR-146a-5p	NM_004545	NDUFB1	200	222	0.846154	-18.2	1	0.00356861	0.559	4.1746	2.19516	-7.14013	18	22	8	CDS		0	0
hsa-miR-146a-5p	NM_153648	SLC24A4	4785	4807	0.846154	-21	1	0.000200549	0.5	0.549187	-0.325753	-10.2249	17	22	10	3UTR		0	0
hsa-miR-146a-5p	NM_153647	SLC24A4	4899	4921	0.923077	-21	1	0.000200549	0.5	-0.477209	-0.0488139	-10.2249	17	22	10	3UTR		0	0
hsa-miR-146a-5p	NM_153647	SLC24A4	5966	5981	0.846154	-19.8	0	0.000103344	0.485	-0.112137	-0.332993	-15.5666	13	15	10	3UTR		0	0
hsa-miR-146a-5p	NM_153646	SLC24A4	4883	4905	0.846154	-21	1	0.000200549	0.5	0.549187	-0.325753	-10.2249	17	22	10	3UTR		0	0
hsa-miR-146a-5p	XM_011527931	NWD1	702	726	0.923077	-26	1	0.000769226	0.574	0	0	-5.48126	21	24	15	5UTR		0	0
hsa-miR-146a-5p	XM_011527931	NWD1	5670	5715	0.923077	-22.3	1	0.343985	0.632	0	0	-8.57351	20	45	9	3UTR		0	0
hsa-miR-146a-5p	NM_001007525	NWD1	252	276	0.846154	-26	1	0.000769226	0.574	-0.255606	-0.282821	-5.48126	21	24	15	5UTR		0	0
hsa-miR-146a-5p	NM_001007525	NWD1	5114	5159	0.846154	-22.3	1	0.343985	0.632	0.432052	0.00764248	-8.57351	20	45	9	3UTR		0	0
hsa-miR-146a-5p	NM_001007525	NWD1	6398	6425	0.846154	-21.4	1	0.040939	0.559	-0.183898	0.118505	-8.05661	19	27	12	3UTR		0	0
hsa-miR-146a-5p	XM_024451466	NWD1	213	237	0.923077	-26	1	0.000752289	0.574	0	0	-5.48126	21	24	15	5UTR		0	0
hsa-miR-146a-5p	XM_024451466	NWD1	5298	5343	0.923077	-22.3	1	0.343985	0.632	0	0	-8.57351	20	45	9	3UTR		0	0
hsa-miR-146a-5p	NM_015260	SIN3B	508	522	0.923077	-19.3	0	0.00506828	0.5	5.14993	3.7125	-17.1102	13	14	13	CDS		0	0
hsa-miR-146a-5p	NM_001297595	SIN3B	508	522	0.923077	-19.3	0	0.00506828	0.5	5.14993	3.7125	-17.1102	13	14	13	CDS		0	0
hsa-miR-146a-5p	NM_024050	DDA1	1713	1748	0.846154	-19.3	1	0.00521958	0.588	0.0178445	-0.225884	-6.6181	19	35	9	3UTR		0	0
hsa-miR-146a-5p	NM_024050	DDA1	981	1001	0.923077	-18.9	1	0.00028126	0.544	2.47645	0.929731	-8.89315	17	20	7	3UTR		0	0
hsa-miR-146a-5p	NM_133644	GTPBP3	2273	2293	0.923077	-22.3	1	8.76931e-05	0.397	0.0487881	-0.167515	-13.6656	16	20	11	3UTR		0	0
hsa-miR-146a-5p	NM_032620	GTPBP3	2177	2197	0.923077	-22.3	1	8.76931e-05	0.397	0.0487881	-0.167515	-13.6656	16	20	11	3UTR		0	0
hsa-miR-146a-5p	NM_001128855	GTPBP3	2114	2134	0.923077	-22.3	1	8.76931e-05	0.397	0.0487881	-0.167515	-13.6656	16	20	11	3UTR		0	0
hsa-miR-146a-5p	XM_011528476	CCDC194	1166	1206	0.846154	-18.8	1	0.00156502	0.603	0	0	-11.2074	17	23	8	3UTR		0	0
hsa-miR-146a-5p	NM_004335	BST2	113	129	0.923077	-20.7	0	6.46361e-05	0.485	-0.724123	-0.306731	-19.6338	13	16	10	CDS		0	0
hsa-miR-146a-5p	NM_138401	MVB12A	562	583	0.846154	-20	1	0.00038029	0.456	1.47326	1.26711	-13.1601	16	21	11	CDS		0	0
hsa-miR-146a-5p	NM_001190844	TMEM221	1644	1665	0.820513	-20.5	1	4.75974e-07	0.426	0.875736	0.46047	-18.4747	16	21	9	3UTR		0	0
hsa-miR-146a-5p	NM_138454	NXNL1	349	396	0.846154	-20.4	1	0.000450868	0.324	1.67704	3.00515	-11.5847	17	23	9	CDS		0	0
hsa-miR-146a-5p	NM_198580	SLC27A1	2781	2819	0.846154	-18.8	1	9.16983e-07	0.397	0.183111	-0.591435	-7.84063	17	22	7	3UTR		0	0
hsa-miR-146a-5p	NM_173544	FAM129C	1958	1972	0.846154	-17.3	0	0.000716505	0.426	0.425571	0.0720424	-19.6338	12	14	9	CDS		0	0
hsa-miR-146a-5p	NM_001321826	FAM129C	1830	1844	0.846154	-17.3	0	0.000716505	0.426	0.24383	0.190944	-19.6338	12	14	9	CDS		0	0
hsa-miR-146a-5p	NM_001321828	FAM129C	1668	1682	0.846154	-17.3	0	0.000716505	0.426	0.425571	0.0720424	-19.6338	12	14	9	CDS		0	0
hsa-miR-146a-5p	NM_001161357	FCHO1	1592	1611	0.807692	-17.1	1	0.00141662	0.456	2.06067	2.42599	-11.0558	16	19	9	CDS		0	0
hsa-miR-146a-5p	NM_001161358	FCHO1	1502	1521	0.807692	-17.1	1	0.00141662	0.456	2.06067	2.42599	-11.0558	16	19	9	CDS		0	0
hsa-miR-146a-5p	NM_000215	JAK3	537	570	1	-24.6	1	0.000383257	0.309	-0.529692	-0.0271261	-14.2282	17	21	9	CDS		0	0
hsa-miR-146a-5p	NM_000215	JAK3	4787	4806	0.923077	-19.8	1	0.000296951	0.485	0.393984	2.81837	-7.37318	17	19	10	3UTR		0	0
hsa-miR-146a-5p	NM_005027	PIK3R2	881	897	0.846154	-16.4	1	0.00497414	0.353	1.08591	2.32088	-13.5864	14	16	9	CDS		0	0
hsa-miR-146a-5p	NM_005354	JUND	1859	1879	1	-17.8	1	0.00564894	0.515	0.276653	0.828222	-11.1202	16	20	7	3UTR		0	0
hsa-miR-146a-5p	XM_005259739	LRRC25	1188	1205	0.923077	-17.3	1	0.0280806	0.456	0	0	-13.9752	14	17	7	3UTR		0	0
hsa-miR-146a-5p	NM_145256	LRRC25	1631	1648	0.846154	-17.3	1	0.0280806	0.456	0.834926	-0.191904	-13.9752	14	17	7	3UTR		0	0
hsa-miR-146a-5p	NM_006532	ELL	3848	3872	1	-18.5	1	0.000320234	0.632	4.31369	2.90638	-6.5515	19	24	10	3UTR		0	0
hsa-miR-146a-5p	XM_017027335	ELL	3832	3856	0.846154	-18.5	1	0.000320234	0.632	0	0	-6.5515	19	24	10	3UTR		0	0
hsa-miR-146a-5p	NM_001321017	UBA52	2584	2607	0.897436	-20.6	1	0.00490608	0.603	-0.106533	-0.0356504	-9.86295	18	23	8	3UTR		0	0
hsa-miR-146a-5p	NM_001033930	UBA52	2585	2608	0.897436	-20.6	1	0.00490608	0.603	0.083036	-0.0236994	-9.86295	18	23	8	3UTR		0	0
hsa-miR-146a-5p	NM_003333	UBA52	2563	2586	0.897436	-20.6	1	0.00490608	0.603	0.083036	-0.0236994	-9.86295	18	23	8	3UTR		0	0
hsa-miR-146a-5p	NM_001321018	UBA52	3211	3234	0.897436	-20.6	1	0.00490608	0.603	-0.308465	-0.0809821	-9.86295	18	23	8	3UTR		0	0
hsa-miR-146a-5p	NM_001321020	UBA52	2783	2806	0.897436	-20.6	1	0.00490608	0.603	-0.308465	-0.0809821	-9.86295	18	23	8	3UTR		0	0
hsa-miR-146a-5p	NM_001321019	UBA52	2749	2772	0.897436	-20.6	1	0.00490608	0.603	-0.308465	-0.0809821	-9.86295	18	23	8	3UTR		0	0
hsa-miR-146a-5p	NM_012109	TMEM59L	575	594	0.846154	-18.9	1	3.47596e-05	0.5	4.44683	4.29093	-9.78465	17	19	13	CDS		0	0
hsa-miR-146a-5p	NM_001145722	HOMER3	425	444	0.846154	-18.2	1	0.00013425	0.441	3.18859	0.970968	-10.0464	15	19	9	5UTR		0	0
hsa-miR-146a-5p	NM_001199196	ARMC6	601	619	0.923077	-17.2	1	0.00313539	0.456	3.41025	2.6507	-10.5818	16	18	14	CDS		0	0
hsa-miR-146a-5p	NM_033415	ARMC6	493	511	0.923077	-17.2	1	0.00313539	0.456	3.41025	2.6507	-10.5818	16	18	14	CDS		0	0
hsa-miR-146a-5p	XM_005260157	ARMC6	544	562	0.846154	-17.2	1	0.00313539	0.456	0	0	-10.5818	16	18	14	CDS		0	0
hsa-miR-146a-5p	NM_178526	SLC25A42	1165	1181	0.846154	-19.9	1	1.13704e-05	0.412	-0.0799227	-0.333595	-17.7329	15	16	15	3UTR		0	0
hsa-miR-146a-5p	NM_001300945	NR2C2AP	213	237	0.846154	-18.7	1	3.0307e-06	0.397	2.21807	2.51831	-5.41313	17	24	9	5UTR		0	0
hsa-miR-146a-5p	NM_004386	NCAN	5404	5420	0.846154	-19.3	1	0.00237546	0.632	-0.247025	0.199406	-13.8986	15	16	15	3UTR		0	0
hsa-miR-146a-5p	NM_001288999	GMIP	2290	2309	0.846154	-18.4	1	0.00178007	0.426	1.54989	0.553552	-13.8149	18	19	18	CDS		0	0
hsa-miR-146a-5p	NM_016573	GMIP	2368	2387	0.846154	-18.4	1	0.00178007	0.426	1.54989	0.553552	-13.8149	18	19	18	CDS		0	0
hsa-miR-146a-5p	NM_001331134	ZNF253	148	184	0.846154	-21.7	1	0.0183741	0.515	-0.170691	-0.00732942	-9.06125	18	36	8	5UTR		0	1
hsa-miR-146a-5p	NM_021047	ZNF253	1806	1826	0.846154	-15.7	1	0.0737415	0.676	0.923977	0.201214	-15.2895	15	20	8	3UTR		0	1
hsa-miR-146a-5p	XM_017027455	ZNF682	34	69	0.923077	-21.2	1	0.00827504	0.529	0	0	-9.45376	19	23	9	5UTR		0	0
hsa-miR-146a-5p	NM_007138	ZNF90	130	181	0.846154	-20.8	1	6.86972e-05	0.5	0.487716	0.315273	-3.79332	19	39	10	5UTR		0	1
hsa-miR-146a-5p	NM_007138	ZNF90	2460	2480	0.846154	-17.7	1	0.0695458	0.559	0.47048	-0.211133	-15.5225	13	20	8	3UTR		0	1
hsa-miR-146a-5p	NM_001159293	ZNF737	5278	5299	0.846154	-18.6	1	0.0101574	0.588	-0.579168	-0.627179	-5.9393	19	21	14	3UTR		0	1
hsa-miR-146a-5p	NM_001159293	ZNF737	2529	2549	0.846154	-17.7	1	0.0808442	0.515	0.018299	0.00928935	-15.5225	13	20	8	3UTR		0	1
hsa-miR-146a-5p	NM_001076675	ZNF626	5796	5817	0.846154	-18.4	1	0.00133032	0.632	-0.659787	0.309627	-11.254	18	21	9	3UTR		0	1
hsa-miR-146a-5p	NM_001355197	ZNF66	2684	2700	0.923077	-19.8	1	3.31501e-05	0.456	0.244069	0.0105646	-14.8195	15	16	15	3UTR		0	0
hsa-miR-146a-5p	NM_182515	ZNF714	5479	5502	0.923077	-18.1	1	0.0120154	0.691	-0.29315	-0.151553	-14.6613	16	23	8	3UTR		0	0
hsa-miR-146a-5p	NM_001355241	ZNF738	3058	3079	0.846154	-19.5	1	0.0412598	0.456	0.169442	-0.153685	-12.7296	14	21	8	3UTR	MIRT681545	0	0
hsa-miR-146a-5p	NM_001355239	ZNF738	1831	1852	0.846154	-19.5	1	0.0412598	0.456	0.169442	-0.153685	-12.7296	14	21	8	3UTR	MIRT681545	0	0
hsa-miR-146a-5p	NM_001355240	ZNF738	591	612	0.846154	-19.5	1	0.0412598	0.456	0.109357	-0.159694	-12.7296	14	21	8	3UTR	MIRT681545	0	0
hsa-miR-146a-5p	NM_001001415	ZNF429	3616	3659	0.923077	-21.2	1	0.000203754	0.515	-0.134467	-0.00629893	-3.93757	21	33	11	3UTR		0	0
hsa-miR-146a-5p	NM_001329974	ZNF208	1248	1273	0.846154	-17.9	1	0.0603593	0.632	0.247732	0.180556	-8.66231	18	25	10	3UTR		0	0
hsa-miR-146a-5p	NM_001080409	ZNF99	372	395	0.923077	-18.1	1	0.0194943	0.603	0.233987	-0.307724	-13.2236	15	23	10	CDS		0	0
hsa-miR-146a-5p	NM_001355404	ZNF724	1434	1454	0.846154	-15.5	1	0.0271747	0.662	1.69699	-0.556684	-14.4661	14	20	9	CDS		0	0
hsa-miR-146a-5p	NM_138286	ZNF681	2478	2500	0.923077	-19.7	1	0.00223552	0.662	-0.125122	-0.240549	-8.00486	17	20	13	3UTR		0	0
hsa-miR-146a-5p	NM_001256046	C19orf12	2253	2293	0.846154	-17.4	1	0.00165773	0.574	0.0301247	-0.191508	-14.7217	15	40	8	3UTR		0	0
hsa-miR-146a-5p	NM_001322259	CCNE1	865	901	0.846154	-17	1	0.00478432	0.603	4.69636	4.78848	-5.69428	17	36	9	CDS		0	0
hsa-miR-146a-5p	NM_001136156	ZNF507	3575	3593	0.923077	-18.7	1	1.97703e-06	0.456	-0.6857	-0.227034	-9.16853	14	18	7	3UTR		0	0
hsa-miR-146a-5p	NM_001136156	ZNF507	7153	7171	1	-18.1	1	0.111125	0.618	0.460106	0.153486	-6.90779	16	18	13	3UTR		0	0
hsa-miR-146a-5p	NM_014910	ZNF507	3481	3499	0.923077	-18.7	1	1.97703e-06	0.456	-0.6857	-0.227034	-9.16853	14	18	7	3UTR		0	0
hsa-miR-146a-5p	NM_014910	ZNF507	7059	7077	1	-18.1	1	0.111125	0.618	0.460106	0.153486	-6.90779	16	18	13	3UTR		0	0
hsa-miR-146a-5p	NM_032139	ANKRD27	332	361	1	-18.3	1	0.0105579	0.632	1.50073	1.01301	-9.95757	19	29	10	CDS		0	0
hsa-miR-146a-5p	XM_011527471	TDRD12	5532	5550	0.923077	-17.2	1	0.0143113	0.529	0	0	-11.254	16	18	9	3UTR		0	0
hsa-miR-146a-5p	NM_018025	GPATCH1	2560	2584	0.846154	-20.7	1	0.00027059	0.485	1.97803	1.70209	-11.5151	18	24	9	CDS		0	0
hsa-miR-146a-5p	NM_018025	GPATCH1	1446	1469	0.846154	-16.2	1	7.06357e-06	0.485	0.0986003	0.820017	-23.4302	12	23	9	CDS		0	0
hsa-miR-146a-5p	NM_002333	LRP3	2991	3019	0.846154	-22.3	1	0.000173334	0.412	0.204702	-1.22899	-9.95757	19	28	8	3UTR		0	0
hsa-miR-146a-5p	NM_004364	CEBPA	147	170	0.846154	-19.7	1	0.00028445	0.338	0.267144	0.196341	-6.19951	17	23	13	5UTR		0	0
hsa-miR-146a-5p	NM_001806	CEBPG	2783	2805	1	-20.4	1	0.00340908	0.662	0.420646	0.299564	-9.54656	16	22	11	3UTR		0	0
hsa-miR-146a-5p	NM_001252296	CEBPG	2646	2668	1	-20.4	1	0.00340908	0.662	0.398771	0.161758	-9.54656	16	22	11	3UTR		0	0
hsa-miR-146a-5p	NM_001252296	CEBPG	353	373	0.846154	-18.3	1	0.0343728	0.471	2.34485	5.09599	-21.0797	13	20	9	CDS		0	0
hsa-miR-146a-5p	NM_001127895	CHST8	1463	1508	0.846154	-17.5	1	0.00122721	0.412	4.05112	4.49073	-15.9849	17	45	10	CDS		0	0
hsa-miR-146a-5p	NM_001127896	CHST8	1374	1419	0.846154	-17.5	1	0.00122721	0.412	5.12888	4.37197	-15.9849	17	45	10	CDS		0	0
hsa-miR-146a-5p	NM_022467	CHST8	1716	1761	0.846154	-17.5	1	0.00122721	0.412	4.43401	4.50491	-15.9849	17	45	10	CDS		0	0
hsa-miR-146a-5p	NM_024076	KCTD15	2604	2621	0.846154	-18.3	1	0.00312747	0.471	-0.931591	0.797336	-11.3983	13	17	10	3UTR	MIRT081894	1	0
hsa-miR-146a-5p	NM_001129995	KCTD15	1602	1619	0.846154	-18.3	1	0.00312747	0.471	-0.931591	0.797336	-11.3983	13	17	10	3UTR	MIRT081894	1	0
hsa-miR-146a-5p	XM_011527298	KCTD15	2572	2595	0.846154	-21.3	1	0.0036813	0.412	0	0	-8.84192	17	23	8	3UTR	MIRT081894	1	0
hsa-miR-146a-5p	XM_011527298	KCTD15	1674	1691	0.846154	-18.3	1	0.00312747	0.471	0	0	-11.3983	13	17	10	3UTR	MIRT081894	1	0
hsa-miR-146a-5p	NM_001114093	LSM14A	463	488	1	-20.6	1	0.00908561	0.515	3.33114	3.7669	-11.1711	17	25	7	CDS		0	0
hsa-miR-146a-5p	NM_015578	LSM14A	463	488	1	-20.6	1	0.00908561	0.515	3.33114	3.7669	-11.1711	17	25	7	CDS		0	0
hsa-miR-146a-5p	NM_014686	KIAA0355	1329	1343	0.923077	-18.9	1	0.000110628	0.515	2.03567	1.61793	-8.14541	13	14	13	CDS		0	0
hsa-miR-146a-5p	NM_032346	PDCD2L	687	712	0.923077	-19.5	1	0.00353734	0.544	1.52395	2.57269	-9.9649	16	19	13	CDS		0	0
hsa-miR-146a-5p	NM_005499	UBA2	361	398	0.846154	-15.8	1	0.00865402	0.662	5.318	5.65636	-6.51454	19	37	8	CDS		0	0
hsa-miR-146a-5p	NM_001025591	SCGB2B2	3055	3077	0.923077	-20.3	1	0.000962306	0.647	0.158254	-0.309065	-15.1429	15	22	7	3UTR		0	0
hsa-miR-146a-5p	NM_182983	HPN	397	420	1	-23.3	1	8.82284e-05	0.382	-0.557294	-0.348871	-10.1906	19	23	13	5UTR		0	0
hsa-miR-146a-5p	NM_152481	FAM187B	916	934	0.846154	-18.3	1	0.00192162	0.368	-0.197647	-0.686167	-15.2178	15	18	9	CDS		0	0
hsa-miR-146a-5p	NM_080600	MAG	1144	1166	0.923077	-19.9	1	3.64562e-05	0.412	1.46582	3.12501	-13.9134	18	22	8	CDS		0	0
hsa-miR-146a-5p	NM_002361	MAG	1144	1166	0.923077	-19.9	1	3.64562e-05	0.412	2.02725	3.14737	-13.9134	18	22	8	CDS		0	0
hsa-miR-146a-5p	NM_001199216	MAG	1131	1153	0.923077	-19.9	1	3.64562e-05	0.412	1.46582	3.12501	-13.9134	18	22	8	CDS		0	0
hsa-miR-146a-5p	NM_001190347	DMKN	1422	1444	0.846154	-19.3	1	0.000254893	0.441	-0.755968	-0.434228	-17.8162	15	22	8	CDS		0	0
hsa-miR-146a-5p	NM_001126056	DMKN	1470	1492	0.846154	-19.3	1	0.000254893	0.441	-0.755968	-0.434228	-17.8162	15	22	8	CDS		0	0
hsa-miR-146a-5p	NM_033317	DMKN	1503	1525	0.846154	-19.3	1	0.000254893	0.441	-0.755968	-0.434228	-17.8162	15	22	8	CDS		0	0
hsa-miR-146a-5p	NM_001126059	DMKN	542	564	0.846154	-19.3	1	0.000254893	0.441	1.17718	1.12597	-17.8162	15	22	8	CDS		0	0
hsa-miR-146a-5p	NM_001308380	DMKN	584	606	0.846154	-19.3	1	0.000254893	0.441	1.17718	1.12597	-17.8162	15	22	8	CDS		0	0
hsa-miR-146a-5p	XM_024451776	DMKN	212	232	0.846154	-18.3	1	0.00201065	0.397	0	0	-9.81332	13	17	10	CDS		0	0
hsa-miR-146a-5p	XM_006723477	DMKN	212	232	0.846154	-18.3	1	0.000650541	0.397	0	0	-9.81332	13	17	10	CDS		0	0
hsa-miR-146a-5p	NM_001190348	DMKN	1207	1227	0.846154	-18.3	1	0.000650541	0.397	0.00090981	-0.618833	-9.81332	13	17	10	CDS		0	0
hsa-miR-146a-5p	NM_014383	ZBTB32	1469	1508	0.923077	-18.6	1	0.000226366	0.471	5.6176	3.60835	-9.06125	17	22	9	CDS		0	0
hsa-miR-146a-5p	NM_199180	KIRREL2	483	501	0.923077	-16.8	0	0.000403176	0.485	2.15814	2.9102	-20.6902	13	18	11	CDS		0	0
hsa-miR-146a-5p	NM_032123	KIRREL2	341	359	0.923077	-16.8	0	0.000403176	0.485	2.41634	2.84756	-20.6902	13	18	11	CDS		0	0
hsa-miR-146a-5p	NM_001024807	APLP1	2424	2458	0.923077	-21.8	1	0.00879655	0.559	1.09199	1.02001	-7.38222	17	22	12	3UTR		0	0
hsa-miR-146a-5p	NM_005166	APLP1	2421	2455	0.923077	-21.8	1	0.00879655	0.559	1.09199	1.02001	-7.38222	17	22	12	3UTR		0	0
hsa-miR-146a-5p	NM_024509	LRFN3	114	135	1	-20.2	1	0.000285552	0.471	2.1301	0.236096	-7.31409	18	21	8	5UTR		0	0
hsa-miR-146a-5p	NM_001281	TBCB	1371	1390	0.846154	-17.6	1	0.0184287	0.559	0	0	-16.3539	14	19	8	3UTR		0	0
hsa-miR-146a-5p	NM_001042474	ZNF565	1764	1817	0.923077	-18.8	1	0.000258618	0.632	1.41931	1.58668	-8.5459	19	28	10	3UTR		0	0
hsa-miR-146a-5p	NM_152477	ZNF565	1619	1672	0.923077	-18.8	1	0.000258618	0.632	1.56539	1.56528	-8.5459	19	28	10	3UTR		0	0
hsa-miR-146a-5p	NM_007145	ZNF146	2256	2283	0.846154	-17.7	1	0.000136739	0.588	-0.035381	1.90551	-6.76235	16	27	10	CDS		0	0
hsa-miR-146a-5p	NM_001099638	ZNF146	2182	2209	0.846154	-17.7	1	0.000136739	0.588	-0.035381	1.90551	-6.76235	16	27	10	CDS		0	0
hsa-miR-146a-5p	NM_017780	CHD7	1355	1377	0.846154	-18.8	1	0.00781634	0.485	3.69595	4.12021	-10.3988	16	22	11	CDS		0	0
hsa-miR-146a-5p	NM_017780	CHD7	5206	5224	0.923077	-18.1	1	3.08679e-05	0.544	3.63136	5.22199	-14.7217	16	18	12	CDS		0	0
hsa-miR-146a-5p	NM_001001890	RUNX1	5671	5695	0.923077	-17.9	1	0.116887	0.75	0	0	-7.14013	16	24	10	3UTR		0	0
hsa-miR-146a-5p	NM_017438	SETD4	2490	2539	0.846154	-18.6	1	0.000175696	0.426	3.28671	3.76482	-11.0886	19	26	16	3UTR		0	0
hsa-miR-146a-5p	NM_001286752	SETD4	2757	2806	0.923077	-18.6	1	0.000175696	0.426	2.18576	2.26176	-11.0886	19	26	16	3UTR		0	0
hsa-miR-146a-5p	XM_011529638	SETD4	2512	2561	0.923077	-18.6	1	0.000175696	0.426	0	0	-11.0886	19	26	16	3UTR		0	0
hsa-miR-146a-5p	NM_020760	HECW2	18	49	1	-21.2	1	3.18139e-05	0.485	0	0	-3.79332	20	31	11	5UTR		0	0
hsa-miR-146a-5p	NM_012086	GTF3C3	500	543	0.846154	-19.4	1	9.76523e-05	0.588	0.0777944	0.151437	-8.00486	20	43	9	CDS		0	0
hsa-miR-146a-5p	NM_001206774	GTF3C3	500	543	1	-19.4	1	9.76523e-05	0.588	3.88922	1.93432	-8.00486	20	43	9	CDS		0	0
hsa-miR-146a-5p	NM_213608	C2orf66	1828	1857	0.846154	-18.6	1	0.0734313	0.588	0.010545	0.570982	-6.9696	20	29	10	3UTR		0	0
hsa-miR-146a-5p	NM_001251971	SPAG9	3841	3858	0.923077	-20.2	0	0.000832766	0.485	1.54208	1.43821	-19.6338	14	17	11	CDS		0	0
hsa-miR-146a-5p	NM_017643	MBTD1	3050	3070	1	-17.6	1	0.057549	0.603	3.13448	2.40526	-4.02637	14	20	9	3UTR		0	0
hsa-miR-146a-5p	NM_032559	KIF2B	154	173	0.923077	-18.6	1	0.00124378	0.397	0.0864646	0.881439	-13.6602	13	19	7	5UTR		0	0
hsa-miR-146a-5p	NM_001321173	TOM1L1	1439	1479	0.846154	-19.2	1	0.0147178	0.559	0.242588	0.330161	-6.51454	17	40	13	3UTR		0	0
hsa-miR-146a-5p	NM_002126	HLF	1835	1853	1	-18	1	0.0139679	0.618	1.51755	0.920931	-10.1092	15	18	10	3UTR		0	0
hsa-miR-146a-5p	NM_002126	HLF	2474	2493	0.923077	-15.7	1	0.0786568	0.735	1.18709	1.64249	-5.61866	17	19	12	3UTR		0	0
hsa-miR-146a-5p	NM_001330375	HLF	1289	1307	1	-18	1	0.0139679	0.618	1.51755	0.920931	-10.1092	15	18	10	3UTR		0	0
hsa-miR-146a-5p	NM_001330375	HLF	1928	1947	0.923077	-15.7	1	0.0786568	0.735	1.18709	1.64249	-5.61866	17	19	12	3UTR		0	0
hsa-miR-146a-5p	XM_011524705	HLF	1292	1310	0.846154	-18	1	0.0139679	0.618	0	0	-10.1092	15	18	10	3UTR		0	0
hsa-miR-146a-5p	NM_001099640	TMEM100	15	33	0.846154	-18.9	1	0.130443	0.5	-0.451835	0.0183949	-14.4098	15	18	8	5UTR		0	0
hsa-miR-146a-5p	NM_003647	DGKE	1270	1286	0.846154	-19.3	0	0.0523834	0.662	3.73472	5.51618	-17.3433	14	16	8	CDS		0	0
hsa-miR-146a-5p	XM_011525395	DGKE	1305	1326	0.846154	-16	1	0.00161056	0.529	0	0	-12.942	16	21	7	CDS		0	0
hsa-miR-146a-5p	NM_001242903	AKAP1	2292	2318	0.846154	-19.2	1	2.11675e-05	0.5	3.77256	2.21032	-8.05661	19	26	8	CDS		0	0
hsa-miR-146a-5p	NM_001242903	AKAP1	729	746	0.846154	-16.5	1	0.000227245	0.397	-0.722986	0.0568551	-12.4689	14	17	9	CDS		0	0
hsa-miR-146a-5p	NM_001242902	AKAP1	2019	2045	0.846154	-19.2	1	2.11675e-05	0.5	3.77256	2.21032	-8.05661	19	26	8	CDS		0	0
hsa-miR-146a-5p	NM_001242902	AKAP1	456	473	0.846154	-16.5	1	0.000227245	0.397	-0.722986	0.0568551	-12.4689	14	17	9	CDS		0	0
hsa-miR-146a-5p	XM_024450960	AKAP1	3088	3107	0.846154	-16.2	1	0.000728755	0.603	0	0	-7.67449	14	19	7	3UTR		0	0
hsa-miR-146a-5p	NM_001322250	MSI2	1341	1361	1	-20.3	1	0.0247115	0.691	2.96274	2.64146	-9.16064	18	20	9	3UTR		0	0
hsa-miR-146a-5p	NM_001322250	MSI2	4857	4881	0.923077	-19.1	1	0.0435288	0.691	2.84539	1.9743	-5.3155	19	24	11	3UTR		0	0
hsa-miR-146a-5p	NM_138962	MSI2	1391	1411	1	-20.3	1	0.0247115	0.691	5.95312	3.11689	-9.16064	18	20	9	3UTR		0	0
hsa-miR-146a-5p	NM_138962	MSI2	4907	4931	0.923077	-19.1	1	0.0435288	0.691	3.4442	4.1588	-5.3155	19	24	11	3UTR		0	0
hsa-miR-146a-5p	NM_001292025	CUEDC1	342	371	0.846154	-18.8	1	0.0625205	0.471	3.27566	1.27134	-6.6181	19	29	6	5UTR		0	0
hsa-miR-146a-5p	NM_024418	TSPOAP1	7198	7220	1	-20.1	1	0.0346233	0.618	0.32596	0.573415	-4.52877	19	22	7	3UTR		0	0
hsa-miR-146a-5p	NM_004758	TSPOAP1	7378	7400	1	-20.1	1	0.0346233	0.618	0.32596	0.573415	-4.52877	19	22	7	3UTR		0	0
hsa-miR-146a-5p	NM_003168	SUPT4H1	700	718	0.923077	-17.5	1	0.00061955	0.426	0.0457339	0.19557	-15.5612	14	18	8	3UTR		0	0
hsa-miR-146a-5p	NM_001305544	RNF43	2216	2234	0.846154	-19.9	1	0.00106085	0.456	0.152071	0.519099	-13.6602	14	18	7	CDS		0	0
hsa-miR-146a-5p	NM_001305544	RNF43	532	548	0.923077	-18.6	1	0.000269168	0.485	-0.742901	-0.0248256	-21.0797	12	16	8	5UTR		0	0
hsa-miR-146a-5p	NM_017763	RNF43	2419	2437	0.846154	-19.9	1	0.00106085	0.456	0.979707	1.3157	-13.6602	14	18	7	CDS		0	0
hsa-miR-146a-5p	NM_001305545	RNF43	1298	1316	0.923077	-19.9	1	0.00106085	0.456	1.10872	1.91983	-13.6602	14	18	7	CDS		0	0
hsa-miR-146a-5p	XM_011524956	RNF43	1731	1749	0.923077	-19.9	1	0.00106085	0.456	0	0	-13.6602	14	18	7	CDS		0	0
hsa-miR-146a-5p	XM_011524956	RNF43	481	497	0.846154	-18.6	1	0.000267689	0.441	0	0	-21.0797	12	16	8	5UTR		0	0
hsa-miR-146a-5p	XM_011524955	RNF43	2368	2386	0.923077	-19.9	1	0.00106085	0.456	0	0	-13.6602	14	18	7	CDS		0	0
hsa-miR-146a-5p	XM_011524955	RNF43	481	497	0.846154	-18.6	1	0.000288638	0.456	0	0	-21.0797	12	16	8	5UTR		0	0
hsa-miR-146a-5p	NM_001080439	HSF5	2293	2320	0.923077	-19.9	1	0.000113526	0.588	2.15205	2.72769	-4.02637	14	17	10	3UTR		0	0
hsa-miR-146a-5p	NM_001080439	HSF5	1986	2011	0.846154	-18.5	1	0.00425096	0.676	1.70708	1.56918	-4.957	18	25	8	3UTR		0	0
hsa-miR-146a-5p	NM_001198713	2020-09-04	1539	1561	0.846154	-17.7	1	0.0144258	0.515	2.57064	1.96566	-7.23797	18	22	9	3UTR		0	0
hsa-miR-146a-5p	NM_001256782	2020-09-04	1636	1658	0.846154	-17.7	1	0.0144258	0.515	1.70413	1.10676	-7.23797	18	22	9	3UTR		0	0
hsa-miR-146a-5p	NM_080416	2020-09-04	1510	1532	0.846154	-17.7	1	0.0144258	0.515	2.51444	1.81545	-7.23797	18	22	9	3UTR		0	0
hsa-miR-146a-5p	NM_080415	2020-09-04	1778	1800	0.846154	-17.7	1	0.0144258	0.515	2.51444	1.81545	-7.23797	18	22	9	3UTR		0	0
hsa-miR-146a-5p	NM_004574	2020-09-04	1739	1761	0.846154	-17.7	1	0.0144258	0.515	1.34911	1.44214	-7.23797	18	22	9	3UTR		0	0
hsa-miR-146a-5p	NM_001256822	2020-09-04	1608	1630	0.846154	-17.7	1	0.0144258	0.515	-0.328468	0.0332521	-7.23797	18	22	9	3UTR		0	0
hsa-miR-146a-5p	NM_014906	PPM1E	2497	2522	0.923077	-20.1	1	0.0278112	0.662	1.0923	1.9611	-11.6528	19	25	10	3UTR		0	0
hsa-miR-146a-5p	NM_001005207	TRIM37	2220	2239	0.846154	-17.2	0	0.000266719	0.471	6.32773	5.65717	-19.6338	14	19	11	CDS		0	0
hsa-miR-146a-5p	NM_001320987	TRIM37	2118	2137	0.846154	-17.2	0	0.000266719	0.471	2.82878	3.88104	-19.6338	14	19	11	CDS		0	0
hsa-miR-146a-5p	NM_015294	TRIM37	2220	2239	0.923077	-17.2	0	0.000266719	0.471	4.23702	3.22481	-19.6338	14	19	11	CDS		0	0
hsa-miR-146a-5p	NM_001330399	SKA2	2222	2243	0.846154	-19.9	1	0.00139971	0.412	0.191224	-0.0327034	-12.7296	14	21	8	3UTR		0	0
hsa-miR-146a-5p	NM_182620	SKA2	2202	2223	0.923077	-19.9	1	0.00139971	0.412	-0.160457	-0.0248085	-12.7296	14	21	8	3UTR		0	0
hsa-miR-146a-5p	NM_001100595	SKA2	2200	2221	0.923077	-19.9	1	0.00139971	0.412	-0.196342	-0.0348565	-12.7296	14	21	8	3UTR		0	0
hsa-miR-146a-5p	XM_024450828	PRR11	2319	2334	1	-19.1	0	0.00957444	0.471	0	0	-17.3433	14	15	14	3UTR		0	0
hsa-miR-146a-5p	NM_018304	PRR11	2109	2124	0.923077	-19.1	0	0.00957444	0.471	0.691936	-0.0843685	-17.3433	14	15	14	3UTR		0	0
hsa-miR-146a-5p	NM_018149	SMG8	344	392	0.846154	-22.4	1	4.00678e-05	0.324	1.49664	1.01638	-6.74759	17	33	12	CDS		0	0
hsa-miR-146a-5p	NM_182569	GDPD1	802	824	0.846154	-15.5	1	0.0016383	0.574	3.9498	3.92133	-8.59606	17	22	8	CDS		0	0
hsa-miR-146a-5p	NM_001165993	GDPD1	802	824	0.846154	-15.5	1	0.0016383	0.574	3.9498	3.92133	-8.59606	17	22	8	CDS		0	0
hsa-miR-146a-5p	NM_001165994	GDPD1	802	824	0.846154	-15.5	1	0.0016383	0.574	3.9498	3.92133	-8.59606	17	22	8	CDS		0	0
hsa-miR-146a-5p	NM_001005404	YPEL2	3271	3294	1	-20.2	1	0.00224352	0.647	0.998338	0.427567	-13.9752	16	23	9	3UTR		0	0
hsa-miR-146a-5p	XM_017024621	YPEL2	3289	3312	1	-20.2	1	0.00224352	0.647	0	0	-13.9752	16	23	9	3UTR		0	0
hsa-miR-146a-5p	NM_022070	HEATR6	3625	3647	0.923077	-17.4	1	0.00036101	0.588	3.77154	4.097	-9.69585	19	22	14	3UTR		0	0
hsa-miR-146a-5p	NM_032582	USP32	1120	1141	0.846154	-17.4	1	8.0266e-06	0.529	0.46638	0.0893018	-9.55161	17	21	13	CDS		0	1
hsa-miR-146a-5p	NM_006380	APPBP2	6039	6086	1	-19.5	1	0.0468445	0.706	5.98901	5.21154	-9.59293	15	29	9	3UTR		0	0
hsa-miR-146a-5p	XM_017024796	BCAS3	530	548	0.897436	-19.1	1	0.000376363	0.485	0	0	-17.7329	14	18	7	CDS		0	0
hsa-miR-146a-5p	XM_024450813	BCAS3	500	518	0.897436	-19.1	1	0.000376363	0.485	0	0	-17.7329	14	18	7	CDS		0	0
hsa-miR-146a-5p	NM_005994	TBX2	1755	1770	0.846154	-17.9	1	0.00687358	0.309	5.27642	2.89975	-13.9286	14	15	14	CDS		0	0
hsa-miR-146a-5p	NM_001321120	TBX4	2180	2201	0.846154	-21.2	1	1.10853e-05	0.412	0.226395	0.480307	-9.06125	17	21	9	3UTR		0	0
hsa-miR-146a-5p	NM_018488	TBX4	2017	2038	0.846154	-21.2	1	1.10853e-05	0.412	0.110237	0.446004	-9.06125	17	21	9	3UTR		0	0
hsa-miR-146a-5p	XM_011525340	BRIP1	1801	1829	0.846154	-17.4	1	0.0117235	0.647	0	0	-11.0886	17	28	12	CDS		0	0
hsa-miR-146a-5p	NM_020748	INTS2	4233	4251	0.974359	-21.9	1	0.00472563	0.691	5.42108	5.65912	-3.93757	16	18	8	3UTR		0	1
hsa-miR-146a-5p	NM_020748	INTS2	5593	5609	0.865385	-19.9	0	0.00482539	0.721	5.36706	5.41335	-15.7996	13	16	9	3UTR		0	1
hsa-miR-146a-5p	NM_001330417	INTS2	4246	4264	0.974359	-21.9	1	0.00472563	0.691	5.17782	5.87729	-3.93757	16	18	8	3UTR		0	1
hsa-miR-146a-5p	NM_001330417	INTS2	5606	5622	0.865385	-19.9	0	0.00482539	0.721	5.6298	5.54003	-15.7996	13	16	9	3UTR		0	1
hsa-miR-146a-5p	NM_001351695	INTS2	4514	4532	0.974359	-21.9	1	0.00472563	0.691	5.61109	5.28441	-3.93757	16	18	8	3UTR		0	1
hsa-miR-146a-5p	NM_001351695	INTS2	5874	5890	1	-19.9	0	0.00482539	0.721	1.27748	0.797	-15.7996	13	16	9	3UTR		0	1
hsa-miR-146a-5p	NM_001288779	2020-03-10	1732	1780	0.846154	-19.3	1	0.0134096	0.662	0.0647431	0.275295	-8.00486	19	48	9	CDS		0	0
hsa-miR-146a-5p	NM_001100875	2020-03-10	1537	1585	0.846154	-19.3	1	0.0134096	0.662	-0.178965	0.23688	-8.00486	19	48	9	CDS		0	0
hsa-miR-146a-5p	NM_001100875	2020-03-10	2588	2653	0.846154	-15.5	1	0.00157379	0.5	0.838426	1.19926	-5.22701	20	65	6	CDS		0	0
hsa-miR-146a-5p	XM_006721811	TANC2	8604	8625	0.923077	-19.3	1	0.00186586	0.471	0	0	-11.4871	15	21	9	3UTR		1	0
hsa-miR-146a-5p	XM_011524602	TANC2	8516	8537	0.923077	-19.3	1	0.00186586	0.471	0	0	-11.4871	15	21	9	3UTR		1	0
hsa-miR-146a-5p	NM_025185	TANC2	8256	8277	0.923077	-19.3	1	0.00186586	0.471	-0.0227459	0.243779	-11.4871	15	21	9	3UTR		1	0
hsa-miR-146a-5p	NM_000789	ACE	2835	2858	0.865385	-17.2	1	0.00243243	0.368	3.93852	4.20063	-14.4752	15	23	7	CDS		0	0
hsa-miR-146a-5p	NM_152830	ACE	1130	1153	0.865385	-17.2	1	0.00243243	0.368	6.19089	4.31923	-14.4752	15	23	7	CDS		0	0
hsa-miR-146a-5p	NM_001178057	ACE	1130	1153	0.865385	-17.2	1	0.00243243	0.368	6.19089	4.31923	-14.4752	15	23	7	CDS		0	0
hsa-miR-146a-5p	NM_030576	LIMD2	2655	2699	0.846154	-21.7	1	3.19686e-05	0.441	2.02114	1.94153	-6.09222	18	29	7	3UTR	MIRT450497	0	0
hsa-miR-146a-5p	NM_001003786	STRADA	606	629	0.846154	-18.3	1	0.00599726	0.574	0.42315	0.438155	-6.46921	19	23	8	CDS		0	0
hsa-miR-146a-5p	NM_153335	STRADA	606	629	0.846154	-18.3	1	0.00599726	0.574	0.42315	0.438155	-6.46921	19	23	8	CDS		0	0
hsa-miR-146a-5p	NM_001165969	STRADA	630	653	0.923077	-18.3	1	0.00599726	0.574	0.303102	0.530919	-6.46921	19	23	8	CDS		0	0
hsa-miR-146a-5p	NM_001003788	STRADA	688	711	0.846154	-18.3	1	0.00599726	0.574	0.477716	0.139402	-6.46921	19	23	8	CDS		0	0
hsa-miR-146a-5p	NM_001003787	STRADA	717	740	0.923077	-18.3	1	0.00599726	0.574	-0.679102	1.79824	-6.46921	19	23	8	CDS		0	0
hsa-miR-146a-5p	XM_011525466	STRADA	590	613	0.846154	-18.3	1	0.00599726	0.574	0	0	-6.46921	19	23	8	CDS		0	0
hsa-miR-146a-5p	XM_005257799	STRADA	539	562	0.846154	-18.3	1	0.00599726	0.574	0	0	-6.46921	19	23	8	CDS		0	0
hsa-miR-146a-5p	XM_005257803	STRADA	590	613	0.846154	-18.3	1	0.00599726	0.574	0	0	-6.46921	19	23	8	CDS		0	0
hsa-miR-146a-5p	XM_005257801	STRADA	590	613	0.846154	-18.3	1	0.00599726	0.574	0	0	-6.46921	19	23	8	CDS		0	0
hsa-miR-146a-5p	XM_017025314	STRADA	478	501	0.846154	-18.3	1	0.00599726	0.574	0	0	-6.46921	19	23	8	CDS		0	0
hsa-miR-146a-5p	NM_020991	CSH2	455	474	0.846154	-18.1	1	0.000892868	0.412	2.9259	2.24034	-13.4976	17	19	14	CDS		0	0
hsa-miR-146a-5p	NM_001317	CSH1	490	509	0.923077	-18.1	1	0.000892868	0.412	0.824646	1.48698	-13.4976	17	19	14	CDS		0	0
hsa-miR-146a-5p	NM_022580	CSHL1	238	257	0.846154	-18.1	1	0.000300572	0.397	2.66741	1.68649	-13.4976	17	19	14	CDS		0	0
hsa-miR-146a-5p	NM_001318	CSHL1	311	330	0.846154	-18.1	1	0.000300572	0.397	2.822	1.71821	-13.4976	17	19	14	CDS		0	0
hsa-miR-146a-5p	NM_001321069	CSHL1	370	389	0.923077	-18.1	1	0.000300572	0.397	2.59837	2.36016	-13.4976	17	19	14	CDS		0	0
hsa-miR-146a-5p	NM_001321068	CSHL1	301	320	0.923077	-18.1	1	0.000300572	0.397	2.58865	1.75709	-13.4976	17	19	14	CDS		0	0
hsa-miR-146a-5p	NM_022579	CSHL1	487	506	0.923077	-18.1	1	0.000300572	0.397	1.05244	1.445	-13.4976	17	19	14	CDS		0	0
hsa-miR-146a-5p	XM_011524346	CSHL1	259	278	0.846154	-18.1	1	0.000300572	0.397	0	0	-13.4976	17	19	14	CDS		0	0
hsa-miR-146a-5p	NM_022560	GH1	280	315	0.846154	-19.2	1	0.00701822	0.382	2.05881	2.41832	-13.4976	17	20	14	CDS		0	0
hsa-miR-146a-5p	NM_022559	GH1	355	390	0.846154	-19.2	1	0.00702096	0.382	2.61612	2.44818	-13.4976	17	20	14	CDS		0	0
hsa-miR-146a-5p	NM_000515	GH1	400	435	0.846154	-19.2	1	0.00702096	0.382	2.36732	2.83257	-13.4976	17	20	14	CDS		0	0
hsa-miR-146a-5p	NM_000626	CD79B	508	537	0.923077	-20.3	1	5.22087e-05	0.426	2.68327	1.99657	-9.81332	18	24	13	CDS		0	0
hsa-miR-146a-5p	NM_001039933	CD79B	511	540	0.923077	-20.3	1	5.22087e-05	0.426	2.78422	2.05344	-9.81332	18	24	13	CDS		0	0
hsa-miR-146a-5p	NM_001099788	ICAM2	217	255	0.846154	-20.2	1	0.000559049	0.397	0.423272	-0.02063	-9.54656	18	38	11	5UTR		0	0
hsa-miR-146a-5p	NM_001099786	ICAM2	334	372	0.846154	-20.2	1	0.000559049	0.397	-0.329962	0.114609	-9.54656	18	38	11	5UTR		0	0
hsa-miR-146a-5p	NM_000873	ICAM2	211	249	0.846154	-20.2	1	8.28994e-05	0.397	0.182136	-0.0407046	-9.54656	18	38	11	5UTR		0	0
hsa-miR-146a-5p	NM_001433	ERN1	4651	4672	0.923077	-19.5	1	0.027606	0.632	0.613746	-0.0491641	-6.51454	17	21	11	3UTR		0	0
hsa-miR-146a-5p	NM_000442	PECAM1	2003	2024	0.923077	-20.7	1	0.0217157	0.559	0.0868246	-0.162229	-15.0812	15	21	9	CDS		0	0
hsa-miR-146a-5p	NM_001085423	MILR1	1132	1179	0.846154	-22.9	1	0.0154834	0.5	-0.233461	-0.0422752	-3.79332	20	47	11	3UTR		0	0
hsa-miR-146a-5p	NM_001291316	MILR1	847	894	0.846154	-22.9	1	0.0154834	0.5	-0.233461	-0.0422752	-3.79332	20	47	11	3UTR		0	0
hsa-miR-146a-5p	NM_001291317	MILR1	862	909	0.846154	-22.9	1	0.0154834	0.5	-0.233461	-0.0422752	-3.79332	20	47	11	3UTR		0	0
hsa-miR-146a-5p	NM_138363	CEP95	2529	2586	0.846154	-20.7	1	0.0032746	0.559	2.0917	2.95367	-8.00486	20	38	9	CDS		0	0
hsa-miR-146a-5p	NM_199340	LRRC37A3	1033	1058	0.846154	-20.6	1	6.61048e-06	0.456	-0.172712	-0.244509	-7.86061	17	25	8	CDS		0	0
hsa-miR-146a-5p	NM_199340	LRRC37A3	914	934	0.846154	-17.5	1	0.00169756	0.382	1.5854	0.819182	-13.5539	16	20	11	CDS		0	0
hsa-miR-146a-5p	NM_001282425	GNA13	282	326	0.923077	-19.4	1	0.00229761	0.574	2.24011	1.52452	-6.32527	18	33	7	CDS		0	0
hsa-miR-146a-5p	NM_000042	APOH	1025	1054	0.897436	-19.2	1	0.00116185	0.559	0.810719	1.25514	-8.09365	17	23	8	CDS		0	0
hsa-miR-146a-5p	NM_174871	PSMD12	3482	3503	0.923077	-18	1	0.0241896	0.5	5.59799	5.19905	-14.0888	13	21	8	3UTR		0	0
hsa-miR-146a-5p	NM_002816	PSMD12	3542	3563	0.923077	-18	1	0.0241896	0.5	4.95457	5.46101	-14.0888	13	21	8	3UTR		0	0
hsa-miR-146a-5p	NM_181671	PITPNC1	2006	2029	0.923077	-17.7	1	0.0562989	0.794	1.46658	1.43551	-7.7949	18	23	12	3UTR		0	0
hsa-miR-146a-5p	NM_012417	PITPNC1	1887	1910	0.923077	-17.7	1	0.0562989	0.794	1.46658	1.43551	-7.7949	18	23	12	3UTR		0	0
hsa-miR-146a-5p	XM_005257154	BPTF	2891	2913	0.846154	-20.1	1	0.00651739	0.544	0	0	-12.408	16	22	8	CDS		0	0
hsa-miR-146a-5p	XM_005257153	BPTF	2891	2913	0.846154	-20.1	1	0.00651739	0.544	0	0	-12.408	16	22	8	CDS		0	0
hsa-miR-146a-5p	XM_005257160	BPTF	2891	2913	0.846154	-20.1	1	0.00651739	0.544	0	0	-12.408	16	22	8	CDS		0	0
hsa-miR-146a-5p	NM_004459	BPTF	2744	2766	0.923077	-20.1	1	0.00651739	0.544	4.65983	4.05643	-12.408	16	22	8	CDS		0	0
hsa-miR-146a-5p	NM_182641	BPTF	2366	2388	0.923077	-20.1	1	0.00651739	0.544	4.65983	4.05643	-12.408	16	22	8	CDS		0	0
hsa-miR-146a-5p	NM_001346471	AMZ2	1125	1140	0.846154	-17.2	0	0.0093421	0.603	2.20135	1.02268	-23.4912	12	15	11	CDS		0	0
hsa-miR-146a-5p	NM_016627	AMZ2	1717	1732	0.846154	-17.2	0	0.0093421	0.603	1.97839	1.41509	-23.4912	12	15	11	CDS		0	0
hsa-miR-146a-5p	NM_001033574	AMZ2	1543	1558	0.846154	-17.2	0	0.0093421	0.603	2.20135	1.02268	-23.4912	12	15	11	CDS		0	0
hsa-miR-146a-5p	NM_001289056	AMZ2	1235	1250	0.846154	-17.2	0	0.0093421	0.603	2.20135	1.02268	-23.4912	12	15	11	CDS		0	0
hsa-miR-146a-5p	NM_001033569	AMZ2	1164	1179	0.846154	-17.2	0	0.0093421	0.603	2.20135	1.02268	-23.4912	12	15	11	CDS		0	0
hsa-miR-146a-5p	NM_001033572	AMZ2	1132	1147	0.846154	-17.2	0	0.0093421	0.603	2.20135	1.02268	-23.4912	12	15	11	CDS		0	0
hsa-miR-146a-5p	NM_004694	SLC16A6	143	165	0.923077	-17.6	1	0.000148867	0.529	1.59537	1.20524	-5.57006	18	22	13	5UTR		0	0
hsa-miR-146a-5p	NM_001174166	SLC16A6	143	165	0.923077	-17.6	1	0.000512814	0.485	1.59537	1.20524	-5.57006	18	22	13	5UTR		0	0
hsa-miR-146a-5p	NM_001320772	WIPI1	1324	1338	0.846154	-17.8	0	0.000214792	0.574	3.26383	4.12009	-18.3913	12	14	8	CDS		0	0
hsa-miR-146a-5p	NM_017983	WIPI1	1407	1421	0.846154	-17.8	0	0.000214792	0.574	3.15565	4.81914	-18.3913	12	14	8	CDS		0	0
hsa-miR-146a-5p	NM_017565	FAM20A	2061	2082	0.846154	-18.1	1	0.00863922	0.471	0.533432	0.474579	-14.6753	15	21	11	3UTR		0	0
hsa-miR-146a-5p	NM_080283	ABCA9	4877	4902	0.846154	-18.8	1	5.88493e-05	0.485	3.03409	1.20708	-7.31409	19	25	6	CDS		0	0
hsa-miR-146a-5p	NM_080284	ABCA6	3290	3332	1	-22.2	1	0.00838164	0.515	-0.124232	2.58299	-13.1601	16	22	7	CDS		0	0
hsa-miR-146a-5p	NM_172232	ABCA5	3749	3771	1	-20	1	5.04579e-05	0.574	4.84745	4.01047	-8.13743	19	22	12	CDS		0	0
hsa-miR-146a-5p	NM_018672	ABCA5	4821	4843	0.923077	-20	1	5.04579e-05	0.574	3.33139	3.12133	-8.13743	19	22	12	CDS		0	0
hsa-miR-146a-5p	NM_001330450	MAP2K6	6568	6591	0.846154	-18.2	1	0.00614832	0.706	0.396015	0.148263	-8.00486	15	21	9	3UTR		0	0
hsa-miR-146a-5p	NM_001330450	MAP2K6	27	47	0.923077	-17.9	1	0.0102163	0.485	0.280315	-0.154451	-4.957	15	20	10	5UTR		0	0
hsa-miR-146a-5p	NM_001291625	KCNJ16	162	212	1	-19.4	1	0.0014147	0.603	-0.592173	0.125969	-5.83853	19	25	12	5UTR		0	1
hsa-miR-146a-5p	NM_001291625	KCNJ16	72	93	0.846154	-17.6	1	1.5166e-06	0.5	0.825225	1.44344	-9.55161	16	21	12	5UTR		0	1
hsa-miR-146a-5p	NM_170742	KCNJ16	162	212	1	-19.4	1	0.0014147	0.603	-0.592173	0.125969	-5.83853	19	25	12	5UTR		0	1
hsa-miR-146a-5p	NM_170742	KCNJ16	72	93	0.846154	-17.6	1	1.5166e-06	0.5	0.825225	1.44344	-9.55161	16	21	12	5UTR		0	1
hsa-miR-146a-5p	NM_001288770	C17orf80	1496	1554	0.923077	-22	1	0.0391391	0.574	-0.42233	1.05415	-4.17062	21	37	13	CDS		0	0
hsa-miR-146a-5p	NM_001288771	C17orf80	1496	1554	0.923077	-22	1	0.0391391	0.574	-0.42233	1.05415	-4.17062	21	37	13	CDS		0	0
hsa-miR-146a-5p	XM_011524961	C17orf80	1192	1250	0.923077	-22	1	0.0391391	0.574	0	0	-4.17062	21	37	13	CDS		0	0
hsa-miR-146a-5p	NM_017941	C17orf80	1208	1250	0.846154	-22	1	0.0391391	0.574	-0.0312981	-0.457126	-4.17062	21	37	13	CDS		0	0
hsa-miR-146a-5p	NM_001100621	C17orf80	1208	1250	0.846154	-22	1	0.0391391	0.574	-0.428958	-0.20428	-4.17062	21	37	13	CDS		0	0
hsa-miR-146a-5p	NM_001100622	C17orf80	1208	1250	0.846154	-22	1	0.0391391	0.574	-0.428958	-0.20428	-4.17062	21	37	13	CDS		0	0
hsa-miR-146a-5p	NM_001144952	SDK2	2204	2224	0.846154	-22.3	1	0.000851281	0.426	-0.453094	-0.386523	-7.75705	17	20	11	CDS		0	0
hsa-miR-146a-5p	NM_153209	KIF19	3020	3060	0.923077	-20.6	1	9.9435e-06	0.265	0.122282	0.130484	-12.8738	17	22	9	CDS		0	0
hsa-miR-146a-5p	NM_001115152	CD300LD	358	374	0.846154	-15.3	1	0.00301258	0.559	0.12576	-0.223954	-14.8195	13	16	8	CDS		0	0
hsa-miR-146a-5p	NM_139018	CD300LF	6	38	0.846154	-18.2	1	0.00864088	0.478	0	0	-11.6382	15	32	10	5UTR		0	0
hsa-miR-146a-5p	NM_001289083	CD300LF	6	38	0.846154	-18.2	1	0.00864088	0.478	0	0	-11.6382	15	32	10	5UTR		0	0
hsa-miR-146a-5p	NM_001289084	CD300LF	6	38	0.846154	-18.2	1	0.00864088	0.478	0	0	-11.6382	15	32	10	5UTR		0	0
hsa-miR-146a-5p	NM_001289082	CD300LF	6	38	0.846154	-18.2	1	0.00864088	0.478	0	0	-11.6382	15	32	10	5UTR		0	0
hsa-miR-146a-5p	NM_001289082	CD300LF	588	604	0.846154	-16.9	1	0.00145344	0.529	0.172283	-0.217927	-14.309	14	16	9	CDS		0	0
hsa-miR-146a-5p	NM_001289085	CD300LF	6	38	0.846154	-18.2	1	0.00864088	0.478	0	0	-11.6382	15	32	10	5UTR		0	0
hsa-miR-146a-5p	NM_001289085	CD300LF	588	604	0.846154	-16.9	1	0.00145344	0.529	0.172283	-0.217927	-14.309	14	16	9	CDS		0	0
hsa-miR-146a-5p	NM_001289086	CD300LF	6	38	0.846154	-18.2	1	0.00864088	0.478	0	0	-11.6382	15	32	10	5UTR		0	0
hsa-miR-146a-5p	NM_001289086	CD300LF	588	604	0.846154	-16.9	1	0.00145344	0.529	0.172283	-0.217927	-14.309	14	16	9	CDS		0	0
hsa-miR-146a-5p	NM_017728	TMEM104	1717	1737	0.923077	-17.7	1	0.000729612	0.353	-0.698613	-0.428734	-5.61866	18	20	15	3UTR		0	0
hsa-miR-146a-5p	NM_000835	GRIN2C	3994	4017	0.846154	-20	1	0.00230747	0.485	1.41037	2.76265	-15.5173	16	23	7	3UTR		0	0
hsa-miR-146a-5p	NM_178128	FADS6	1180	1201	0.846154	-21.7	1	0.000713758	0.441	4.76791	4.48093	-9.04618	17	21	9	CDS		0	0
hsa-miR-146a-5p	NM_030630	HID1	839	860	0.923077	-29.2	1	0.00152922	0.441	6.12931	2.46464	-7.14013	20	21	20	CDS		0	0
hsa-miR-146a-5p	NM_001271765	SLC16A5	1434	1459	1	-23.8	1	0.000745763	0.426	3.02148	3.3246	-12.6861	15	17	15	CDS		0	0
hsa-miR-146a-5p	NM_004695	SLC16A5	1368	1393	1	-23.8	1	0.000745763	0.426	2.31738	3.4897	-12.6861	15	17	15	CDS		0	0
hsa-miR-146a-5p	XM_005257790	SLC16A5	1310	1335	1	-23.8	1	0.000745763	0.426	0	0	-12.6861	15	17	15	CDS		0	0
hsa-miR-146a-5p	NM_001330472	NUP85	549	573	0.846154	-20.1	1	7.39351e-06	0.574	3.50778	2.73647	-9.81332	17	24	10	CDS		0	0
hsa-miR-146a-5p	NM_001303276	NUP85	441	465	0.846154	-20.1	1	7.39351e-06	0.574	3.50778	2.73647	-9.81332	17	24	10	CDS		0	0
hsa-miR-146a-5p	XM_017024926	SLC25A19	791	811	0.923077	-19.4	1	0.000998981	0.5	0	0	-12.7537	16	20	14	5UTR		0	0
hsa-miR-146a-5p	NM_001198862	TMEM206	989	1026	0.923077	-18.7	1	1.66138e-05	0.412	4.52082	3.31203	-6.09222	19	37	8	CDS		0	0
hsa-miR-146a-5p	NM_001030287	ATF3	167	184	0.807692	-15.3	1	0.000883543	0.5	4.44856	2.64883	-14.6305	14	17	7	CDS		0	0
hsa-miR-146a-5p	NM_001042549	NSL1	500	540	0.923077	-19.4	1	0.0024873	0.559	0.263797	-0.196096	-12.3202	16	21	9	CDS	MIRT783843	0	1
hsa-miR-146a-5p	NM_014053	FLVCR1	1215	1255	0.846154	-17.1	1	0.0867746	0.691	3.81949	3.2444	-9.34574	19	40	11	CDS		0	0
hsa-miR-146a-5p	NM_001301056	VASH2	781	818	0.923077	-17.5	1	0.000278138	0.574	3.96952	5.45044	-8.09365	17	37	8	CDS		0	0
hsa-miR-146a-5p	NM_001136474	VASH2	585	622	0.923077	-17.5	1	0.000278138	0.574	3.96952	5.45044	-8.09365	17	37	8	CDS		0	0
hsa-miR-146a-5p	NM_001136475	VASH2	301	338	0.923077	-17.5	1	0.000278138	0.574	3.96952	5.45044	-8.09365	17	37	8	CDS		0	0
hsa-miR-146a-5p	NM_001300758	ANGEL2	682	717	0.846154	-20.5	1	0.0174298	0.574	0.211496	0.281645	-7.65065	19	35	8	CDS		0	0
hsa-miR-146a-5p	NM_144567	ANGEL2	1008	1043	0.923077	-20.5	1	0.0174298	0.574	0.280536	-0.00943157	-7.65065	19	35	8	CDS		0	0
hsa-miR-146a-5p	NM_001300757	ANGEL2	686	721	0.923077	-20.5	1	0.0174298	0.574	0.0552672	0.324813	-7.65065	19	35	8	CDS		0	0
hsa-miR-146a-5p	NM_001287219	RPS6KC1	1984	1997	0.923077	-20.6	0	0.00755038	0.603	4.69051	2.84931	-19.4239	12	13	12	CDS		0	0
hsa-miR-146a-5p	NM_001287219	RPS6KC1	1924	1947	1	-19.8	1	0.00418197	0.544	1.69478	2.37572	-13.0794	15	23	9	CDS		0	0
hsa-miR-146a-5p	NM_001287218	RPS6KC1	1945	1958	0.923077	-20.6	0	0.00755038	0.603	4.69051	2.84931	-19.4239	12	13	12	CDS		0	0
hsa-miR-146a-5p	NM_001287218	RPS6KC1	1885	1908	1	-19.8	1	0.00418197	0.544	1.69478	2.37572	-13.0794	15	23	9	CDS		0	0
hsa-miR-146a-5p	NM_012424	RPS6KC1	1960	1973	0.923077	-20.6	0	0.00755038	0.603	3.83087	2.86923	-19.4239	12	13	12	CDS		0	0
hsa-miR-146a-5p	NM_012424	RPS6KC1	1900	1923	0.923077	-19.8	1	0.00418197	0.544	0.9758	2.68285	-13.0794	15	23	9	CDS		0	0
hsa-miR-146a-5p	NM_001287220	RPS6KC1	1779	1792	0.923077	-20.6	0	0.00755038	0.603	4.69051	2.84931	-19.4239	12	13	12	CDS		0	0
hsa-miR-146a-5p	NM_001287220	RPS6KC1	1719	1742	1	-19.8	1	0.00418197	0.544	1.69478	2.37572	-13.0794	15	23	9	CDS		0	0
hsa-miR-146a-5p	NM_001287221	RPS6KC1	1839	1852	0.923077	-20.6	0	0.00755038	0.603	4.69051	2.84931	-19.4239	12	13	12	CDS		0	0
hsa-miR-146a-5p	NM_001287221	RPS6KC1	1779	1802	1	-19.8	1	0.00418197	0.544	1.69478	2.37572	-13.0794	15	23	9	CDS		0	0
hsa-miR-146a-5p	NM_001136138	RPS6KC1	1924	1937	0.923077	-20.6	0	0.00755038	0.603	4.69051	2.84931	-19.4239	12	13	12	CDS		0	0
hsa-miR-146a-5p	NM_001136138	RPS6KC1	1864	1887	1	-19.8	1	0.00418197	0.544	1.69478	2.37572	-13.0794	15	23	9	CDS		0	0
hsa-miR-146a-5p	NM_002763	PROX1	152	201	0.923077	-22.6	1	0.000152459	0.368	2.0529	2.61159	-12.6381	16	21	9	5UTR		0	0
hsa-miR-146a-5p	NM_020197	SMYD2	280	308	0.884615	-18.2	1	0.000786815	0.544	4.71323	4.05528	-8.40586	18	28	12	CDS		0	0
hsa-miR-146a-5p	NM_005401	PTPN14	8926	8950	1	-20.7	1	0.000757307	0.574	1.79888	0.55271	-7.28438	20	24	12	3UTR		0	0
hsa-miR-146a-5p	NM_005401	PTPN14	3326	3345	0.871795	-19.8	1	0.000136851	0.471	-0.0295672	-0.306323	-14.985	13	19	8	CDS		0	0
hsa-miR-146a-5p	NM_005401	PTPN14	2446	2469	0.846154	-18.8	1	0.000341979	0.353	-0.323137	-0.00865816	-10.1389	17	23	9	CDS		0	0
hsa-miR-146a-5p	NM_016343	CENPF	1437	1453	0.923077	-17.2	0	0.000628407	0.471	4.01891	2.02111	-15.7996	14	16	11	CDS		0	0
hsa-miR-146a-5p	NM_001017424	KCNK2	1980	2003	1	-18.3	1	0.00251698	0.588	1.91719	2.25074	-5.41313	19	23	14	3UTR		0	0
hsa-miR-146a-5p	NM_001017425	KCNK2	1742	1804	0.846154	-18.5	1	0.00251698	0.588	2.36101	4.58434	-5.41313	19	24	14	3UTR		0	0
hsa-miR-146a-5p	NM_014217	KCNK2	1618	1680	0.846154	-18.5	1	0.00251698	0.588	2.36101	4.58434	-5.41313	19	24	14	3UTR		0	0
hsa-miR-146a-5p	NM_016121	KCTD3	3875	3900	0.807692	-17.8	1	0.0687825	0.765	0.859719	1.10301	-12.4965	15	25	8	3UTR		0	1
hsa-miR-146a-5p	NM_206933	USH2A	7821	7842	0.923077	-19.5	1	0.00292061	0.559	2.02531	2.36708	-12.8934	16	21	9	CDS		0	0
hsa-miR-146a-5p	NM_007123	USH2A	4620	4636	0.923077	-16.2	1	0.107081	0.559	6.0091	3.01843	-14.9544	15	16	15	CDS		0	0
hsa-miR-146a-5p	NM_018040	GPATCH2	379	398	0.923077	-17	0	1.92936e-05	0.515	-0.367582	0.180668	-16.3401	13	19	10	CDS		0	0
hsa-miR-146a-5p	NM_001297754	GPATCH2	379	398	0.846154	-17	0	1.92936e-05	0.515	4.04995	3.98686	-16.3401	13	19	10	CDS		0	0
hsa-miR-146a-5p	NM_001135599	TGFB2	2550	2579	0.884615	-22.4	1	0.000169673	0.515	5.05344	5.35924	-9.95757	19	29	11	CDS		0	0
hsa-miR-146a-5p	NM_003238	TGFB2	2444	2495	0.846154	-22.8	1	0.000169673	0.515	4.35588	5.28422	-9.95757	19	30	11	CDS		0	0
hsa-miR-146a-5p	NM_018713	SLC30A10	2380	2410	0.923077	-18.7	1	7.91088e-05	0.676	3.52708	1.78824	-6.51454	17	30	9	3UTR		0	0
hsa-miR-146a-5p	NM_004446	EPRS	480	532	1	-20	1	0.00192635	0.647	3.7749	3.44602	-8.05661	19	25	10	CDS		0	0
hsa-miR-146a-5p	NM_001286150	BPNT1	860	879	0.846154	-18.7	1	0.000756413	0.559	0.270525	0.0757059	-11.2306	16	19	10	CDS		0	0
hsa-miR-146a-5p	NM_006085	BPNT1	968	987	0.923077	-18.7	1	0.000756413	0.559	-0.271099	0.206967	-11.2306	16	19	10	CDS		0	0
hsa-miR-146a-5p	NM_001286151	BPNT1	882	901	0.923077	-18.7	1	0.000756413	0.559	-0.0942426	0.259471	-11.2306	16	19	10	CDS		0	0
hsa-miR-146a-5p	XM_005272998	BPNT1	987	1006	0.846154	-18.7	1	0.000756413	0.559	0	0	-11.2306	16	19	10	CDS		0	0
hsa-miR-146a-5p	NM_012414	RAB3GAP2	5424	5451	0.846154	-17	1	0.000587908	0.5	1.40268	3.8349	-5.3343	20	27	13	3UTR		0	0
hsa-miR-146a-5p	NM_001286128	MARK1	1021	1032	0.923077	-16.8	0	0.0515304	0.618	4.77533	5.75123	-24.5476	10	11	10	CDS		1	0
hsa-miR-146a-5p	NM_021958	HLX	1183	1203	0.923077	-21.3	1	0.0219823	0.529	3.43842	5.05421	-7.60443	17	20	10	CDS		0	0
hsa-miR-146a-5p	NM_024746	HHIPL2	1300	1315	0.923077	-19.2	0	0.00314434	0.368	3.45025	2.77226	-16.8091	14	15	14	CDS		0	0
hsa-miR-146a-5p	NM_001201536	TAF1A	841	858	0.923077	-15.2	1	0.00379052	0.588	3.83001	2.6145	-17.5317	13	17	9	CDS		0	0
hsa-miR-146a-5p	NM_198551	MIA3	2244	2263	0.897436	-19.7	1	2.82031e-06	0.559	1.47166	0.943939	-15.3593	15	19	10	CDS		0	0
hsa-miR-146a-5p	NM_022831	AIDA	2762	2782	0.846154	-18.6	1	0.000441437	0.515	3.76343	3.34921	-13.6656	16	20	7	3UTR		0	0
hsa-miR-146a-5p	NM_144695	BROX	278	305	0.846154	-18.9	1	0.000604672	0.471	-0.26246	0.0482016	-3.79332	19	27	9	5UTR		0	0
hsa-miR-146a-5p	NM_144695	BROX	1538	1559	0.846154	-17.9	1	0.053155	0.588	4.23647	4.32105	-16.7232	15	21	6	CDS		0	0
hsa-miR-146a-5p	NM_001288579	BROX	278	305	0.846154	-18.9	1	0.000604672	0.471	-0.366799	0.0620853	-3.79332	19	27	9	5UTR		0	0
hsa-miR-146a-5p	NM_001288579	BROX	1442	1463	0.923077	-17.9	1	0.053155	0.588	3.99551	3.84483	-16.7232	15	21	6	CDS		0	0
hsa-miR-146a-5p	NM_001288581	BROX	448	462	0.846154	-17	0	0.0182055	0.676	5.42225	5.26732	-17.1102	13	14	13	CDS		0	0
hsa-miR-146a-5p	NM_001288580	BROX	1148	1169	0.923077	-17.9	1	0.053155	0.588	3.99551	3.84483	-16.7232	15	21	6	CDS		0	0
hsa-miR-146a-5p	XM_017002208	TLR5	4918	4937	1	-23.2	1	0.00585943	0.485	0	0	-7.65065	17	19	12	3UTR		0	0
hsa-miR-146a-5p	NM_017982	SUSD4	2393	2419	0.923077	-18.4	1	0.00394405	0.544	2.86266	3.33956	-7.44677	19	26	9	3UTR		0	0
hsa-miR-146a-5p	NM_001748	CAPN2	3140	3179	0.948718	-19.1	1	0.00776901	0.588	0.0146456	0.139514	-4.99396	19	39	11	3UTR		0	0
hsa-miR-146a-5p	NM_001031685	TP53BP2	3058	3074	0.923077	-17.9	0	4.35047e-06	0.529	0.384481	1.4758	-17.8655	13	16	11	CDS		0	0
hsa-miR-146a-5p	NM_001031685	TP53BP2	3449	3464	1	-18	0	0.00168822	0.574	3.97319	5.15356	-15.5666	14	15	14	CDS		0	0
hsa-miR-146a-5p	NM_005426	TP53BP2	3190	3206	1	-17.9	0	4.35047e-06	0.529	1.69708	2.24311	-17.8655	13	16	11	CDS		0	0
hsa-miR-146a-5p	NM_005426	TP53BP2	3581	3596	0.923077	-18	0	0.00168822	0.574	3.18515	4.86884	-15.5666	14	15	14	CDS		0	0
hsa-miR-146a-5p	NM_015176	FBXO28	1754	1785	0.923077	-19.5	1	0.0372483	0.559	1.58773	1.8716	-9.39776	16	31	10	3UTR		1	1
hsa-miR-146a-5p	NM_015176	FBXO28	2978	3002	0.846154	-18.5	1	0.0260601	0.662	1.09445	1.25246	-8.30604	18	24	6	3UTR		1	1
hsa-miR-146a-5p	NM_001136115	FBXO28	1558	1589	0.923077	-19.5	1	0.0372483	0.559	1.58773	1.8716	-9.39776	16	31	10	3UTR		1	1
hsa-miR-146a-5p	NM_001136115	FBXO28	2782	2806	0.846154	-18.5	1	0.0260601	0.662	1.09445	1.25246	-8.30604	18	24	6	3UTR		1	1
hsa-miR-146a-5p	NM_018212	ENAH	11221	11241	1	-20.1	1	0.00481877	0.588	2.67808	3.68721	-5.33701	17	20	9	3UTR		0	0
hsa-miR-146a-5p	NM_018212	ENAH	9102	9121	0.923077	-18.2	1	0.00267955	0.574	0.549101	0.791429	-19.8372	15	19	10	3UTR		0	0
hsa-miR-146a-5p	NM_001008493	ENAH	11284	11304	1	-20.1	1	0.00481877	0.588	2.67808	3.68721	-5.33701	17	20	9	3UTR		0	0
hsa-miR-146a-5p	NM_001008493	ENAH	9165	9184	0.923077	-18.2	1	0.00267955	0.574	0.197304	0.66699	-19.8372	15	19	10	3UTR		0	0
hsa-miR-146a-5p	XM_024448315	ENAH	11922	11942	0.942308	-20.1	1	0.00481877	0.588	0	0	-5.33701	17	20	9	3UTR		0	0
hsa-miR-146a-5p	NM_020997	LEFTY1	1378	1397	0.923077	-17.1	1	0.0200985	0.603	2.24814	1.36094	-12.1109	16	19	9	3UTR		0	0
hsa-miR-146a-5p	NM_003240	LEFTY2	1083	1100	0.923077	-17.8	1	0.000202361	0.397	5.89235	2.83099	-15.3593	13	17	8	CDS		0	0
hsa-miR-146a-5p	NM_152608	SDE2	2784	2814	0.846154	-21	1	5.39768e-05	0.632	1.37488	2.01934	-14.0533	17	30	10	3UTR		0	0
hsa-miR-146a-5p	NM_001270409	LIN9	433	471	0.923077	-17.8	1	0.0294372	0.618	1.59016	1.5699	-5.03583	19	30	8	CDS		0	0
hsa-miR-146a-5p	NM_173083	LIN9	433	471	0.923077	-17.8	1	0.0356547	0.618	1.59016	1.5699	-5.03583	19	30	8	CDS		0	0
hsa-miR-146a-5p	XM_005273102	LIN9	501	530	0.846154	-17.6	1	0.0358509	0.618	0	0	-5.03583	19	29	8	CDS		0	0
hsa-miR-146a-5p	NM_001003665	STUM	3961	3980	0.846154	-17.4	1	4.187e-07	0.426	0.129344	-0.498616	-13.1803	16	19	9	3UTR		0	0
hsa-miR-146a-5p	NM_002221	ITPKB	2761	2781	0.923077	-22	1	0.000122851	0.412	0.300815	-0.405723	-12.9896	17	20	14	CDS		0	0
hsa-miR-146a-5p	XM_017001852	COQ8A	2733	2761	1	-22.8	1	1.97135e-05	0.456	0	0	-8.00486	20	23	11	3UTR		0	0
hsa-miR-146a-5p	XM_005273059	MRPL55	424	446	0.846154	-18.1	1	5.70638e-05	0.426	0	0	-10.2208	17	22	9	5UTR		0	0
hsa-miR-146a-5p	XM_024453282	MRPL55	424	446	0.846154	-18.1	1	5.70638e-05	0.426	0	0	-10.2208	17	22	9	5UTR		0	0
hsa-miR-146a-5p	NM_021205	RHOU	1871	1893	0.923077	-18.6	1	0.0248037	0.618	-0.127292	-0.49639	-12.6408	15	22	9	3UTR		0	0
hsa-miR-146a-5p	NM_004578	RAB4A	398	434	1	-19	1	0.0141015	0.691	5.6086	5.44935	-6.51454	19	36	13	CDS		0	0
hsa-miR-146a-5p	NM_145257	CCSAP	4302	4324	0.974359	-19.8	1	0.023888	0.574	1.7645	1.90242	-17.3717	17	22	10	3UTR		0	0
hsa-miR-146a-5p	NM_018230	NUP133	3822	3853	0.923077	-18.5	1	0.00555967	0.5	3.10891	2.76386	-4.957	18	31	8	3UTR		0	0
hsa-miR-146a-5p	NM_014777	URB2	1992	2020	1	-19	1	0.00299635	0.515	1.79414	1.54882	-6.51454	19	28	9	CDS		0	0
hsa-miR-146a-5p	NM_007357	COG2	983	1006	0.846154	-18.8	1	0.00142613	0.529	4.30544	4.22619	-6.25121	20	23	12	CDS		0	0
hsa-miR-146a-5p	NM_001145036	COG2	983	1006	0.846154	-18.8	1	0.00142613	0.529	4.30544	4.22619	-6.25121	20	23	12	CDS		0	0
hsa-miR-146a-5p	NM_001136494	C1orf198	492	510	0.846154	-21.5	1	5.48159e-05	0.456	-0.768632	-0.603375	-3.79332	16	18	12	CDS		0	0
hsa-miR-146a-5p	NM_001136494	C1orf198	2111	2152	0.846154	-21.5	1	0.00140765	0.397	-0.39778	0.0300429	-7.86061	18	41	10	3UTR		0	0
hsa-miR-146a-5p	NM_032800	C1orf198	427	452	0.846154	-22	1	5.48159e-05	0.456	-0.232796	-0.37875	-3.79332	16	19	12	CDS		0	0
hsa-miR-146a-5p	NM_001136495	C1orf198	216	234	0.923077	-21.5	1	5.47491e-05	0.456	-0.695563	-0.34252	-3.79332	16	18	12	5UTR		0	0
hsa-miR-146a-5p	NM_001136495	C1orf198	1835	1876	0.846154	-21.5	1	0.00140765	0.397	-0.159786	-0.0427662	-7.86061	18	41	10	3UTR		0	0
hsa-miR-146a-5p	NM_001122835	TTC13	2933	2953	0.846154	-17.9	1	2.96684e-05	0.544	1.77609	0.98407	-11.6382	15	20	8	3UTR		0	0
hsa-miR-146a-5p	NM_024525	TTC13	3095	3115	0.846154	-17.9	1	2.96684e-05	0.544	1.77609	0.98407	-11.6382	15	20	8	3UTR		0	0
hsa-miR-146a-5p	XM_011544192	TRIM67	6644	6674	0.923077	-22.5	1	0.000699522	0.426	0	0	-6.23647	20	30	12	3UTR		0	0
hsa-miR-146a-5p	NM_001004342	TRIM67	7112	7141	0.807692	-19.7	1	0.00728006	0.441	-0.622677	0.250185	-7.86061	19	29	11	3UTR		0	0
hsa-miR-146a-5p	NM_001300889	TRIM67	6926	6955	0.807692	-19.7	1	0.00728006	0.441	-0.622677	0.250185	-7.86061	19	29	11	3UTR		0	0
hsa-miR-146a-5p	NM_001256615	LOC149373	265	288	0.846154	-19	1	0.000259861	0.412	0.155414	-0.0332426	-12.3638	18	23	9	CDS		0	0
hsa-miR-146a-5p	NM_001256615	LOC149373	651	696	0.846154	-19.7	1	0.000914737	0.441	-0.371759	-0.263121	-12.6408	17	19	17	3UTR		0	0
hsa-miR-146a-5p	NM_014236	GNPAT	179	227	1	-21.4	1	0.0165045	0.456	0.431486	0.720015	-5.03583	19	27	9	5UTR		0	0
hsa-miR-146a-5p	NM_014236	GNPAT	1450	1477	0.923077	-18.2	1	0.000397327	0.559	1.95639	2.80633	-5.45975	20	27	8	CDS		0	0
hsa-miR-146a-5p	NM_001010984	SPRTN	2569	2593	0.846154	-17.4	1	0.0317757	0.588	0.248966	1.23166	-10.3988	17	24	8	3UTR		0	1
hsa-miR-146a-5p	NM_032018	SPRTN	1531	1555	0.846154	-17.4	1	0.0317757	0.588	0.248966	1.23166	-10.3988	17	24	8	CDS		0	1
hsa-miR-146a-5p	NM_001261462	SPRTN	2440	2464	0.846154	-17.4	1	0.0317757	0.588	0.248966	1.23166	-10.3988	17	24	8	3UTR		0	1
hsa-miR-146a-5p	NM_022051	EGLN1	6432	6454	0.846154	-18.6	1	6.81171e-05	0.426	0.221409	0.330722	-11.1257	17	22	10	3UTR		0	0
hsa-miR-146a-5p	NM_022051	EGLN1	6348	6365	0.846154	-17.9	1	0.23295	0.603	0.173095	0.352464	-7.83842	16	17	16	3UTR		0	0
hsa-miR-146a-5p	NM_018662	DISC1	944	967	0.846154	-20.9	1	8.87489e-05	0.426	0.0574827	0.129121	-12.4965	16	23	8	CDS		0	0
hsa-miR-146a-5p	NM_018662	DISC1	496	515	0.846154	-18.7	1	0.00141827	0.382	-0.333599	-0.176507	-12.5153	16	19	14	CDS		0	0
hsa-miR-146a-5p	NM_001012957	DISC1	944	967	0.846154	-20.9	1	8.87489e-05	0.426	0.0574827	0.129121	-12.4965	16	23	8	CDS		0	0
hsa-miR-146a-5p	NM_001012957	DISC1	496	515	0.846154	-18.7	1	0.00141827	0.382	-0.333599	-0.176507	-12.5153	16	19	14	CDS		0	0
hsa-miR-146a-5p	NM_001164540	DISC1	944	967	0.846154	-20.9	1	8.87489e-05	0.426	0.0574827	0.129121	-12.4965	16	23	8	CDS		0	0
hsa-miR-146a-5p	NM_001164540	DISC1	496	515	0.846154	-18.7	1	0.00141827	0.382	-0.333599	-0.176507	-12.5153	16	19	14	CDS		0	0
hsa-miR-146a-5p	NM_001164541	DISC1	944	967	0.846154	-20.9	1	8.87489e-05	0.426	0.0574827	0.129121	-12.4965	16	23	8	CDS		0	0
hsa-miR-146a-5p	NM_001164541	DISC1	496	515	0.846154	-18.7	1	0.00141827	0.382	-0.333599	-0.176507	-12.5153	16	19	14	CDS		0	0
hsa-miR-146a-5p	NM_001164546	DISC1	944	967	0.846154	-20.9	1	8.87489e-05	0.426	0.0574827	0.129121	-12.4965	16	23	8	CDS		0	0
hsa-miR-146a-5p	NM_001164546	DISC1	496	515	0.846154	-18.7	1	0.00141827	0.382	-0.333599	-0.176507	-12.5153	16	19	14	CDS		0	0
hsa-miR-146a-5p	NM_001012959	DISC1	944	967	0.846154	-20.9	1	8.87489e-05	0.426	0.0574827	0.129121	-12.4965	16	23	8	CDS		0	0
hsa-miR-146a-5p	NM_001012959	DISC1	496	515	0.846154	-18.7	1	0.00141827	0.382	-0.333599	-0.176507	-12.5153	16	19	14	CDS		0	0
hsa-miR-146a-5p	NM_001164539	DISC1	944	967	0.846154	-20.9	1	8.87489e-05	0.426	0.0574827	0.129121	-12.4965	16	23	8	CDS		0	0
hsa-miR-146a-5p	NM_001164539	DISC1	496	515	0.846154	-18.7	1	0.00141827	0.382	-0.333599	-0.176507	-12.5153	16	19	14	CDS		0	0
hsa-miR-146a-5p	NM_001164544	DISC1	944	967	0.846154	-20.9	1	8.87489e-05	0.426	0.647442	0.115814	-12.4965	16	23	8	CDS		0	0
hsa-miR-146a-5p	NM_001164544	DISC1	496	515	0.923077	-18.7	1	0.00141827	0.382	0.636142	-0.184533	-12.5153	16	19	14	CDS		0	0
hsa-miR-146a-5p	NM_001164545	DISC1	944	967	0.846154	-20.9	1	8.87489e-05	0.426	0.647442	0.115814	-12.4965	16	23	8	CDS		0	0
hsa-miR-146a-5p	NM_001164545	DISC1	496	515	0.923077	-18.7	1	0.00141827	0.382	0.636142	-0.184533	-12.5153	16	19	14	CDS		0	0
hsa-miR-146a-5p	NM_001164548	DISC1	944	967	0.846154	-20.9	1	8.87489e-05	0.426	0.647442	0.115814	-12.4965	16	23	8	CDS		0	0
hsa-miR-146a-5p	NM_001164548	DISC1	496	515	0.923077	-18.7	1	0.00141827	0.382	0.636142	-0.184533	-12.5153	16	19	14	CDS		0	0
hsa-miR-146a-5p	NM_001164551	DISC1	944	967	0.846154	-20.9	1	8.87489e-05	0.426	0.0574827	0.129121	-12.4965	16	23	8	CDS		0	0
hsa-miR-146a-5p	NM_001164551	DISC1	496	515	0.846154	-18.7	1	0.00141827	0.382	-0.333599	-0.176507	-12.5153	16	19	14	CDS		0	0
hsa-miR-146a-5p	NM_001164555	DISC1	944	967	0.846154	-20.9	1	8.87489e-05	0.426	0.647442	0.115814	-12.4965	16	23	8	CDS		0	0
hsa-miR-146a-5p	NM_001164555	DISC1	496	515	0.923077	-18.7	1	0.00141827	0.382	0.636142	-0.184533	-12.5153	16	19	14	CDS		0	0
hsa-miR-146a-5p	NM_001012958	DISC1	944	967	0.846154	-20.9	1	8.87489e-05	0.426	0.0574827	0.129121	-12.4965	16	23	8	CDS		0	0
hsa-miR-146a-5p	NM_001012958	DISC1	496	515	0.846154	-18.7	1	0.00141827	0.382	-0.333599	-0.176507	-12.5153	16	19	14	CDS		0	0
hsa-miR-146a-5p	NM_001164554	DISC1	944	967	0.846154	-20.9	1	8.87489e-05	0.426	0.0574827	0.129121	-12.4965	16	23	8	CDS		0	0
hsa-miR-146a-5p	NM_001164554	DISC1	496	515	0.846154	-18.7	1	0.00141827	0.382	-0.333599	-0.176507	-12.5153	16	19	14	CDS		0	0
hsa-miR-146a-5p	NM_014801	PCNX2	2114	2135	0.923077	-21.4	1	0.0224377	0.603	2.62092	3.88995	-12.3711	17	21	7	CDS		0	0
hsa-miR-146a-5p	NM_014801	PCNX2	4436	4457	0.846154	-19	1	0.00178272	0.426	1.07353	3.23904	-6.6181	18	21	9	CDS		0	0
hsa-miR-146a-5p	NM_173508	SLC35F3	1455	1507	1	-23	1	0.00323553	0.721	4.02649	4.03659	-7.14013	20	26	10	CDS		0	0
hsa-miR-146a-5p	NM_173508	SLC35F3	1154	1172	0.923077	-20.7	1	0.0028981	0.529	4.62056	5.82503	-12.4228	17	18	17	CDS		0	0
hsa-miR-146a-5p	NM_001300845	SLC35F3	1170	1222	0.846154	-23	1	0.00323553	0.721	1.68785	4.71759	-7.14013	20	26	10	CDS		0	0
hsa-miR-146a-5p	NM_001300845	SLC35F3	869	887	0.923077	-20.7	1	0.0028981	0.529	6.58648	6.13343	-12.4228	17	18	17	CDS		0	0
hsa-miR-146a-5p	NM_031371	ARID4B	3759	3780	0.961538	-18.9	1	0.00196243	0.515	0.926364	2.31545	-10.3555	17	21	7	CDS		0	0
hsa-miR-146a-5p	NM_016374	ARID4B	4017	4038	0.923077	-18.9	1	0.00196243	0.515	0.926364	1.96651	-10.3555	17	21	7	CDS		0	0
hsa-miR-146a-5p	NM_001206794	ARID4B	3896	3917	0.820513	-18.9	1	0.00196243	0.515	2.57388	4.08738	-10.3555	17	21	7	CDS		0	0
hsa-miR-146a-5p	NM_001079515	TBCE	549	575	0.923077	-19.8	1	0.000346159	0.618	1.87164	2.12147	-7.92602	20	26	11	CDS		0	0
hsa-miR-146a-5p	NM_001287801	TBCE	501	527	0.820513	-19.8	1	0.000346159	0.618	0	0	-7.92602	20	26	11	CDS		0	0
hsa-miR-146a-5p	NM_003193	TBCE	501	527	0.820513	-19.8	1	0.000346159	0.618	0	0	-7.92602	20	26	11	CDS		0	0
hsa-miR-146a-5p	NM_001287802	TBCE	416	442	0.846154	-19.8	1	0.000597259	0.588	3.13571	1.12632	-7.92602	20	26	11	5UTR		0	0
hsa-miR-146a-5p	NM_152490	B3GALNT2	851	875	0.846154	-21	1	0.00328358	0.529	0.143484	-0.253283	-7.38222	20	24	10	CDS		0	0
hsa-miR-146a-5p	NM_152490	B3GALNT2	960	981	0.923077	-18.8	1	9.27702e-05	0.471	-0.0164744	-0.293968	-9.06125	15	21	8	CDS		0	0
hsa-miR-146a-5p	NM_152490	B3GALNT2	3388	3414	0.923077	-18	1	0.00268346	0.647	2.09091	4.55764	-14.2787	18	26	9	3UTR		0	0
hsa-miR-146a-5p	NM_001277155	B3GALNT2	974	998	0.846154	-21	1	0.00328358	0.529	0	0	-7.38222	20	24	10	CDS		0	0
hsa-miR-146a-5p	NM_001277155	B3GALNT2	1064	1104	0.846154	-18.6	1	9.27702e-05	0.471	0	0	-9.06125	15	22	8	CDS		0	0
hsa-miR-146a-5p	NM_004485	GNG4	1287	1306	0.846154	-19.7	1	0.000245519	0.353	0	0	-6.09222	17	19	16	3UTR		0	0
hsa-miR-146a-5p	NM_001098721	GNG4	1399	1418	0.846154	-19.7	1	0.000245519	0.353	0	0	-6.09222	17	19	16	3UTR		0	0
hsa-miR-146a-5p	NM_001098722	GNG4	1525	1544	0.923077	-19.7	1	0.000245519	0.353	0.5941	-0.0512752	-6.09222	17	19	16	3UTR		0	0
hsa-miR-146a-5p	NM_001098722	GNG4	1191	1217	0.846154	-18.5	1	0.00306213	0.691	-0.873081	-0.394988	-6.09222	19	26	13	3UTR		0	0
hsa-miR-146a-5p	XM_011544167	GNG4	1100	1119	0.846154	-19.7	1	0.000245519	0.353	0	0	-6.09222	17	19	16	3UTR		0	0
hsa-miR-146a-5p	NM_019891	ERO1B	2241	2260	0.923077	-15.5	1	0.00685857	0.647	0.234992	0.251126	-10.9621	16	19	7	3UTR		0	0
hsa-miR-146a-5p	NM_145861	EDARADD	2656	2683	0.846154	-20.9	1	5.0414e-05	0.456	0.821981	0.716543	-11.357	15	20	12	3UTR		0	0
hsa-miR-146a-5p	NM_145861	EDARADD	1999	2022	1	-20.3	1	0.0408087	0.5	2.92145	3.81149	-4.17062	20	23	13	3UTR		0	0
hsa-miR-146a-5p	NM_080738	EDARADD	2775	2802	0.846154	-20.9	1	5.0414e-05	0.456	-0.0544749	0.294461	-11.357	15	20	12	3UTR		0	0
hsa-miR-146a-5p	NM_080738	EDARADD	2118	2141	1	-20.3	1	0.0408087	0.5	4.35416	3.29352	-4.17062	20	23	13	3UTR		0	0
hsa-miR-146a-5p	NM_018072	HEATR1	2494	2517	0.923077	-19.9	1	0.000276179	0.603	2.61758	3.67019	-6.6181	18	23	9	CDS		0	0
hsa-miR-146a-5p	NM_001278344	ACTN2	3790	3818	0.846154	-19.9	1	0.0493657	0.559	0.353012	0.0329101	-9.33931	17	21	7	3UTR		0	0
hsa-miR-146a-5p	NM_001278343	ACTN2	3593	3621	0.846154	-19.9	1	0.0493657	0.559	0.123783	0.203877	-9.33931	17	21	7	3UTR		0	0
hsa-miR-146a-5p	NM_001103	ACTN2	3593	3621	0.846154	-19.9	1	0.0493657	0.559	0.353012	0.0329101	-9.33931	17	21	7	3UTR		0	0
hsa-miR-146a-5p	NM_000254	MTR	8546	8566	0.923077	-20.5	1	0.0121576	0.544	0.361989	0.0108009	-13.6972	15	20	8	3UTR		0	1
hsa-miR-146a-5p	NM_000254	MTR	3503	3529	0.923077	-18.7	1	4.41947e-05	0.441	2.13434	3.29347	-6.39069	19	26	6	CDS		0	1
hsa-miR-146a-5p	NM_001291939	MTR	8393	8413	0.923077	-20.5	1	0.0121576	0.544	0.361989	0.0108009	-13.6972	15	20	8	3UTR		0	1
hsa-miR-146a-5p	NM_001291939	MTR	3350	3376	0.923077	-18.7	1	4.41947e-05	0.441	2.13434	3.29347	-6.39069	19	26	6	CDS		0	1
hsa-miR-146a-5p	NM_001291940	MTR	8433	8453	0.923077	-20.5	1	0.0121576	0.544	0.319086	-0.0725525	-13.6972	15	20	8	3UTR		0	1
hsa-miR-146a-5p	NM_001035	RYR2	3959	3999	0.846154	-18.2	1	0.00325376	0.618	5.70473	4.93453	-9.43035	17	40	11	CDS		0	0
hsa-miR-146a-5p	NM_021186	ZP4	389	413	0.846154	-17.7	1	0.000217727	0.426	3.01876	1.48353	-5.35086	19	24	8	CDS		0	0
hsa-miR-146a-5p	NM_000740	CHRM3	1625	1643	0.846154	-21	1	0.00236481	0.485	4.13847	2.57134	-11.5847	16	18	12	CDS		0	0
hsa-miR-146a-5p	XM_005273337	KMO	713	733	0.923077	-19.6	1	0.000101981	0.632	0	0	-13.1803	16	20	9	CDS		0	0
hsa-miR-146a-5p	NM_003679	KMO	603	623	0.897436	-19.6	1	0.000101981	0.632	2.83643	4.44934	-13.1803	16	20	9	CDS		0	0
hsa-miR-146a-5p	NM_001821	CHML	5705	5726	0.923077	-18.3	1	0.0097876	0.647	2.68906	3.49134	-4.90607	18	21	9	3UTR		0	1
hsa-miR-146a-5p	NM_001821	CHML	3814	3837	0.846154	-18	1	0.0639204	0.5	-0.133624	-0.0609508	-5.9393	19	23	12	3UTR		0	1
hsa-miR-146a-5p	NM_130398	EXO1	784	809	0.807692	-18.6	1	0.0239883	0.676	4.2215	4.83453	-6.23647	18	25	10	CDS		0	0
hsa-miR-146a-5p	NM_130398	EXO1	1866	1889	0.923077	-17.9	1	0.00172665	0.632	1.48335	1.64037	-5.77128	19	23	8	CDS		0	0
hsa-miR-146a-5p	NM_006027	EXO1	516	541	0.807692	-18.6	1	0.0239883	0.676	2.6282	5.21121	-6.23647	18	25	10	CDS		0	0
hsa-miR-146a-5p	NM_006027	EXO1	1598	1621	0.923077	-17.9	1	0.00172665	0.632	2.93223	1.86159	-5.77128	19	23	8	CDS		0	0
hsa-miR-146a-5p	NM_003686	EXO1	516	541	0.807692	-18.6	1	0.0239883	0.676	2.6282	5.21121	-6.23647	18	25	10	CDS		0	0
hsa-miR-146a-5p	NM_003686	EXO1	1598	1621	0.923077	-17.9	1	0.00172665	0.632	2.93223	1.86159	-5.77128	19	23	8	CDS		0	0
hsa-miR-146a-5p	NM_001042405	CEP170	4292	4311	1	-19.2	1	0.00237864	0.618	2.23488	1.58534	-10.0215	16	19	10	CDS		0	0
hsa-miR-146a-5p	NM_001042404	CEP170	4370	4389	1	-19.2	1	0.00237864	0.618	2.23488	1.58534	-10.0215	16	19	10	CDS		0	0
hsa-miR-146a-5p	NM_014812	CEP170	4664	4683	0.923077	-19.2	1	0.00237864	0.618	0.688607	1.49199	-10.0215	16	19	10	CDS		0	0
hsa-miR-146a-5p	XM_006711843	CEP170	4724	4743	1	-19.2	1	0.00237864	0.618	0	0	-10.0215	16	19	10	CDS		0	0
hsa-miR-146a-5p	XM_017000944	CATSPERE	757	786	0.923077	-18.2	1	3.43274e-05	0.647	0	0	-9.06125	18	20	18	CDS		0	0
hsa-miR-146a-5p	NM_001130957	CATSPERE	337	356	0.884615	-17.8	1	0.000159477	0.647	0.746509	0.829369	-9.06125	18	19	18	CDS		0	0
hsa-miR-146a-5p	NM_001130957	CATSPERE	2646	2666	0.923077	-17.9	1	6.17752e-05	0.588	3.46982	1.06539	-14.059	17	20	10	CDS		0	0
hsa-miR-146a-5p	NM_173807	CATSPERE	337	356	0.884615	-17.8	1	0.000159477	0.647	0.746509	0.829369	-9.06125	18	19	18	CDS		0	0
hsa-miR-146a-5p	NM_001242340	CATSPERE	278	307	0.846154	-18.2	1	0.000150506	0.647	1.23862	0.508272	-9.06125	18	20	18	5UTR		0	0
hsa-miR-146a-5p	NM_016076	DESI2	331	354	0.846154	-17.6	1	0.00632226	0.632	4.78045	5.16782	-4.84971	19	23	7	CDS		0	0
hsa-miR-146a-5p	NM_001297746	DESI2	331	354	0.846154	-17.6	1	0.0062185	0.618	4.93183	5.17117	-4.84971	19	23	7	CDS		0	0
hsa-miR-146a-5p	NM_004501	HNRNPU	2600	2624	1	-18.1	1	0.00800414	0.618	1.84558	2.77913	-14.2321	17	24	12	CDS		0	0
hsa-miR-146a-5p	NM_031844	HNRNPU	2657	2681	1	-18.1	1	0.00800414	0.618	1.65016	2.78188	-14.2321	17	24	12	CDS		0	0
hsa-miR-146a-5p	NM_018012	KIF26B	9963	9984	0.846154	-19.6	1	8.83663e-05	0.529	-0.07262	-0.502425	-8.84192	17	21	8	3UTR		1	0
hsa-miR-146a-5p	NM_152609	CNST	1118	1136	1	-16.1	0	0.0425941	0.618	0.66968	1.47554	-15.7996	15	18	9	CDS		0	0
hsa-miR-146a-5p	NM_016002	SCCPDH	1282	1298	0.923077	-17	1	0.019921	0.588	4.26524	2.42216	-12.2866	15	16	15	CDS		0	0
hsa-miR-146a-5p	NM_001323342	AHCTF1	2167	2189	0.923077	-18.7	1	0.000127971	0.603	1.40046	1.46111	-6.23647	16	22	8	CDS		0	0
hsa-miR-146a-5p	NM_015446	AHCTF1	1852	1905	0.923077	-19	1	0.000127971	0.603	2.30612	1.77169	-6.23647	16	23	8	CDS		0	0
hsa-miR-146a-5p	NM_015446	AHCTF1	2124	2146	0.820513	-17	1	0.053817	0.559	0.853081	1.46507	-8.42926	16	22	10	CDS		0	0
hsa-miR-146a-5p	XM_006711758	AHCTF1	1965	2018	0.846154	-19	1	0.000127971	0.603	0	0	-6.23647	16	23	8	CDS		0	0
hsa-miR-146a-5p	NM_020394	ZNF695	1016	1036	0.846154	-19.1	1	0.00030035	0.647	-0.56049	-0.13702	-12.2551	18	20	10	CDS		0	0
hsa-miR-146a-5p	NM_001142572	ZNF669	1309	1324	0.846154	-18.9	0	0.000214721	0.515	-0.312773	-0.341915	-17.3433	14	15	14	CDS		0	0
hsa-miR-146a-5p	NM_024804	ZNF669	1567	1582	0.923077	-18.9	0	0.000214721	0.515	-0.333864	0.121165	-17.3433	14	15	14	CDS		0	0
hsa-miR-146a-5p	NM_001281838	GCSAML	232	277	0.846154	-17.4	1	0.000387215	0.559	0.587255	0.126232	-3.79332	21	45	9	5UTR		0	0
hsa-miR-146a-5p	NM_015431	TRIM58	4312	4344	1	-19.2	1	0.000237729	0.456	-0.234947	-0.326129	-7.0584	16	19	14	3UTR		0	0
hsa-miR-146a-5p	NM_001001963	OR2L8	286	306	0.846154	-17.3	1	0.00433112	0.529	0.0866491	-1.65392	-3.79332	16	20	11	CDS		0	0
hsa-miR-146a-5p	NM_001258284	OR2L5	646	664	0.923077	-20	1	0.000164001	0.456	1.64526	-1.92902	-12.3104	15	18	7	CDS		0	0
hsa-miR-146a-5p	XM_011544158	OR2L2	872	890	1	-19.1	1	0.000156898	0.485	0	0	-13.5529	14	18	7	CDS		0	0
hsa-miR-146a-5p	XM_011544158	OR2L2	512	532	0.923077	-17.3	1	0.00866761	0.559	0	0	-3.79332	16	20	11	CDS		0	0
hsa-miR-146a-5p	NM_001004686	OR2L2	742	760	1	-19.1	1	0.000156898	0.485	-0.123276	-2.58078	-13.5529	14	18	7	CDS		0	0
hsa-miR-146a-5p	NM_001350706	DGKB	5404	5433	0.846154	-18.5	1	0.0154247	0.618	4.36409	5.17862	-3.93757	20	29	8	3UTR		0	0
hsa-miR-146a-5p	NM_001350706	DGKB	3276	3301	0.846154	-17.3	1	0.000611996	0.647	2.8698	1.71497	-8.00486	18	25	8	3UTR		0	0
hsa-miR-146a-5p	NM_001004320	AGMO	508	537	0.846154	-19.7	1	0.00519797	0.544	0.136673	-0.0998437	-3.93757	20	29	8	CDS		0	0
hsa-miR-146a-5p	NM_001195280	LRRC72	305	328	1	-17.5	1	0.00649166	0.662	1.37408	2.17684	-7.74319	18	23	9	CDS		0	0
hsa-miR-146a-5p	NM_015132	SNX13	4403	4426	0.846154	-15.3	1	0.000440226	0.721	3.65069	5.00359	-11.6058	17	23	5	3UTR		0	0
hsa-miR-146a-5p	NM_001350862	SNX13	4436	4459	0.923077	-15.3	1	0.000440226	0.721	5.59225	4.46808	-11.6058	17	23	5	3UTR		0	0
hsa-miR-146a-5p	NM_175886	PRPS1L1	824	846	1	-19.2	1	0.000348573	0.559	4.1311	4.25757	-10.2011	18	22	13	CDS		0	0
hsa-miR-146a-5p	NM_001204144	HDAC9	2193	2218	0.846154	-15.6	1	0.00309449	0.721	6.50437	4.50037	-8.05661	19	25	9	3UTR		0	0
hsa-miR-146a-5p	NM_001321877	HDAC9	2872	2913	0.923077	-17.5	1	0.00077029	0.515	4.36589	4.81425	-11.5151	17	41	9	CDS		0	0
hsa-miR-146a-5p	NM_178423	HDAC9	2826	2867	0.923077	-17.5	1	0.00077029	0.515	4.36589	4.81425	-11.5151	17	41	9	CDS		0	0
hsa-miR-146a-5p	NM_178425	HDAC9	2690	2731	0.923077	-17.5	1	0.00077029	0.515	5.04773	4.75627	-11.5151	17	41	9	CDS		0	0
hsa-miR-146a-5p	NM_058176	HDAC9	2681	2722	0.923077	-17.5	1	0.00077029	0.515	5.04773	4.75627	-11.5151	17	41	9	CDS		0	0
hsa-miR-146a-5p	NM_000474	TWIST1	1168	1188	0.923077	-19.5	1	0.00682886	0.412	0.409446	0.587256	-15.3264	17	20	14	3UTR		0	0
hsa-miR-146a-5p	NM_000474	TWIST1	1549	1584	0.846154	-17.5	1	0.00277192	0.662	0.68932	1.33143	-6.19951	19	35	9	3UTR		0	0
hsa-miR-146a-5p	NM_182762	MACC1	7631	7667	0.923077	-20.9	1	0.000288414	0.544	3.67837	3.07106	-8.42926	18	25	10	3UTR		0	0
hsa-miR-146a-5p	XM_011515396	ITGB8	4900	4942	0.846154	-20.9	1	5.23595e-05	0.471	0	0	-8.05661	18	24	11	3UTR		0	0
hsa-miR-146a-5p	NM_002214	ITGB8	4828	4870	0.846154	-20.9	1	5.23595e-05	0.471	0.827827	0.476084	-8.05661	18	24	11	3UTR		0	0
hsa-miR-146a-5p	NM_001163941	ABCB5	2696	2723	0.923077	-18.2	1	0.0141523	0.662	3.24587	1.94144	-6.9696	21	27	7	CDS		0	0
hsa-miR-146a-5p	NM_178559	ABCB5	1670	1697	0.923077	-18.2	1	0.0141523	0.662	2.01845	2.66805	-6.9696	21	27	7	CDS		0	0
hsa-miR-146a-5p	NM_178559	ABCB5	462	479	0.846154	-15.5	1	0.000294758	0.471	2.42765	3.12662	-15.5173	16	17	16	5UTR		0	0
hsa-miR-146a-5p	NM_001163993	ABCB5	462	479	0.846154	-15.5	1	0.000294758	0.471	2.42765	3.12662	-15.5173	16	17	16	5UTR		0	0
hsa-miR-146a-5p	NM_001163942	ABCB5	462	479	0.846154	-15.5	1	0.000294758	0.471	2.42765	3.12662	-15.5173	16	17	16	5UTR		0	0
hsa-miR-146a-5p	NM_001163942	ABCB5	1134	1151	0.846154	-15.3	1	0.000502872	0.544	0.431523	0.103247	-8.59606	15	17	11	3UTR		0	0
hsa-miR-146a-5p	NM_001277115	DNAH11	2141	2180	0.846154	-19.5	1	0.00633092	0.588	1.61246	2.04082	-3.79332	20	39	8	CDS		0	0
hsa-miR-146a-5p	NM_032581	FAM126A	6013	6055	0.923077	-17.6	1	0.00398407	0.75	-0.290063	0.100474	-3.79332	15	17	15	3UTR		0	0
hsa-miR-146a-5p	NM_032581	FAM126A	2707	2746	0.846154	-17.4	1	0.00455789	0.662	0.205413	0.288265	-6.76235	18	39	8	3UTR		0	0
hsa-miR-146a-5p	NM_007342	NUPL2	1260	1283	0.923077	-21.1	1	0.000424795	0.397	3.53736	2.1355	-9.02428	17	23	7	CDS		0	0
hsa-miR-146a-5p	NM_007342	NUPL2	487	507	0.923077	-16.6	1	0.00933701	0.574	4.45438	2.54268	-10.0215	16	20	10	CDS		0	0
hsa-miR-146a-5p	NM_001005340	GPNMB	106	124	0.846154	-21.5	0	4.3887e-05	0.441	2.28127	1.00869	-15.7996	15	18	9	5UTR		0	0
hsa-miR-146a-5p	NM_001005340	GPNMB	2501	2519	0.846154	-19	1	0.0275904	0.691	-0.49553	0.135629	-9.54656	16	18	8	3UTR		0	0
hsa-miR-146a-5p	NM_002510	GPNMB	106	124	0.846154	-21.5	0	4.3887e-05	0.441	2.28127	1.00869	-15.7996	15	18	9	5UTR		0	0
hsa-miR-146a-5p	NM_002510	GPNMB	2465	2483	0.846154	-19	1	0.0275904	0.691	-0.49553	0.135629	-9.54656	16	18	8	3UTR		0	0
hsa-miR-146a-5p	XM_017011676	GPNMB	37	55	1	-21.5	0	3.24128e-06	0.441	0	0	-15.7996	15	18	9	5UTR		0	0
hsa-miR-146a-5p	XM_017011676	GPNMB	2516	2534	0.846154	-19	1	0.0275904	0.691	0	0	-9.54656	16	18	8	3UTR		0	0
hsa-miR-146a-5p	NM_138771	CCDC126	214	238	0.923077	-22.9	1	0.000474103	0.456	0.123444	0.182731	-11.4871	17	24	9	5UTR		0	0
hsa-miR-146a-5p	NM_031414	STK31	327	349	0.923077	-19	1	0.000884894	0.529	3.93082	3.00691	-5.3343	18	22	11	CDS		0	0
hsa-miR-146a-5p	NM_031414	STK31	509	530	0.846154	-18.3	1	0.0124126	0.632	2.63143	3.22002	-11.2074	15	21	8	CDS		0	0
hsa-miR-146a-5p	NM_031414	STK31	3040	3063	0.846154	-16.7	1	0.000110231	0.603	1.6502	0.910228	-8.55294	16	23	9	CDS		0	0
hsa-miR-146a-5p	NM_001260505	STK31	327	349	0.923077	-19	1	0.000884894	0.529	3.93082	3.00691	-5.3343	18	22	11	CDS		0	0
hsa-miR-146a-5p	NM_001260505	STK31	509	530	0.846154	-18.3	1	0.0124126	0.632	2.63143	3.22002	-11.2074	15	21	8	CDS		0	0
hsa-miR-146a-5p	NM_001260505	STK31	2971	2994	0.846154	-16.7	1	0.000110231	0.603	1.6502	0.910228	-8.55294	16	23	9	CDS		0	0
hsa-miR-146a-5p	NM_001260504	STK31	603	625	0.923077	-19	1	0.000884894	0.529	3.42796	2.17981	-5.3343	18	22	11	CDS		0	0
hsa-miR-146a-5p	NM_016447	MPP6	7011	7053	0.923077	-19.4	1	0.000303446	0.544	-0.0188188	0.128783	-10.0954	17	23	6	3UTR		0	0
hsa-miR-146a-5p	NM_001303037	MPP6	6842	6884	0.923077	-19.4	1	0.000303446	0.544	-0.0188188	0.128783	-10.0954	17	23	6	3UTR		0	0
hsa-miR-146a-5p	XM_005249775	MPP6	6624	6666	0.923077	-19.4	1	0.000303446	0.544	0	0	-10.0954	17	23	6	3UTR		0	0
hsa-miR-146a-5p	NM_015550	OSBPL3	2454	2475	0.846154	-19	1	1.22523e-05	0.574	1.00167	0.297578	-12.9324	17	21	11	CDS		0	0
hsa-miR-146a-5p	NM_145320	OSBPL3	2034	2055	0.923077	-19	1	1.22523e-05	0.574	0.844109	0.397037	-12.9324	17	21	11	CDS		0	0
hsa-miR-146a-5p	NM_145321	OSBPL3	2019	2040	0.923077	-19	1	1.22523e-05	0.574	0.629258	0.360601	-12.9324	17	21	11	CDS		0	0
hsa-miR-146a-5p	NM_004289	NFE2L3	1725	1748	0.846154	-16	1	0.0216602	0.647	0.0234321	0.585736	-12.5206	16	23	9	CDS		0	0
hsa-miR-146a-5p	XM_005249729	HNRNPA2B1	1275	1293	0.846154	-15.7	1	0.00105968	0.559	0	0	-8.917	15	18	8	3UTR		0	0
hsa-miR-146a-5p	XM_017012110	HNRNPA2B1	1238	1256	0.846154	-15.7	1	0.00105968	0.559	0	0	-8.917	15	18	8	3UTR		0	0
hsa-miR-146a-5p	NM_002137	HNRNPA2B1	66	120	0.923077	-18.2	1	0.00427769	0.412	0.660631	1.33	-3.93757	20	54	9	5UTR		0	0
hsa-miR-146a-5p	NM_031243	HNRNPA2B1	66	120	0.923077	-18.2	1	0.00427769	0.412	0.660631	1.33	-3.93757	20	54	9	5UTR		0	0
hsa-miR-146a-5p	NM_153620	HOXA1	25	40	1	-17.8	1	0.000726297	0.485	1.77393	3.19087	-18.7893	12	15	9	5UTR		0	0
hsa-miR-146a-5p	NM_005522	HOXA1	25	40	1	-17.8	1	0.000726297	0.485	1.77393	3.19087	-18.7893	12	15	9	5UTR		0	0
hsa-miR-146a-5p	NM_153631	HOXA3	2618	2636	0.846154	-19.7	1	4.44664e-05	0.324	2.92932	4.53726	-12.5345	14	18	12	3UTR		0	0
hsa-miR-146a-5p	NM_000522	HOXA13	680	698	1	-18.7	1	2.02575e-07	0.368	0.0690987	0.508662	-10.0464	16	18	13	CDS		0	0
hsa-miR-146a-5p	NM_152740	HIBADH	641	677	1	-17.7	1	0.000100113	0.529	1.22327	1.30716	-8.00486	15	18	9	CDS		0	0
hsa-miR-146a-5p	NM_001206901	TAX1BP1	2904	2929	1	-18.3	1	0.0200475	0.691	0.345409	0.81727	-7.09331	19	25	8	3UTR		0	0
hsa-miR-146a-5p	NM_006024	TAX1BP1	3027	3052	1	-18.3	1	0.0200475	0.691	0.345409	0.81727	-7.09331	19	25	8	3UTR		0	0
hsa-miR-146a-5p	NM_001079864	TAX1BP1	2901	2926	1	-18.3	1	0.0200475	0.691	0.345409	0.81727	-7.09331	19	25	8	3UTR		0	0
hsa-miR-146a-5p	NM_001206902	TAX1BP1	2713	2738	1	-18.3	1	0.0200475	0.691	0.345409	0.81727	-7.09331	19	25	8	3UTR		0	0
hsa-miR-146a-5p	NM_182899	CREB5	2351	2373	1	-19.1	1	0.000120526	0.588	1.91894	1.317	-8.05823	17	22	12	3UTR		0	0
hsa-miR-146a-5p	NM_182898	CREB5	2695	2717	1	-19.1	1	0.000120526	0.588	1.43337	1.1584	-8.05823	17	22	12	3UTR		0	0
hsa-miR-146a-5p	NM_004904	CREB5	2376	2398	1	-19.1	1	0.000120526	0.588	1.91894	1.317	-8.05823	17	22	12	3UTR		0	0
hsa-miR-146a-5p	NM_001011666	CREB5	2058	2080	1	-19.1	1	0.000120526	0.588	1.13297	1.37905	-8.05823	17	22	12	3UTR		0	0
hsa-miR-146a-5p	NM_001145514	SCRN1	5146	5164	1	-17.7	1	0.00099565	0.647	-0.291128	-0.303275	-11.2824	16	18	12	3UTR		0	0
hsa-miR-146a-5p	NM_001145513	SCRN1	5214	5232	1	-17.7	1	0.00099565	0.647	-0.597998	-0.200346	-11.2824	16	18	12	3UTR		0	0
hsa-miR-146a-5p	NM_001145515	SCRN1	5046	5064	1	-17.7	1	0.00099565	0.647	0.514407	0.28455	-11.2824	16	18	12	3UTR		0	0
hsa-miR-146a-5p	NM_014766	SCRN1	5206	5224	1	-17.7	1	0.00099565	0.647	0.514407	0.28455	-11.2824	16	18	12	3UTR		0	0
hsa-miR-146a-5p	NM_147128	ZNRF2	2710	2725	0.923077	-16.3	1	0.00599207	0.618	1.60981	1.90237	-12.7296	14	15	14	3UTR		1	1
hsa-miR-146a-5p	NM_001883	CRHR2	2441	2489	0.846154	-19.6	1	0.00210615	0.382	3.06789	3.31975	-7.86061	18	26	8	3UTR		0	0
hsa-miR-146a-5p	NM_006774	INMT	2250	2271	0.846154	-20.9	1	5.24208e-05	0.426	0.0157511	-0.107181	-9.95757	19	21	14	3UTR		0	0
hsa-miR-146a-5p	NM_001199219	INMT	2247	2268	0.846154	-20.9	1	5.24208e-05	0.426	0.0157511	-0.107181	-9.95757	19	21	14	3UTR		0	0
hsa-miR-146a-5p	NM_198098	AQP1	2107	2150	0.923077	-21	1	2.21845e-08	0.368	-0.543166	-0.318304	-8.917	18	43	11	3UTR		0	0
hsa-miR-146a-5p	NM_198098	AQP1	1973	1992	0.846154	-18.9	1	0.401104	0.574	-0.308892	-0.140507	-10.0215	16	19	10	3UTR		0	0
hsa-miR-146a-5p	NM_001199635	ADCYAP1R1	5376	5390	0.846154	-18.2	0	0.000207664	0.456	-0.120442	-0.0279695	-18.3913	12	14	8	3UTR		0	0
hsa-miR-146a-5p	NM_001199635	ADCYAP1R1	6143	6163	0.923077	-17.6	1	0.00412347	0.574	0.0744603	0.172138	-5.61866	17	20	12	3UTR		0	0
hsa-miR-146a-5p	NM_001118	ADCYAP1R1	6059	6079	0.923077	-17.6	1	0.00412347	0.574	-0.11968	0.239481	-5.61866	17	20	12	3UTR		0	0
hsa-miR-146a-5p	NM_001199637	ADCYAP1R1	5996	6016	0.923077	-17.6	1	0.00412347	0.574	-0.11968	0.239481	-5.61866	17	20	12	3UTR		0	0
hsa-miR-146a-5p	XM_006715645	ADCYAP1R1	4725	4748	0.846154	-21	1	6.85888e-06	0.529	0	0	-10.1742	17	23	10	3UTR		0	0
hsa-miR-146a-5p	XM_006715645	ADCYAP1R1	5376	5390	0.846154	-18.2	0	0.000207664	0.456	0	0	-18.3913	12	14	8	3UTR		0	0
hsa-miR-146a-5p	XM_006715645	ADCYAP1R1	6143	6163	0.923077	-17.6	1	0.00412347	0.574	0	0	-5.61866	17	20	12	3UTR		0	0
hsa-miR-146a-5p	NM_001257967	CCDC129	5410	5432	0.846154	-20	1	0.0280656	0.544	-0.279223	-0.227859	-12.1981	16	22	8	3UTR		0	0
hsa-miR-146a-5p	NM_001257967	CCDC129	3420	3446	0.923077	-19.7	1	3.58005e-05	0.647	0.381649	0.00267342	-10.0464	18	26	9	3UTR		0	0
hsa-miR-146a-5p	XM_017011871	CCDC129	5395	5417	0.846154	-20	1	0.0280656	0.544	0	0	-12.1981	16	22	8	3UTR		0	0
hsa-miR-146a-5p	XM_017011871	CCDC129	3405	3431	0.923077	-19.7	1	3.58005e-05	0.647	0	0	-10.0464	18	26	9	3UTR		0	0
hsa-miR-146a-5p	XM_017011871	CCDC129	2648	2665	0.846154	-16.5	1	0.000996539	0.485	0	0	-10.8149	13	17	7	CDS		0	0
hsa-miR-146a-5p	XM_024446692	CCDC129	5965	5987	0.846154	-20	1	0.0280656	0.544	0	0	-12.1981	16	22	8	3UTR		0	0
hsa-miR-146a-5p	XM_024446692	CCDC129	3975	4001	0.923077	-19.7	1	3.58005e-05	0.647	0	0	-10.0464	18	26	9	3UTR		0	0
hsa-miR-146a-5p	XM_024446692	CCDC129	3218	3235	0.846154	-16.5	1	0.000996539	0.485	0	0	-10.8149	13	17	7	CDS		0	0
hsa-miR-146a-5p	NM_001191058	PDE1C	2860	2881	0.923077	-17.9	1	0.0228522	0.529	4.16425	3.57212	-13.5494	16	21	10	CDS		0	0
hsa-miR-146a-5p	NM_001191058	PDE1C	3554	3578	0.846154	-16	1	0.0582977	0.676	5.32689	5.25796	-13.3044	18	24	9	3UTR		0	0
hsa-miR-146a-5p	NM_001191057	PDE1C	4478	4501	0.807692	-21.4	1	1.10046e-05	0.5	0	0	-11.9796	18	23	11	3UTR		0	0
hsa-miR-146a-5p	NM_001191057	PDE1C	2480	2501	0.923077	-17.9	1	0.0228522	0.529	2.87567	2.04198	-13.5494	16	21	10	CDS		0	0
hsa-miR-146a-5p	NM_001191057	PDE1C	3174	3198	0.846154	-16	1	0.0582977	0.676	4.96367	5.26021	-13.3044	18	24	9	3UTR		0	0
hsa-miR-146a-5p	NM_001284341	FKBP9	1537	1567	0.923077	-18.9	0	0.00293177	0.529	3.59153	3.9418	-15.5666	14	17	12	CDS		0	0
hsa-miR-146a-5p	NM_001284341	FKBP9	1854	1872	0.846154	-18.6	1	0.000641685	0.441	6.49967	3.61432	-9.06125	16	18	8	CDS		0	0
hsa-miR-146a-5p	NM_007270	FKBP9	1378	1408	0.923077	-18.9	0	0.00293177	0.529	2.49497	4.15155	-15.5666	14	17	12	CDS		0	0
hsa-miR-146a-5p	NM_001284343	FKBP9	615	645	0.923077	-18.9	0	0.00293177	0.529	3.59153	3.9418	-15.5666	14	17	12	CDS		0	0
hsa-miR-146a-5p	NM_001284343	FKBP9	932	950	0.846154	-18.6	1	0.000641685	0.441	6.49967	3.61432	-9.06125	16	18	8	CDS		0	0
hsa-miR-146a-5p	NM_001002009	NT5C3A	295	314	0.846154	-16.2	1	0.0427081	0.632	1.03221	0.657952	-8.33988	14	19	10	CDS		0	0
hsa-miR-146a-5p	NM_001348041	BBS9	4401	4422	0.846154	-17.3	1	0.106315	0.544	0	0	-9.50465	16	21	11	3UTR		0	0
hsa-miR-146a-5p	NM_001100425	KIAA0895	1087	1103	0.923077	-16.8	1	0.00154591	0.544	-0.707837	-0.0411774	-13.6138	14	16	13	CDS		0	0
hsa-miR-146a-5p	NM_001300956	KIAA0895	472	488	0.923077	-16.8	1	0.00154591	0.544	-0.024031	0.354925	-13.6138	14	16	13	CDS		0	0
hsa-miR-146a-5p	NM_001199708	KIAA0895	1161	1177	0.923077	-16.8	1	0.00154591	0.544	-0.201175	-0.0660662	-13.6138	14	16	13	CDS		0	0
hsa-miR-146a-5p	NM_015314	KIAA0895	1184	1200	0.923077	-16.8	1	0.00154591	0.544	-0.290064	0.0165995	-13.6138	14	16	13	CDS		0	0
hsa-miR-146a-5p	NM_001199706	KIAA0895	1320	1336	0.923077	-16.8	1	0.00154591	0.544	-0.0322884	0.187264	-13.6138	14	16	13	CDS		0	0
hsa-miR-146a-5p	NM_001206480	ELMO1	2032	2047	0.923077	-17.4	1	0.000181017	0.485	0.068433	0.334052	-13.9286	13	15	7	CDS		0	0
hsa-miR-146a-5p	NM_014800	ELMO1	1843	1858	0.846154	-17.4	1	0.000181017	0.485	0.53193	0.891139	-13.9286	13	15	7	CDS		0	0
[truncated: 14,027 more rows]

## Sheet: ESM Table 2b
Mirnaid	Refseqid	Genesymbol	Start	End	Bindingp	Energy	Seed	Accessibility	AU	Phylopstem	Phylopflank	ME	Number of pairings	Binding region length	Longest consecutive pairings	Position	Validated	TargetScan	miRDB
hsa-miR-29a-3p	NM_001330131	METTL21A	1217	1235	0.961538	-18.3	1	0.00399718	0.779	-0.120913	-0.0253768	-6.51454	17	18	17	3UTR		0	0
hsa-miR-29a-3p	NM_001291985	GABRP	1194	1211	0.961538	-18.3	1	0.00331219	0.618	2.65843	2.68149	-15.3043	12	17	8	3UTR		0	1
hsa-miR-29a-3p	NM_021161	KCNK10	5571	5591	0.961538	-19.7	1	0.00994436	0.456	2.5928	2.94959	-8.57351	17	20	11	3UTR		1	1
hsa-miR-29a-3p	NM_138317	KCNK10	5580	5600	0.961538	-19.7	1	0.00994436	0.456	3.20996	2.83291	-8.57351	17	20	11	3UTR		1	1
hsa-miR-29a-3p	NM_138318	KCNK10	5251	5271	0.961538	-19.7	1	0.00994436	0.456	3.05567	1.74034	-8.57351	17	20	11	3UTR		1	1
hsa-miR-29a-3p	NM_001199835	SNX10	1908	1951	0.961538	-19.5	1	0.000331604	0.706	1.18323	0.859998	-10.977	15	20	11	3UTR		0	0
hsa-miR-29a-3p	NM_001318198	SNX10	1982	2025	0.961538	-19.5	1	0.000331604	0.706	1.18323	0.859998	-10.977	15	20	11	3UTR		0	0
hsa-miR-29a-3p	NM_013322	SNX10	1861	1904	0.961538	-19.5	1	0.000331604	0.706	1.18323	0.859998	-10.977	15	20	11	3UTR		0	0
hsa-miR-29a-3p	NM_001318199	SNX10	1783	1826	0.961538	-19.5	1	0.000331604	0.706	0.543457	0.956337	-10.977	15	20	11	3UTR		0	0
hsa-miR-29a-3p	NM_001199837	SNX10	1713	1756	0.961538	-19.5	1	0.000331604	0.706	1.18323	0.859998	-10.977	15	20	11	3UTR		0	0
hsa-miR-29a-3p	NM_001199838	SNX10	1612	1655	0.961538	-19.5	1	0.000331604	0.706	1.18323	0.859998	-10.977	15	20	11	3UTR		0	0
hsa-miR-29a-3p	NM_012194	KIAA1549L	6414	6438	0.961538	-18.8	1	0.00259334	0.618	3.37824	2.76616	-12.4794	17	24	7	3UTR		1	1
hsa-miR-29a-3p	NM_001145453	GFRA1	8980	9022	0.961538	-18.7	1	0.0128723	0.588	0.856554	0.840718	-4.17062	18	21	15	3UTR		0	0
hsa-miR-29a-3p	NM_005264	GFRA1	8995	9037	0.961538	-18.7	1	0.0128723	0.588	0.856554	0.840718	-4.17062	18	21	15	3UTR		0	0
hsa-miR-29a-3p	NM_005475	SH2B3	4350	4382	0.961538	-20	1	7.45355e-05	0.5	0.0271024	0.0360975	-6.78234	11	13	11	3UTR		0	0
hsa-miR-29a-3p	NM_005044	PRKX	2880	2912	0.961538	-20	1	0.00125932	0.691	0	0	-6.51454	15	18	11	3UTR		0	0
hsa-miR-29a-3p	NM_020443	NAV1	8905	8929	0.961538	-18.9	1	2.99206e-05	0.471	2.99405	0.880938	-9.59714	17	24	9	3UTR		1	1
hsa-miR-29a-3p	NM_001167738	NAV1	7565	7589	0.961538	-18.9	1	2.99206e-05	0.471	0.643029	0.822817	-9.59714	17	24	9	3UTR		1	1
hsa-miR-29a-3p	NM_017626	DNAJB12	2477	2497	0.961538	-20.4	1	0.00186377	0.397	5.89513	4.45501	-6.54929	15	20	7	3UTR		0	0
hsa-miR-29a-3p	NM_001002762	DNAJB12	3639	3659	0.961538	-20.4	1	0.00186377	0.397	5.89513	4.45501	-6.54929	15	20	7	3UTR		0	0
hsa-miR-29a-3p	XM_006724730	FAM122B	2590	2608	0.961538	-18.3	1	0.00282591	0.676	0	0	-3.93757	16	18	11	3UTR		0	0
hsa-miR-29a-3p	NM_001166599	FAM122B	1640	1688	0.961538	-18.7	1	0.00282591	0.676	0	0	-3.93757	16	19	11	3UTR		0	0
hsa-miR-29a-3p	NM_145284	FAM122B	1643	1691	0.961538	-18.7	1	0.00282591	0.676	0	0	-3.93757	16	19	11	3UTR		0	0
hsa-miR-29a-3p	NM_001170756	FAM122B	1697	1745	0.961538	-18.7	1	0.00282591	0.676	0	0	-3.93757	16	19	11	3UTR		0	0
hsa-miR-29a-3p	NM_001025091	ABCF1	3014	3029	0.961538	-19.4	1	0.00331285	0.471	-0.197621	-0.0190822	-4.90607	14	15	14	3UTR		0	0
hsa-miR-29a-3p	NM_001090	ABCF1	2900	2915	0.961538	-19.4	1	0.00331285	0.471	-0.154219	-0.050163	-4.90607	14	15	14	3UTR		0	0
hsa-miR-29a-3p	NM_001039999	FAM83G	2877	2913	0.961538	-23.5	1	0.00159458	0.375	1.11172	0.831356	-6.08354	19	24	12	3UTR		0	0
hsa-miR-29a-3p	NM_014159	SETD2	7963	7979	0.961538	-17.8	1	0.000122028	0.471	3.232	3.0313	-9.09597	14	16	10	3UTR		0	0
hsa-miR-29a-3p	NM_001321982	PRKAR2A	1652	1679	0.961538	-17.7	1	0.0023314	0.559	4.45281	3.61151	-9.54656	15	17	15	3UTR		0	0
hsa-miR-29a-3p	XM_017021231	STXBP6	2471	2491	0.961538	-20.9	1	0.0486897	0.603	0	0	-6.78234	11	13	11	3UTR		0	0
hsa-miR-29a-3p	XM_017021239	STXBP6	2297	2317	0.961538	-20.9	1	0.0486897	0.603	0	0	-6.78234	11	13	11	3UTR		0	0
hsa-miR-29a-3p	NM_001029955	DCAF4L1	2860	2880	0.961538	-19.1	1	0.00962016	0.588	0.091179	0.0748478	-13.2745	15	20	8	3UTR		0	0
hsa-miR-29a-3p	NM_001013742	DGKK	4532	4553	0.961538	-19.7	1	0.000786087	0.471	0	0	-6.90779	11	13	11	3UTR		0	1
hsa-miR-29a-3p	NM_024940	DOCK5	9565	9591	0.961538	-19.7	1	0.00022558	0.529	0.00861922	0.198515	-6.90779	11	13	11	3UTR		0	0
hsa-miR-29a-3p	XM_011509654	POU2F1	3254	3266	0.961538	-19.8	1	7.27275e-05	0.441	0	0	-6.78234	11	12	11	3UTR		0	0
hsa-miR-29a-3p	NM_001334	CTSO	2200	2217	0.961538	-17.7	1	6.17403e-06	0.559	3.04582	2.42433	-9.56953	15	17	13	3UTR		0	0
hsa-miR-29a-3p	NM_002338	LSAMP	3110	3148	0.961538	-17.8	1	0.00522334	0.5	3.06304	2.27944	-4.02637	17	21	9	3UTR		0	0
hsa-miR-29a-3p	NM_016557	ACKR4	1413	1456	0.961538	-18.5	1	0.00128852	0.662	-0.020757	-0.277362	-6.13885	16	19	10	3UTR		0	0
hsa-miR-29a-3p	NM_032312	YIPF4	1017	1038	0.961538	-16.5	1	0.363284	0.647	0.811814	2.10154	-10.3988	11	13	11	3UTR		0	0
hsa-miR-29a-3p	NM_001288980	C18orf54	5445	5464	0.961538	-19.2	1	0.00229074	0.676	0.319036	-0.131132	-4.957	14	16	14	3UTR		0	0
hsa-miR-29a-3p	NM_001288982	C18orf54	4648	4667	0.961538	-19.2	1	0.00229074	0.676	0.145034	-0.0409117	-4.957	14	16	14	3UTR		0	0
hsa-miR-29a-3p	NM_018484	SLC22A11	3280	3298	0.961538	-19.2	1	9.39246e-07	0.382	-0.318025	-0.275116	-9.93288	15	18	10	3UTR		0	0
hsa-miR-29a-3p	NM_001307985	SLC22A11	2956	2974	0.961538	-19.2	1	9.39246e-07	0.382	-0.318025	-0.275116	-9.93288	15	18	10	3UTR		0	0
hsa-miR-29a-3p	NM_014244	ADAMTS2	5793	5815	0.969231	-19.6	1	1.85021e-05	0.515	5.47074	4.92302	-8.10843	15	22	8	3UTR		1	1
hsa-miR-29a-3p	NM_138459	NUS1	3156	3174	0.969231	-19.1	1	0.00151291	0.647	0.0647858	0.0566802	-10.977	15	18	13	3UTR		0	0
hsa-miR-29a-3p	NM_001083621	ZBTB40	5901	5923	0.974359	-22.5	1	0.000935828	0.544	4.86004	0.504935	-10.0215	16	22	10	3UTR		1	1
hsa-miR-29a-3p	NM_014870	ZBTB40	5613	5635	0.974359	-22.5	1	0.000935828	0.544	4.86004	0.504935	-10.0215	16	22	10	3UTR		1	1
hsa-miR-29a-3p	NM_001330398	ZBTB40	5277	5299	0.974359	-22.5	1	0.000935828	0.544	4.86004	0.504935	-10.0215	16	22	10	3UTR		1	1
hsa-miR-29a-3p	NM_024611	ICE2	6593	6615	0.974359	-19.2	1	0.0480556	0.632	1.1635	2.3394	-12.9906	15	22	10	3UTR		0	0
hsa-miR-29a-3p	NM_001318915	LSAMP	3179	3217	0.974359	-17.8	1	0.00522334	0.5	2.63071	2.15424	-4.02637	17	21	9	3UTR		0	0
hsa-miR-29a-3p	NM_138316	PANK1	2676	2697	0.974359	-18.3	1	0.00177757	0.603	0.179843	0.120823	-10.9261	16	21	8	3UTR		0	0
hsa-miR-29a-3p	NM_014746	RNF144A	3938	3950	0.980769	-17.5	1	0.00953306	0.559	-0.196827	-0.428985	-6.90779	11	12	11	3UTR		0	0
hsa-miR-29a-3p	NM_152795	HIF3A	5549	5575	0.980769	-21.2	1	0.00536622	0.456	-0.189535	0.298212	-7.05204	12	14	12	3UTR		1	1
hsa-miR-29a-3p	NM_004376	COX15	2953	2984	0.984615	-19.3	1	0.00136394	0.559	3.91665	3.62236	-6.51454	16	19	10	3UTR		0	0
hsa-miR-29a-3p	NM_078470	COX15	4192	4223	0.984615	-19.3	1	0.00136394	0.559	3.91665	3.62236	-6.51454	16	19	10	3UTR		0	0
hsa-miR-29a-3p	XM_006714812	KIAA0141	1404	1437	1	-18.4	1	0.00328838	0.735	0	0	-9.54656	13	15	13	3UTR		0	0
hsa-miR-29a-3p	NM_024577	SH3TC2	26214	26236	1	-19.2	1	0.00163789	0.647	2.17465	2.20673	-9.02428	18	22	9	3UTR		0	0
hsa-miR-29a-3p	NM_001012301	ARSI	2863	2888	1	-22.2	1	0.000181936	0.397	0.469358	0.653595	-5.81384	18	25	7	3UTR		0	0
hsa-miR-29a-3p	NM_001252390	TNIP1	2060	2107	1	-18	1	8.27052e-05	0.456	4.44804	4.22949	-5.81384	18	47	7	3UTR		0	0
hsa-miR-29a-3p	NM_001252391	TNIP1	2092	2139	1	-18	1	8.27052e-05	0.456	4.33556	3.95223	-5.81384	18	47	7	3UTR		0	0
hsa-miR-29a-3p	NM_001252386	TNIP1	2023	2070	1	-18	1	8.27052e-05	0.456	4.4618	4.0493	-5.81384	18	47	7	3UTR		0	0
hsa-miR-29a-3p	NM_004045	ATOX1	402	419	1	-18.5	1	1.35732e-06	0.426	-0.480641	1.20987	-12.8463	14	17	9	3UTR		0	0
hsa-miR-29a-3p	XM_017010048	CNOT8	1114	1155	1	-22.6	1	6.45998e-05	0.426	0	0	-5.9393	18	24	7	3UTR		1	1
hsa-miR-29a-3p	XM_017010055	CNOT8	1069	1110	1	-22.6	1	6.45998e-05	0.426	0	0	-5.9393	18	24	7	3UTR		1	1
hsa-miR-29a-3p	NM_014180	MRPL22	2492	2503	1	-18.2	1	6.74206e-05	0.603	0.354973	0.186252	-8.07147	10	11	10	3UTR		0	0
hsa-miR-29a-3p	NM_001014990	MRPL22	2374	2385	1	-18.2	1	6.74206e-05	0.603	0.354973	0.186252	-8.07147	10	11	10	3UTR		0	0
hsa-miR-29a-3p	NM_017872	THG1L	2222	2242	1	-20.2	1	6.58979e-05	0.574	0.129945	-0.0812374	-14.01	15	20	8	3UTR		0	0
hsa-miR-29a-3p	NM_002187	IL12B	1622	1634	1	-15.8	1	9.96421e-05	0.559	3.84968	1.92934	-10.3988	11	12	11	3UTR		0	0
hsa-miR-29a-3p	NM_001286522	PARP11	3462	3484	1	-19.8	1	0.00146783	0.588	2.01662	4.17644	-5.22671	19	22	13	3UTR		0	0
hsa-miR-29a-3p	NM_001130862	RAD51AP1	1750	1765	1	-18.4	1	0.0241419	0.691	0.144653	0.251697	-10.8357	14	15	14	3UTR		0	0
hsa-miR-29a-3p	NM_006479	RAD51AP1	1699	1714	1	-18.4	1	0.0241419	0.691	0.144653	0.251697	-10.8357	14	15	14	3UTR		0	0
hsa-miR-29a-3p	NM_017417	GALNT8	2009	2023	1	-22.8	1	9.62655e-06	0.485	0.972525	1.23565	-5.76291	13	14	13	3UTR		0	0
hsa-miR-29a-3p	NM_002235	KCNA6	5590	5626	1	-21.4	1	0.000378091	0.529	0.524147	-0.133339	-7.83842	15	17	15	3UTR		0	0
hsa-miR-29a-3p	NM_018416	FOXJ2	3336	3355	1	-18.8	1	0.151438	0.559	0.722687	1.22014	-5.18008	16	19	9	3UTR		1	1
hsa-miR-29a-3p	NM_018416	FOXJ2	3435	3454	1	-18.3	1	0.00859715	0.574	0.211826	0.736428	-13.2745	14	19	8	3UTR		1	1
hsa-miR-29a-3p	NM_001319985	MAGOHB	1502	1549	1	-20.2	1	0.0946671	0.676	-0.354942	0.178408	-8.7403	19	22	12	3UTR		0	1
hsa-miR-29a-3p	NM_000834	GRIN2B	9386	9403	1	-19.1	1	0.0153589	0.647	-0.214019	-0.0782128	-6.24613	15	17	11	3UTR		1	0
hsa-miR-29a-3p	NM_022767	AEN	3023	3035	1	-18	1	0.012979	0.529	0.0986596	0.220067	-10.3988	11	12	11	3UTR		0	0
hsa-miR-29a-3p	NM_198527	HDDC3	633	643	1	-15.1	1	0.00332777	0.412	0.959542	2.30353	-9.62901	9	10	9	3UTR		0	0
hsa-miR-29a-3p	NM_014848	SV2B	3189	3208	1	-20.7	1	3.93894e-05	0.5	0.531486	0.20183	-11.6738	17	19	10	3UTR		0	0
hsa-miR-29a-3p	NM_001323032	SV2B	3101	3120	1	-20.7	1	3.93894e-05	0.5	0.531486	0.20183	-11.6738	17	19	10	3UTR		0	0
hsa-miR-29a-3p	NM_001167580	SV2B	2259	2278	1	-20.7	1	3.93894e-05	0.5	0.531486	0.20183	-11.6738	17	19	10	3UTR		0	0
hsa-miR-29a-3p	NM_001145156	NR2F2	2114	2135	1	-20.3	1	5.89787e-06	0.338	0.099668	1.53574	-12.7428	15	21	8	3UTR		0	0
hsa-miR-29a-3p	XM_017022516	TTC23	2793	2807	1	-16.9	1	2.58651e-06	0.368	0	0	-7.05204	12	14	8	3UTR		0	0
hsa-miR-29a-3p	NM_001288615	TTC23	3238	3252	1	-16.9	1	2.58651e-06	0.368	-0.0256306	0.556415	-7.05204	12	14	8	3UTR		0	0
hsa-miR-29a-3p	XM_017022514	TTC23	2728	2742	1	-16.9	1	2.58651e-06	0.368	0	0	-7.05204	12	14	8	3UTR		0	0
hsa-miR-29a-3p	NM_144598	LRRC28	3763	3785	1	-19.8	1	3.2887e-05	0.632	0.528342	0.242269	-9.06125	18	22	8	3UTR		1	0
hsa-miR-29a-3p	NM_001284400	LRRC28	3603	3625	1	-19.8	1	3.2887e-05	0.632	0.528342	0.242269	-9.06125	18	22	8	3UTR		1	0
hsa-miR-29a-3p	NM_178842	CERS3	2963	2978	1	-18.4	1	1.71072e-06	0.368	3.45168	3.84115	-5.76291	13	15	8	3UTR		0	0
hsa-miR-29a-3p	NM_001290342	CERS3	3056	3071	1	-18.4	1	1.71072e-06	0.368	4.18181	2.27329	-5.76291	13	15	8	3UTR		0	0
hsa-miR-29a-3p	NM_144570	JPT2	3504	3524	1	-21.4	1	0.000372497	0.515	0.143561	-0.234333	-14.01	15	20	8	3UTR		0	0
hsa-miR-29a-3p	NM_001042371	PGP	2479	2500	1	-23.2	1	2.47406e-07	0.368	3.02787	2.51892	-6.98666	18	21	7	3UTR		0	0
hsa-miR-29a-3p	NM_001351590	CFLAR	3423	3435	1	-18.2	1	0.00262042	0.485	-0.228866	0.0885555	-6.78234	11	12	11	3UTR		0	0
hsa-miR-29a-3p	NM_003879	CFLAR	2584	2596	1	-18.2	1	0.00262042	0.485	-0.228866	0.0885555	-6.78234	11	12	11	3UTR		0	0
hsa-miR-29a-3p	NM_001202516	CFLAR	2479	2491	1	-18.2	1	0.00262042	0.485	-0.228866	0.0885555	-6.78234	11	12	11	3UTR		0	0
hsa-miR-29a-3p	NM_001202517	CFLAR	2166	2178	1	-18.2	1	0.00262042	0.485	-0.228866	0.0885555	-6.78234	11	12	11	3UTR		0	0
hsa-miR-29a-3p	NM_001127183	CFLAR	2617	2629	1	-18.2	1	0.00262042	0.485	0.504513	0.162505	-6.78234	11	12	11	3UTR		0	0
hsa-miR-29a-3p	NM_173511	FAM117B	3828	3849	1	-20.3	1	0.00363234	0.647	0.286951	0.428973	-6.51454	16	21	13	3UTR		0	0
hsa-miR-29a-3p	NM_006139	CD28	4324	4354	1	-20.2	1	0.00168526	0.588	-0.469915	-0.0348269	-9.59293	13	17	9	3UTR		0	0
hsa-miR-29a-3p	NM_001243078	CD28	3967	3997	1	-20.2	1	0.00168526	0.588	0.258318	-0.00844373	-9.59293	13	17	9	3UTR		0	0
hsa-miR-29a-3p	XM_011512194	CD28	4159	4189	1	-20.2	1	0.00168526	0.588	0	0	-9.59293	13	17	9	3UTR		0	0
hsa-miR-29a-3p	NM_001270942	KLF7	3929	3955	1	-17.8	1	0.001089	0.588	-0.0797072	0.241332	-8.04305	19	26	7	3UTR		0	1
hsa-miR-29a-3p	NM_001270944	KLF7	3862	3888	1	-17.8	1	0.001089	0.588	0.854893	0.32964	-8.04305	19	26	7	3UTR		0	1
hsa-miR-29a-3p	NM_134442	CREB1	5959	6004	1	-19	1	0.208026	0.603	1.47602	0.620545	-4.957	17	38	13	3UTR		0	0
hsa-miR-29a-3p	NM_004379	CREB1	5917	5962	1	-19	1	0.208026	0.603	1.47602	0.620545	-4.957	17	38	13	3UTR		0	0
hsa-miR-29a-3p	NM_001330218	CCNYL1	2640	2659	1	-19.6	1	0.00026073	0.515	-0.439376	0.313606	-14.01	14	19	8	3UTR		1	1
hsa-miR-29a-3p	NM_001142300	CCNYL1	2487	2506	1	-19.6	1	0.00026073	0.515	-0.439376	0.313606	-14.01	14	19	8	3UTR		1	1
hsa-miR-29a-3p	NM_152523	CCNYL1	2388	2407	1	-19.6	1	0.00026073	0.515	-0.439376	0.313606	-14.01	14	19	8	3UTR		1	1
hsa-miR-29a-3p	NM_020814	2020-03-04	3638	3681	1	-29.4	1	0.0130361	0.515	1.00702	0.795215	-8.05661	18	20	18	3UTR		0	0
hsa-miR-29a-3p	NM_024293	RETREG2	1909	1924	1	-18.4	1	2.63613e-06	0.368	2.07345	1.24184	-5.76291	13	15	9	3UTR		0	0
hsa-miR-29a-3p	NM_024085	ATG9A	2945	2962	1	-17.8	1	0.000491546	0.368	6.35472	5.55908	-5.76291	13	17	8	3UTR	MIRT735527	1	0
hsa-miR-29a-3p	NM_001077198	ATG9A	2997	3014	1	-17.8	1	0.000491546	0.368	6.21585	5.25683	-5.76291	13	17	8	3UTR	MIRT735527	1	0
hsa-miR-29a-3p	NM_001135187	AGFG1	7108	7128	1	-17.7	1	0.0034068	0.779	0.301598	0.0443144	-6.51454	13	15	13	3UTR		0	0
hsa-miR-29a-3p	NM_004504	AGFG1	7042	7062	1	-17.7	1	0.0034068	0.779	0.301598	0.0443144	-6.51454	13	15	13	3UTR		0	0
hsa-miR-29a-3p	NM_001135188	AGFG1	7036	7056	1	-17.7	1	0.0034068	0.779	0.301598	0.0443144	-6.51454	13	15	13	3UTR		0	0
hsa-miR-29a-3p	NM_001135189	AGFG1	6922	6942	1	-17.7	1	0.0034068	0.779	0.301598	0.0443144	-6.51454	13	15	13	3UTR		0	0
hsa-miR-29a-3p	NM_145266	NUDCD2	1854	1873	1	-17.9	1	0.015313	0.662	0.381809	0.117227	-6.6181	16	19	9	3UTR		0	0
hsa-miR-29a-3p	NM_001161661	WWC1	3965	3977	1	-16.9	1	0.000972804	0.5	0.776222	1.96612	-8.23913	11	12	11	3UTR		0	0
hsa-miR-29a-3p	NM_015238	WWC1	3947	3959	1	-16.9	1	0.000972804	0.5	0.776222	1.96612	-8.23913	11	12	11	3UTR		0	0
hsa-miR-29a-3p	XM_005265853	WWC1	3901	3913	1	-16.9	1	0.000972804	0.5	0	0	-8.23913	11	12	11	3UTR		0	0
hsa-miR-29a-3p	NM_001017995	SH3PXD2B	7072	7089	1	-20	1	4.08173e-05	0.426	3.33402	4.87934	-9.06125	16	17	16	3UTR		1	1
hsa-miR-29a-3p	NM_014901	RNF44	4093	4108	1	-19	0	0.00127835	0.765	1.11253	1.17398	-15.9792	14	15	14	3UTR		0	0
hsa-miR-29a-3p	NM_172349	NSD1	8643	8664	1	-19.7	1	1.78251e-05	0.471	0.505725	1.16366	-10.0215	16	21	10	3UTR		1	1
hsa-miR-29a-3p	NM_022455	NSD1	9428	9449	1	-19.7	1	1.78251e-05	0.471	0.505725	1.16366	-10.0215	16	21	10	3UTR		1	1
hsa-miR-29a-3p	NM_001190946	FAM193B	2767	2798	1	-19.1	1	0.00194599	0.338	1.60319	0.866603	-10.0297	16	20	8	3UTR		1	1
hsa-miR-29a-3p	NM_001290221	NQO2	1628	1640	1	-18	1	0.00200979	0.544	-0.290065	-0.299999	-10.3988	11	12	11	3UTR		0	0
hsa-miR-29a-3p	NM_000904	NQO2	1113	1125	1	-18	1	0.00200979	0.544	0	0	-10.3988	11	12	11	3UTR		0	0
hsa-miR-29a-3p	NM_001290222	NQO2	999	1011	1	-18	1	0.00200979	0.544	-0.290065	-0.299999	-10.3988	11	12	11	3UTR		0	0
hsa-miR-29a-3p	NM_001318940	NQO2	1053	1065	1	-18	1	0.00200979	0.544	-0.290065	-0.299999	-10.3988	11	12	11	3UTR		0	0
hsa-miR-29a-3p	NM_001143970	CDYL	2881	2930	1	-21.7	1	0.00100945	0.603	0.936387	1.59842	-5.69245	17	21	7	3UTR		0	0
hsa-miR-29a-3p	NM_001292008	SSR1	7469	7489	1	-25.4	1	0.0010224	0.529	0.641394	-0.027686	-11.1852	16	20	9	3UTR		0	0
hsa-miR-29a-3p	NM_003144	SSR1	7673	7693	1	-25.4	1	0.0010224	0.529	0.155325	0.142878	-11.1852	16	20	9	3UTR		0	0
hsa-miR-29a-3p	NM_002718	PPP2R3A	6119	6139	1	-20.2	1	0.000140931	0.559	0.0527852	0.126845	-14.01	15	20	8	3UTR		0	0
hsa-miR-29a-3p	NM_001190447	PPP2R3A	3684	3704	1	-20.2	1	0.000140931	0.559	0.0527852	0.126845	-14.01	15	20	8	3UTR		0	0
hsa-miR-29a-3p	NM_181897	PPP2R3A	3974	3994	1	-20.2	1	0.000140931	0.559	-0.151256	-0.065861	-14.01	15	20	8	3UTR		0	0
hsa-miR-29a-3p	XM_011512777	NME9	2832	2852	1	-20	1	2.31954e-05	0.515	0	0	-14.01	15	20	8	3UTR		0	0
hsa-miR-29a-3p	NM_001349018	NME9	1814	1834	1	-20	1	2.31954e-05	0.515	-0.55184	-0.176545	-14.01	15	20	8	3UTR		0	0
hsa-miR-29a-3p	NM_152282	PXYLP1	2333	2369	1	-20.4	1	0.0055641	0.426	-0.248406	-0.371396	-9.39596	15	23	9	3UTR		1	1
hsa-miR-29a-3p	NM_152282	PXYLP1	3036	3060	1	-19.1	1	0.0277508	0.691	2.53607	0.988228	-6.76235	17	24	8	3UTR		1	1
hsa-miR-29a-3p	NM_001282728	PXYLP1	2257	2293	1	-20.4	1	0.0055641	0.426	-0.248406	-0.371396	-9.39596	15	23	9	3UTR		1	1
hsa-miR-29a-3p	NM_001282728	PXYLP1	2960	2984	1	-19.1	1	0.0277508	0.691	2.53607	0.988228	-6.76235	17	24	8	3UTR		1	1
hsa-miR-29a-3p	NM_001037172	PXYLP1	2159	2195	1	-20.4	1	0.0055641	0.426	-0.248406	-0.371396	-9.39596	15	23	9	3UTR		1	1
hsa-miR-29a-3p	NM_001037172	PXYLP1	2862	2886	1	-19.1	1	0.0277508	0.691	2.53607	0.988228	-6.76235	17	24	8	3UTR		1	1
hsa-miR-29a-3p	XM_005247903	PXYLP1	2511	2547	1	-20.4	1	0.0055641	0.426	0	0	-9.39596	15	23	9	3UTR		1	1
hsa-miR-29a-3p	XM_024453830	PXYLP1	2103	2139	1	-20.4	1	0.0055641	0.426	0	0	-9.39596	15	23	9	3UTR		1	1
hsa-miR-29a-3p	NM_001178139	TFDP2	6456	6473	1	-22.2	1	0.00237389	0.588	0.322678	-0.0739475	-8.10683	15	17	10	3UTR		0	0
hsa-miR-29a-3p	NM_001178138	TFDP2	6494	6511	1	-22.2	1	0.00237389	0.588	-0.143941	-0.0245936	-8.10683	15	17	10	3UTR		0	0
hsa-miR-29a-3p	NM_001178142	TFDP2	5733	5750	1	-22.2	1	0.00237389	0.588	-0.452625	-0.134069	-8.10683	15	17	10	3UTR		0	0
hsa-miR-29a-3p	NM_006286	TFDP2	6010	6027	1	-22.2	1	0.00237389	0.588	-0.215727	-0.276747	-8.10683	15	17	10	3UTR		0	0
hsa-miR-29a-3p	NM_024947	PHC3	8131	8168	1	-17.1	1	0.000213341	0.441	0.0112291	0.246957	-9.62901	13	15	13	3UTR		0	0
hsa-miR-29a-3p	NM_003108	SOX11	5688	5707	1	-19.7	1	1.00829e-05	0.382	1.1649	1.06203	-6.08354	15	19	7	3UTR		0	0
hsa-miR-29a-3p	NM_001282705	PDIA6	2369	2382	1	-19.1	1	0.000917687	0.618	0.164889	-0.11145	-5.9255	12	13	12	3UTR		0	0
hsa-miR-29a-3p	NM_001282707	PDIA6	2174	2187	1	-19.1	1	0.000917687	0.618	0.0731105	1.30936	-5.9255	12	13	12	3UTR		0	0
hsa-miR-29a-3p	NM_021643	TRIB2	4211	4234	1	-19.9	1	0.00788449	0.647	4.39086	1.25599	-10.3988	15	23	11	3UTR		1	1
hsa-miR-29a-3p	NM_001282722	LDAH	3430	3463	1	-19.3	1	0.00273249	0.618	3.0558	2.754	-6.01339	16	19	14	3UTR		0	0
hsa-miR-29a-3p	NM_001282720	LDAH	3586	3619	1	-19.3	1	0.00273249	0.618	0.779212	2.51248	-6.01339	16	19	14	3UTR		0	0
hsa-miR-29a-3p	NM_001282723	LDAH	3495	3528	1	-19.3	1	0.00273249	0.618	2.80542	1.87249	-6.01339	16	19	14	3UTR		0	0
hsa-miR-29a-3p	NM_021925	LDAH	3730	3763	1	-19.3	1	0.00273249	0.618	0.779212	2.52564	-6.01339	16	19	14	3UTR		0	0
hsa-miR-29a-3p	NM_001282719	LDAH	3604	3637	1	-19.3	1	0.00273249	0.618	2.80542	1.81543	-6.01339	16	19	14	3UTR		0	0
hsa-miR-29a-3p	NM_001322963	FKBP1B	752	776	1	-17.8	1	0.000246455	0.574	1.25277	1.36168	-6.50069	18	24	8	3UTR		0	0
hsa-miR-29a-3p	NM_054033	FKBP1B	729	753	1	-17.8	1	0.000246455	0.574	1.25277	1.36168	-6.50069	18	24	8	3UTR		0	0
hsa-miR-29a-3p	NM_004116	FKBP1B	684	708	1	-17.8	1	0.000246455	0.574	1.25277	1.36168	-6.50069	18	24	8	3UTR		0	0
hsa-miR-29a-3p	NM_012326	MAPRE3	1467	1479	1	-17.6	1	2.76306e-05	0.309	0.0600027	1.40352	-10.3988	11	12	11	3UTR		0	0
hsa-miR-29a-3p	NM_024572	GALNT14	2327	2340	1	-17.1	1	2.5302e-05	0.382	0.235625	0.140578	-8.96547	11	13	10	3UTR		0	0
hsa-miR-29a-3p	NM_001253826	GALNT14	2342	2355	1	-17.1	1	2.5302e-05	0.382	0.235625	0.140578	-8.96547	11	13	10	3UTR		0	0
hsa-miR-29a-3p	NM_005982	SIX1	2544	2558	1	-17	1	0.000172154	0.515	0.450804	0.0641973	-7.05204	12	14	9	3UTR		0	0
hsa-miR-29a-3p	NM_017420	SIX4	4622	4638	1	-15.8	1	0.000411861	0.603	3.01132	2.97256	-4.90607	14	16	8	3UTR		0	0
hsa-miR-29a-3p	NM_022474	MPP5	5002	5025	1	-17.4	1	0.00209229	0.676	1.03774	1.59409	-4.957	14	17	9	3UTR		0	0
hsa-miR-29a-3p	NM_001256550	MPP5	4770	4793	1	-17.4	1	0.00209229	0.676	1.03774	1.59409	-4.957	14	17	9	3UTR		0	0
hsa-miR-29a-3p	NM_004926	ZFP36L1	2834	2853	1	-16.8	1	0.00236181	0.603	3.95551	3.06533	-12.408	17	19	13	3UTR		1	1
hsa-miR-29a-3p	XM_017021163	SIPA1L1	7573	7588	1	-17.7	1	0.00552477	0.647	0	0	-7.65065	14	15	14	3UTR		0	0
hsa-miR-29a-3p	XM_024449531	SIPA1L1	7334	7349	1	-17.7	1	0.00552477	0.647	0	0	-7.65065	14	15	14	3UTR		0	0
hsa-miR-29a-3p	NM_001284246	SIPA1L1	7886	7901	1	-17.7	1	0.00552477	0.647	1.71264	1.78128	-7.65065	14	15	14	3UTR		0	0
hsa-miR-29a-3p	XM_024449537	SIPA1L1	6366	6381	1	-17.7	1	0.00552477	0.647	0	0	-7.65065	14	15	14	3UTR		0	0
hsa-miR-29a-3p	NM_001024674	LIN52	1648	1668	1	-20.8	1	8.31143e-05	0.544	-0.74369	-0.104828	-14.01	15	20	8	3UTR		0	0
hsa-miR-29a-3p	NM_014381	MLH3	6171	6201	1	-19.2	1	0.0020813	0.632	0.834769	0.561756	-6.25121	17	23	10	3UTR		0	0
hsa-miR-29a-3p	NM_001040108	MLH3	6243	6273	1	-19.2	1	0.0020813	0.632	0.715811	0.52913	-6.25121	17	23	10	3UTR		0	0
hsa-miR-29a-3p	NM_021257	NGB	1187	1206	1	-17.6	1	0.00109804	0.382	2.81697	3.60367	-5.9255	12	15	8	3UTR		0	0
hsa-miR-29a-3p	NM_005065	SEL1L	3833	3851	1	-18.5	1	0.0030704	0.603	1.11666	0.607063	-7.32045	12	15	10	3UTR		0	0
hsa-miR-29a-3p	NM_021161	KCNK10	5169	5188	1	-19	1	0.00215262	0.632	-0.556935	-0.0568681	-9.30909	15	19	10	3UTR		1	1
hsa-miR-29a-3p	NM_138317	KCNK10	5178	5197	1	-19	1	0.00215262	0.632	0.170435	0.105275	-9.30909	15	19	10	3UTR		1	1
hsa-miR-29a-3p	NM_138318	KCNK10	4849	4868	1	-19	1	0.00215262	0.632	0.946296	1.58578	-9.30909	15	19	10	3UTR		1	1
hsa-miR-29a-3p	NM_006888	CALM1	3430	3469	1	-21.2	1	0.00115521	0.544	1.607	1.24505	-7.91236	17	21	12	3UTR		0	0
hsa-miR-29a-3p	NM_000923	PDE4C	3618	3634	1	-17.8	1	1.59775e-05	0.559	4.7648	4.38517	-16.547	13	16	7	3UTR		0	0
hsa-miR-29a-3p	NM_001098818	PDE4C	3343	3359	1	-17.8	1	1.59775e-05	0.559	6.40082	4.05512	-16.547	13	16	7	3UTR		0	0
hsa-miR-29a-3p	NM_001098819	PDE4C	3396	3412	1	-17.8	1	1.59775e-05	0.559	4.24551	4.23759	-16.547	13	16	7	3UTR		0	0
hsa-miR-29a-3p	NM_001352071	SUGP2	3934	3972	1	-22.2	1	0.000399747	0.559	0.582604	0.964831	-5.9393	15	19	11	3UTR		0	0
hsa-miR-29a-3p	NM_001017392	SUGP2	3778	3816	1	-22.2	1	0.000399747	0.559	0.7112	1.12264	-5.9393	15	19	11	3UTR		0	0
hsa-miR-29a-3p	XM_024451308	SUGP2	4313	4351	1	-22.2	1	0.000399747	0.559	0	0	-5.9393	15	19	11	3UTR		0	0
hsa-miR-29a-3p	NM_015329	MAU2	4701	4727	1	-20.8	1	0.00472383	0.676	2.52474	0.594412	-5.08276	18	21	11	3UTR		1	1
hsa-miR-29a-3p	NM_145326	ZNF493	844	862	1	-21.3	1	3.40836e-05	0.618	0.173134	-0.0176129	-11.8602	16	18	13	3UTR		0	0
hsa-miR-29a-3p	NM_001256047	C19orf12	3801	3822	1	-17.5	1	0.00369273	0.618	-0.794389	0.770075	-7.10297	16	21	6	3UTR		0	0
hsa-miR-29a-3p	XM_005257187	STXBP4	4196	4209	1	-16	1	0.000675876	0.559	0	0	-6.78234	11	13	6	3UTR		0	0
hsa-miR-29a-3p	NM_001322250	MSI2	5838	5853	1	-14.7	1	0.000721803	0.574	1.83656	2.5459	-8.2244	14	15	14	3UTR		0	0
hsa-miR-29a-3p	NM_001271875	CUEDC1	1675	1687	1	-19.9	1	0.000111475	0.353	0.172041	-0.0370091	-6.90779	11	12	11	3UTR		1	1
hsa-miR-29a-3p	NM_001292025	CUEDC1	1980	1992	1	-19.9	1	0.000111475	0.353	0.180036	0.70386	-6.90779	11	12	11	3UTR		1	1
hsa-miR-29a-3p	XM_011524812	CUEDC1	1063	1075	1	-19.9	1	0.000111475	0.353	0	0	-6.90779	11	12	11	3UTR		1	1
hsa-miR-29a-3p	NM_182569	GDPD1	2708	2730	1	-20.2	1	0.000756009	0.662	0.729011	0.622491	-5.19005	17	22	9	3UTR		0	0
hsa-miR-29a-3p	NM_001165993	GDPD1	1208	1230	1	-20.2	1	0.000756009	0.662	0.729011	0.622491	-5.19005	17	22	9	3UTR		0	0
hsa-miR-29a-3p	NM_001288653	CLTC	7984	8011	1	-23.3	1	0.000584732	0.588	-0.0187027	-0.0473443	-8.25288	17	20	11	3UTR		0	0
hsa-miR-29a-3p	NM_004859	CLTC	7972	7999	1	-23.3	1	0.000584732	0.588	0.196112	-0.02109	-8.25288	17	20	11	3UTR		0	0
hsa-miR-29a-3p	NM_003620	PPM1D	2855	2881	1	-20.9	1	0.00673358	0.706	2.73258	1.77297	-7.05204	12	14	12	3UTR	MIRT004044	1	1
hsa-miR-29a-3p	NM_006852	TLK2	2999	3016	1	-18	1	0.000225091	0.529	2.43533	3.09069	-10.0215	16	17	16	3UTR		0	0
hsa-miR-29a-3p	NM_001284333	TLK2	3062	3079	1	-18	1	0.000225091	0.529	2.43533	3.09069	-10.0215	16	17	16	3UTR		0	0
hsa-miR-29a-3p	NM_001284363	TLK2	2657	2674	1	-18	1	0.000225091	0.529	3.86116	3.56643	-10.0215	16	17	16	3UTR		0	0
hsa-miR-29a-3p	XM_006721811	TANC2	7389	7404	1	-18.6	1	0.0021967	0.574	0	0	-8.07147	14	15	14	3UTR		0	0
hsa-miR-29a-3p	XM_011524602	TANC2	7301	7316	1	-18.6	1	0.0021967	0.574	0	0	-8.07147	14	15	14	3UTR		0	0
hsa-miR-29a-3p	NM_025185	TANC2	7041	7056	1	-18.6	1	0.0021967	0.574	-0.0682025	0.35627	-8.07147	14	15	14	3UTR		0	0
hsa-miR-29a-3p	XM_011524998	TEX2	4862	4882	1	-18.4	1	0.00129065	0.618	0	0	-7.30252	17	20	8	3UTR		0	0
hsa-miR-29a-3p	NM_000442	PECAM1	6307	6331	1	-19.8	1	0.00088378	0.588	1.09453	1.04606	-4.79441	19	24	9	3UTR		0	0
hsa-miR-29a-3p	NM_001174166	SLC16A6	3753	3778	1	-19	1	0.00398662	0.676	-0.00790527	1.16325	-8.93173	19	25	11	3UTR		0	0
hsa-miR-29a-3p	NM_001330450	MAP2K6	13274	13297	1	-19.5	1	0.0067908	0.529	1.39019	0.654173	-5.81384	19	23	8	3UTR		1	1
hsa-miR-29a-3p	NM_001289082	CD300LF	1539	1572	1	-21.3	1	0.000104925	0.559	-0.0725898	-0.115025	-10.3652	16	18	16	3UTR		0	0
hsa-miR-29a-3p	NM_001289085	CD300LF	1652	1685	1	-21.3	1	0.000104925	0.559	-0.0725898	-0.115025	-10.3652	16	18	16	3UTR		0	0
hsa-miR-29a-3p	NM_001289086	CD300LF	1674	1707	1	-21.3	1	0.000104925	0.559	-0.0725898	-0.115025	-10.3652	16	18	16	3UTR		0	0
hsa-miR-29a-3p	NM_001301056	VASH2	1517	1533	1	-19.1	1	0.000171694	0.456	1.46737	1.10675	-7.86061	14	16	8	3UTR		1	1
hsa-miR-29a-3p	NM_024749	VASH2	1385	1401	1	-19.1	1	0.000171694	0.456	1.46737	1.10675	-7.86061	14	16	8	3UTR		1	1
hsa-miR-29a-3p	NM_001136474	VASH2	1321	1337	1	-19.1	1	0.000171694	0.456	1.46737	1.10675	-7.86061	14	16	8	3UTR		1	1
hsa-miR-29a-3p	NM_001136475	VASH2	1037	1053	1	-19.1	1	0.000171694	0.456	1.46737	1.10675	-7.86061	14	16	8	3UTR		1	1
hsa-miR-29a-3p	NM_001300758	ANGEL2	3242	3256	1	-18.1	1	0.00512196	0.574	1.57475	2.45869	-5.19005	13	14	13	3UTR		0	0
hsa-miR-29a-3p	NM_144567	ANGEL2	3568	3582	1	-18.1	1	0.00512196	0.574	4.48883	3.48417	-5.19005	13	14	13	3UTR		0	0
hsa-miR-29a-3p	NM_001300757	ANGEL2	3246	3260	1	-18.1	1	0.00512196	0.574	1.55372	2.68832	-5.19005	13	14	13	3UTR		0	0
hsa-miR-29a-3p	NM_145257	CCSAP	4477	4500	1	-16.8	1	0.0417073	0.691	2.36606	1.97052	-13.4976	16	23	9	3UTR		1	1
hsa-miR-29a-3p	NM_032800	C1orf198	2656	2679	1	-19.9	1	0.00131064	0.588	-0.0162336	0.4352	-5.49511	18	23	8	3UTR		0	0
hsa-miR-29a-3p	NM_001136495	C1orf198	2438	2461	1	-19.9	1	0.00131064	0.588	0.406868	0.229788	-5.49511	18	23	8	3UTR		0	0
hsa-miR-29a-3p	NM_018662	DISC1	6897	6921	1	-19.4	1	0.00300828	0.676	0.632024	0.596088	-5.81384	18	24	7	3UTR		0	0
hsa-miR-29a-3p	NM_001012957	DISC1	6831	6855	1	-19.4	1	0.00300828	0.676	0.632024	0.596088	-5.81384	18	24	7	3UTR		0	0
hsa-miR-29a-3p	NM_001164540	DISC1	6531	6555	1	-19.4	1	0.00300828	0.676	0.632024	0.596088	-5.81384	18	24	7	3UTR		0	0
hsa-miR-29a-3p	NM_018012	KIF26B	7227	7240	1	-21.5	1	0.00230696	0.676	0.250904	-0.333058	-7.05204	12	13	12	3UTR		1	1
hsa-miR-29a-3p	NM_002137	HNRNPA2B1	2585	2599	1	-16.2	1	0.0107151	0.632	4.95961	4.07584	-5.96246	13	14	13	3UTR		0	0
hsa-miR-29a-3p	NM_031243	HNRNPA2B1	2621	2635	1	-16.2	1	0.0107151	0.632	3.5231	4.67543	-5.96246	13	14	13	3UTR		0	0
hsa-miR-29a-3p	NM_001199817	GGCT	742	753	1	-17.1	1	0.000154352	0.618	0.0564602	0.716942	-13.2236	10	11	10	3UTR		1	1
hsa-miR-29a-3p	NM_001199816	GGCT	888	899	1	-17.1	1	0.000154352	0.618	0.0564602	0.716942	-13.2236	10	11	10	3UTR		1	1
hsa-miR-29a-3p	NM_001199815	GGCT	1044	1055	1	-17.1	1	0.000154352	0.618	0.0564602	0.716942	-13.2236	10	11	10	3UTR		1	1
hsa-miR-29a-3p	NM_024051	GGCT	1024	1035	1	-17.1	1	0.000154352	0.618	0.0564602	0.716942	-13.2236	10	11	10	3UTR		1	1
hsa-miR-29a-3p	NM_015060	AVL9	5008	5042	1	-23.7	1	0.000586147	0.441	-0.193889	0.0388245	-9.30909	16	21	10	3UTR		0	0
hsa-miR-29a-3p	XM_005249669	AVL9	4903	4937	1	-23.7	1	0.000586147	0.441	0	0	-9.30909	16	21	10	3UTR		0	0
hsa-miR-29a-3p	XM_011515227	AVL9	4785	4819	1	-23.7	1	0.000586147	0.441	0	0	-9.30909	16	21	10	3UTR		0	0
hsa-miR-29a-3p	NM_172084	CAMK2B	2738	2750	1	-19.6	1	0.00140277	0.353	5.75681	4.21275	-6.78234	11	12	11	3UTR		0	0
hsa-miR-29a-3p	NM_172080	CAMK2B	2942	2954	1	-19.6	1	0.00140277	0.353	2.98755	3.38624	-6.78234	11	12	11	3UTR		0	0
hsa-miR-29a-3p	NM_172083	CAMK2B	2828	2840	1	-19.6	1	0.00140277	0.353	1.82278	3.19201	-6.78234	11	12	11	3UTR		0	0
hsa-miR-29a-3p	NM_172081	CAMK2B	2900	2912	1	-19.6	1	0.00140277	0.353	1.82278	3.27536	-6.78234	11	12	11	3UTR		0	0
hsa-miR-29a-3p	NM_172079	CAMK2B	2945	2957	1	-19.6	1	0.00140277	0.353	3.32354	3.27388	-6.78234	11	12	11	3UTR		0	0
hsa-miR-29a-3p	NM_172082	CAMK2B	2867	2879	1	-19.6	1	0.00140277	0.353	2.53841	3.74036	-6.78234	11	12	11	3UTR		0	0
hsa-miR-29a-3p	NM_172078	CAMK2B	3017	3029	1	-19.6	1	0.00140277	0.353	2.53841	3.74036	-6.78234	11	12	11	3UTR		0	0
hsa-miR-29a-3p	NM_001220	CAMK2B	3389	3401	1	-19.6	1	0.00140277	0.353	2.53841	3.74036	-6.78234	11	12	11	3UTR		0	0
hsa-miR-29a-3p	XM_011515477	TNS3	6631	6645	1	-18.1	1	1.3836e-06	0.485	0	0	-8.07655	12	14	7	3UTR		0	0
hsa-miR-29a-3p	NM_001350814	GRB10	3558	3576	1	-18.9	1	3.88633e-05	0.382	3.70045	3.97609	-5.38561	15	18	10	3UTR		0	0
hsa-miR-29a-3p	NM_001001550	GRB10	3199	3217	1	-18.9	1	3.88633e-05	0.382	3.92135	4.09505	-5.38561	15	18	10	3UTR		0	0
hsa-miR-29a-3p	NM_001171092	CLDN2	1309	1323	1	-18.1	1	0.000358348	0.485	0	0	-8.07655	12	14	7	3UTR		0	0
hsa-miR-29a-3p	NM_001171095	CLDN2	1078	1092	1	-18.1	1	0.000358348	0.485	0	0	-8.07655	12	14	7	3UTR		0	0
hsa-miR-29a-3p	NM_020384	CLDN2	1144	1158	1	-18.1	1	0.000358348	0.485	0	0	-8.07655	12	14	7	3UTR		0	0
hsa-miR-29a-3p	NM_133265	AMOT	3413	3453	1	-19.1	1	0.0100361	0.544	0	0	-4.84971	14	16	14	3UTR		1	1
hsa-miR-29a-3p	NM_001113490	AMOT	3844	3884	1	-19.1	1	0.0100361	0.544	0	0	-4.84971	14	16	14	3UTR		1	1
hsa-miR-29a-3p	NM_001256760	HTR2C	4099	4130	1	-17.1	1	0.000509229	0.574	0	0	-8.07147	10	12	10	3UTR		0	0
hsa-miR-29a-3p	NM_000868	HTR2C	4008	4039	1	-17.1	1	0.000509229	0.574	0	0	-8.07147	10	12	10	3UTR		0	0
hsa-miR-29a-3p	NM_001256761	HTR2C	3913	3944	1	-17.1	1	0.000509229	0.574	0	0	-8.07147	10	12	10	3UTR		0	0
hsa-miR-29a-3p	NM_001142447	ATP1B4	3399	3416	1	-20.7	1	8.78298e-05	0.574	0	0	-12.0073	15	17	8	3UTR		1	1
hsa-miR-29a-3p	NM_012069	ATP1B4	3387	3404	1	-20.7	1	8.78298e-05	0.574	0	0	-12.0073	15	17	8	3UTR		1	1
hsa-miR-29a-3p	NM_033326	SOX6	2851	2871	1	-18.9	1	0.00442879	0.588	0.755034	0.669663	-8.28966	18	20	14	3UTR		1	0
hsa-miR-29a-3p	NM_001145811	SOX6	2943	2963	1	-18.9	1	0.00442879	0.588	0.828582	0.944161	-8.28966	18	20	14	3UTR		1	0
hsa-miR-29a-3p	NM_001278163	HIPK3	4348	4368	1	-18.3	1	0.0137425	0.662	3.98977	3.14491	-5.48126	17	20	11	3UTR		0	0
hsa-miR-29a-3p	NM_001278162	HIPK3	4627	4647	1	-18.3	1	0.0137425	0.662	3.98977	3.14491	-5.48126	17	20	11	3UTR		0	0
hsa-miR-29a-3p	NM_001195728	SLC1A2	9454	9480	1	-19.8	1	0.00802544	0.574	1.52187	1.60143	-10.1658	17	20	11	3UTR		0	0
hsa-miR-29a-3p	NM_001252652	SLC1A2	9519	9545	1	-19.8	1	0.00802544	0.574	0.888585	2.07633	-10.1658	17	20	11	3UTR		0	0
hsa-miR-29a-3p	XM_011520285	SLC1A2	9330	9356	1	-19.8	1	0.00802544	0.574	0	0	-10.1658	17	20	11	3UTR		0	0
hsa-miR-29a-3p	XM_017018137	SLC1A2	9333	9359	1	-19.8	1	0.00802544	0.574	0	0	-10.1658	17	20	11	3UTR		0	0
hsa-miR-29a-3p	XM_017018138	SLC1A2	9317	9343	1	-19.8	1	0.00802544	0.574	0	0	-10.1658	17	20	11	3UTR		0	0
hsa-miR-29a-3p	NM_004171	SLC1A2	9816	9842	1	-19.8	1	0.00802544	0.574	5.20012	5.37345	-10.1658	17	20	11	3UTR		0	0
hsa-miR-29a-3p	XM_017018139	SLC1A2	9358	9384	1	-19.8	1	0.00802544	0.574	0	0	-10.1658	17	20	11	3UTR		0	0
hsa-miR-29a-3p	XM_017018136	SLC1A2	10113	10139	1	-19.8	1	0.00802544	0.574	0	0	-10.1658	17	20	11	3UTR		0	0
hsa-miR-29a-3p	XM_005253067	SLC1A2	9293	9319	1	-19.8	1	0.00802544	0.574	0	0	-10.1658	17	20	11	3UTR		0	0
hsa-miR-29a-3p	NM_001256695	PRDM11	8409	8421	1	-18	1	0.00162565	0.529	0.466676	0.25135	-10.3988	11	12	11	3UTR		0	1
hsa-miR-29a-3p	NM_001145265	SLC35C1	2729	2757	1	-22.8	1	0.00181939	0.471	-0.975616	-0.220678	-7.10297	15	20	10	3UTR		0	0
hsa-miR-29a-3p	NM_175732	PTPMT1	1758	1776	1	-18.7	1	8.76177e-06	0.559	1.24544	0.172323	-7.69925	15	18	11	3UTR		0	0
hsa-miR-29a-3p	NM_001330653	UNC13B	5777	5798	1	-18.1	1	0.000414568	0.603	0.157612	0.895714	-6.00433	16	21	8	3UTR		1	1
hsa-miR-29a-3p	NM_014872	ZBTB5	4580	4593	1	-17.8	1	4.3227e-05	0.603	0.987873	0.893952	-6.8193	12	13	12	3UTR	MIRT552620	1	1
hsa-miR-29a-3p	NM_144964	TRMT10B	1689	1709	1	-20.1	1	9.45155e-06	0.529	-0.69974	-0.0218468	-14.01	15	20	8	3UTR		0	0
hsa-miR-29a-3p	NM_001286950	TRMT10B	1509	1529	1	-20.1	1	9.45155e-06	0.529	-0.852701	-0.0538294	-14.01	15	20	8	3UTR		0	0
hsa-miR-29a-3p	NM_001286951	TRMT10B	1580	1600	1	-20.1	1	9.45155e-06	0.529	-0.852701	-0.0538294	-14.01	15	20	8	3UTR		0	0
hsa-miR-29a-3p	NM_001286952	TRMT10B	1428	1448	1	-20.1	1	9.45155e-06	0.529	-0.852701	-0.0538294	-14.01	15	20	8	3UTR		0	0
hsa-miR-29a-3p	NM_001099666	PTAR1	2518	2541	1	-19.4	1	0.0163885	0.515	0.0234948	0.168636	-6.51454	18	23	8	3UTR		0	0
hsa-miR-29a-3p	NM_006200	PCSK5	4335	4355	1	-19.3	1	0.0628312	0.603	1.31878	1.60997	-5.26888	17	20	13	3UTR		1	1
hsa-miR-29a-3p	XM_017014199	SEMA4D	5937	5957	1	-23.2	1	4.33814e-07	0.338	0	0	-5.69245	16	20	9	3UTR		0	0
hsa-miR-29a-3p	NM_198841	FAM120AOS	2538	2554	1	-20	1	0.000211415	0.515	0.517501	0.0155109	-4.90607	14	16	8	3UTR		0	0
hsa-miR-29a-3p	NM_001322224	FAM120AOS	1607	1623	1	-20	1	0.000211415	0.515	0.178746	0.120597	-4.90607	14	16	8	3UTR		0	0
hsa-miR-29a-3p	NM_005392	PHF2	4577	4599	1	-18.9	1	0.000462553	0.603	3.17785	3.36625	-9.6489	17	22	8	3UTR		0	0
hsa-miR-29a-3p	NM_001243743	FANCC	4256	4278	1	-20.7	1	0.000686342	0.456	2.12417	2.17734	-7.27064	18	22	11	3UTR		0	0
hsa-miR-29a-3p	NM_001305000	MED11	377	388	1	-16.9	1	0.0012052	0.5	0.492192	2.41529	-10.2546	10	11	10	3UTR		0	0
hsa-miR-29a-3p	NM_020682	AS3MT	1506	1526	1	-20.2	1	2.7326e-05	0.544	-4.7125e-05	0.0831402	-14.01	15	20	8	3UTR		0	0
hsa-miR-29a-3p	NM_001322882	ABLIM1	5113	5131	1	-20.2	1	7.50824e-05	0.529	0.240138	2.33779	-11.1852	14	18	9	3UTR		0	0
hsa-miR-29a-3p	NM_002313	ABLIM1	4652	4670	1	-20.2	1	7.50824e-05	0.529	0.131748	-0.103997	-11.1852	14	18	9	3UTR		0	0
hsa-miR-29a-3p	NM_001322896	ABLIM1	3743	3761	1	-20.2	1	7.50824e-05	0.529	-0.441226	-0.131921	-11.1852	14	18	9	3UTR		0	0
hsa-miR-29a-3p	NM_145793	GFRA1	8529	8571	1	-18.7	1	0.0128723	0.588	6.29243	5.51268	-4.17062	18	21	15	3UTR		0	0
hsa-miR-29a-3p	NM_001270764	CHST15	3579	3596	1	-20.3	1	0.000573354	0.485	3.81629	3.10814	-13.5494	16	17	16	3UTR		0	0
hsa-miR-29a-3p	NM_001270764	CHST15	3848	3871	1	-19.2	1	2.87244e-05	0.485	2.61789	2.47791	-8.05179	18	23	8	3UTR		0	0
hsa-miR-29a-3p	NM_015892	CHST15	3541	3558	1	-20.3	1	0.000573354	0.485	1.44582	3.44701	-13.5494	16	17	16	3UTR		0	0
hsa-miR-29a-3p	NM_001164490	ADAM8	2934	2952	1	-17.9	1	0.00263612	0.618	-1.711	-0.922153	-5.61866	16	18	11	3UTR		0	0
hsa-miR-29a-3p	NM_153225	SBSPON	3455	3476	1	-16.3	1	0.0317853	0.735	2.32077	2.62139	-12.7743	15	21	10	3UTR		0	0
hsa-miR-29a-3p	NM_005648	ELOC	1227	1249	1	-17.9	1	0.000466872	0.603	3.25234	1.92746	-8.07147	15	22	8	3UTR		0	0
hsa-miR-29a-3p	NM_001040613	TMEM70	1329	1340	1	-16.7	1	0.00357708	0.456	-0.115377	0.353898	-8.07147	10	11	10	3UTR		0	0
hsa-miR-29a-3p	NM_017866	TMEM70	1315	1326	1	-16.7	1	0.00357708	0.456	0.412811	0.284827	-8.07147	10	11	10	3UTR		0	0
hsa-miR-29a-3p	NM_018972	GDAP1	1786	1825	1	-23.8	1	0.0915159	0.559	-0.0120715	-0.150244	-5.19005	17	19	17	3UTR		0	0
hsa-miR-29a-3p	NM_018972	GDAP1	1757	1777	1	-21.5	1	0.000282883	0.632	0.0627797	-0.0305825	-4.957	17	20	15	3UTR		0	0
hsa-miR-29a-3p	NM_001040875	GDAP1	1627	1647	1	-21.5	1	0.000282883	0.632	-0.0161184	0.141677	-4.957	17	20	15	3UTR		0	0
hsa-miR-29a-3p	NM_001324403	PI15	4869	4887	1	-18	1	0.0323601	0.647	1.58616	0.298323	-12.6408	16	18	9	3UTR		1	1
hsa-miR-29a-3p	NM_015886	PI15	4841	4859	1	-18	1	0.0323601	0.647	1.58616	0.298323	-12.6408	16	18	9	3UTR		1	1
hsa-miR-29a-3p	NM_004133	HNF4G	1472	1491	1	-17.9	1	0.00079697	0.618	1.96374	1.71565	-11.4183	13	19	9	3UTR		1	1
hsa-miR-29a-3p	NM_015215	CAMTA1	6160	6182	1	-19.6	1	0.000823113	0.515	5.64373	5.67106	-5.52986	18	22	9	3UTR		0	0
hsa-miR-29a-3p	NM_001561	TNFRSF9	3331	3351	1	-20	1	4.65591e-05	0.559	-0.349256	-0.238087	-14.01	15	20	8	3UTR		0	1
hsa-miR-29a-3p	NM_017766	CASZ1	3918	3948	1	-21.3	1	8.15299e-05	0.338	1.45496	2.95285	-7.05204	16	18	16	3UTR		0	1
hsa-miR-29a-3p	NM_021146	ANGPTL7	2152	2174	1	-23.3	1	0.0261621	0.706	0.469839	0.510678	-6.81899	18	22	12	3UTR		0	0
hsa-miR-29a-3p	NM_001103170	AADACL3	1347	1375	1	-24.4	1	0.0194198	0.412	-0.0986729	-0.277333	-6.24613	17	19	17	3UTR		0	0
hsa-miR-29a-3p	NM_020225	STOX2	5529	5551	1	-19.1	1	0.0320744	0.647	1.28344	1.87448	-10.226	18	22	8	3UTR		0	0
hsa-miR-29a-3p	XM_024446222	CLPTM1L	1518	1552	1	-18.9	1	0.00351987	0.588	0	0	-6.9696	17	22	14	3UTR		0	0
hsa-miR-29a-3p	NM_138348	OTULIN	2562	2579	1	-20	1	0.000974088	0.515	-0.0541067	-0.242818	-6.90779	16	17	16	3UTR		1	1
hsa-miR-29a-3p	NM_004932	CDH6	7453	7475	1	-18	1	0.0147492	0.559	1.27971	1.10953	-6.81899	18	22	12	3UTR		0	0
hsa-miR-29a-3p	NM_001348420	DNAJC21	4498	4510	1	-16.2	1	0.0429231	0.588	0.284063	-0.0239812	-6.98189	11	12	11	3UTR		0	0
hsa-miR-29a-3p	NM_194283	DNAJC21	4594	4606	1	-16.2	1	0.0429231	0.588	0.284063	-0.0239812	-6.98189	11	12	11	3UTR		0	0
hsa-miR-29a-3p	NM_001012339	DNAJC21	4459	4471	1	-16.2	1	0.0429231	0.588	0.284063	-0.0239812	-6.98189	11	12	11	3UTR		0	0
hsa-miR-29a-3p	NM_001134848	CCDC152	2881	2930	1	-23.3	1	6.70829e-06	0.412	-0.126929	0.0538871	-6.54929	15	20	11	3UTR		0	0
hsa-miR-29a-3p	XM_011543218	CDC20B	1071	1086	1	-15.9	1	0.0127072	0.5	0	0	-6.46361	13	15	11	3UTR		0	0
hsa-miR-29a-3p	NM_003275	TMOD1	3160	3176	1	-15.2	1	6.48438e-05	0.485	-0.0169905	-0.0891682	-5.76291	13	16	7	3UTR		0	0
hsa-miR-29a-3p	NM_001198963	FKTN	1790	1810	1	-20.2	1	4.44535e-05	0.544	-0.895678	-0.165257	-14.01	15	20	8	3UTR		0	0
hsa-miR-29a-3p	NM_004235	KLF4	2457	2477	1	-18.5	1	0.000477419	0.632	1.47939	0.871046	-13.0794	14	20	9	3UTR	MIRT052916	1	1
hsa-miR-29a-3p	NM_014334	FRRS1L	6765	6783	1	-18.1	1	0.00376926	0.647	0.502566	0.0725994	-8.72447	15	18	10	3UTR		0	0
hsa-miR-29a-3p	NM_001037293	PALM2	2190	2226	1	-18.1	1	7.55645e-05	0.515	0.0937228	1.08404	-10.3988	11	13	11	3UTR		0	1
hsa-miR-29a-3p	NM_022486	SUSD1	2445	2477	1	-19.4	1	0.000584465	0.485	3.27529	2.45626	-7.28438	17	22	8	3UTR		0	0
hsa-miR-29a-3p	NM_001282640	SUSD1	2510	2542	1	-19.4	1	0.000584465	0.485	3.27529	2.45626	-7.28438	17	22	8	3UTR		0	0
hsa-miR-29a-3p	NM_001282643	SUSD1	2405	2437	1	-19.4	1	0.000584465	0.485	3.27529	2.45626	-7.28438	17	22	8	3UTR		0	0
hsa-miR-29a-3p	NM_133374	ZNF618	3125	3142	1	-19.8	1	5.90437e-05	0.529	3.58178	1.92262	-7.09101	15	17	12	3UTR		0	0
hsa-miR-29a-3p	NM_001318040	ZNF618	3305	3322	1	-19.8	1	5.90437e-05	0.529	3.58178	1.92262	-7.09101	15	17	12	3UTR		0	0
hsa-miR-29a-3p	NM_001244	TNFSF8	2823	2844	1	-18.6	1	0.0190497	0.574	2.23816	1.31555	-8.53685	17	21	8	3UTR		0	0
hsa-miR-29a-3p	NM_001190945	TRAF1	2769	2815	1	-23.2	1	6.58532e-05	0.471	3.89142	4.1787	-8.3038	17	21	9	3UTR		0	0
hsa-miR-29a-3p	NM_005658	TRAF1	2916	2962	1	-23.2	1	6.58532e-05	0.471	2.48693	4.29011	-8.3038	17	21	9	3UTR		0	0
hsa-miR-29a-3p	NM_006626	ZBTB6	2661	2689	1	-17.9	1	0.0014123	0.618	1.20437	0.308674	-7.14013	14	17	10	3UTR		0	0
hsa-miR-29a-3p	NM_012197	RABGAP1	4471	4506	1	-21.2	1	0.000513729	0.544	0.638603	1.04793	-9.02511	17	25	13	3UTR		0	0
hsa-miR-29a-3p	NM_001174146	LMX1B	1396	1412	1	-19.4	1	0.000212631	0.338	2.51608	2.41471	-14.5688	15	16	15	3UTR		0	0
hsa-miR-29a-3p	NM_001099270	ZBTB34	2918	2944	1	-16.8	1	0.0101411	0.662	2.82549	2.18498	-7.00542	12	15	9	3UTR	MIRT790212	1	1
hsa-miR-29a-3p	NM_025136	OPA3	4022	4042	1	-20	1	9.31856e-10	0.412	0.282746	-0.490614	-8.89481	15	20	9	3UTR		0	0
hsa-miR-29a-3p	NM_022462	HIF3A	5485	5511	1	-21.2	1	0.00536622	0.456	-0.0312152	0.110055	-7.05204	12	14	12	3UTR		1	1
hsa-miR-29a-3p	NM_152794	HIF3A	5581	5607	1	-21.2	1	0.00536622	0.456	0.766474	-0.123772	-7.05204	12	14	12	3UTR		1	1
hsa-miR-29a-3p	NM_000960	PTGIR	1931	1954	1	-18.6	1	0.00199123	0.412	0.850761	0.427061	-9.39596	15	23	9	3UTR		0	0
hsa-miR-29a-3p	XM_017026717	STRN4	2104	2138	1	-22.5	1	0.00264359	0.265	0	0	-10.938	17	21	7	3UTR		1	1
hsa-miR-29a-3p	NM_001127598	IGF2	2685	2733	1	-21	1	3.96051e-07	0.309	-0.236366	-0.258566	-6.78234	11	13	11	3UTR		0	0
hsa-miR-29a-3p	NM_000612	IGF2	2998	3046	1	-21	1	3.96051e-07	0.309	-0.583835	-0.207604	-6.78234	11	13	11	3UTR		0	0
hsa-miR-29a-3p	NM_001291861	IGF2	2349	2397	1	-21	1	3.96051e-07	0.309	-0.35219	-0.305281	-6.78234	11	13	11	3UTR		0	0
hsa-miR-29a-3p	XM_011519906	SYT9	1659	1705	1	-18.6	1	0.00261725	0.706	0	0	-8.82818	15	19	13	3UTR		1	0
hsa-miR-29a-3p	NM_014818	TRIM66	9510	9547	1	-17.8	1	5.92889e-05	0.485	3.76744	3.80692	-6.8193	12	15	8	3UTR		1	0
hsa-miR-29a-3p	XM_006718397	TRIM66	10448	10485	1	-17.8	1	5.92889e-05	0.485	0	0	-6.8193	12	15	8	3UTR		1	0
hsa-miR-29a-3p	XM_011520518	TRIM66	9849	9886	1	-17.8	1	5.92889e-05	0.485	0	0	-6.8193	12	15	8	3UTR		1	0
hsa-miR-29a-3p	NM_018984	SSH1	4097	4115	1	-18.4	1	0.000838915	0.471	-0.774149	-0.489697	-6.94315	15	18	10	3UTR		0	0
hsa-miR-29a-3p	XM_006719654	FAM222A	2712	2723	1	-17.1	1	0.00745962	0.591	0	0	-8.07147	10	11	10	3UTR		0	0
hsa-miR-29a-3p	NM_020993	BCL7A	3525	3548	1	-21	1	8.452e-05	0.456	0.889566	2.10385	-6.51454	18	23	8	3UTR	MIRT006552	1	0
hsa-miR-29a-3p	NM_001024808	BCL7A	3462	3485	1	-21	1	8.452e-05	0.456	0	0	-6.51454	18	23	8	3UTR	MIRT006552	1	0
hsa-miR-29a-3p	NM_145058	RILPL2	1651	1670	1	-24.9	1	0.000508859	0.662	-0.443272	-0.419089	-6.25121	18	19	18	3UTR		0	0
hsa-miR-29a-3p	NM_178314	RILPL1	2749	2769	1	-19.8	1	0.000157599	0.529	3.9815	4.94537	-11.4183	14	20	9	3UTR		0	0
hsa-miR-29a-3p	NM_001319243	RILPL1	2837	2857	1	-19.8	1	0.000157599	0.529	3.9815	4.94537	-11.4183	14	20	9	3UTR		0	0
hsa-miR-29a-3p	NM_182633	ZNF713	3619	3639	1	-20.2	1	4.25447e-05	0.529	0.263064	0.275805	-14.01	15	20	8	3UTR		0	0
hsa-miR-29a-3p	NM_012479	YWHAG	1697	1722	1	-18.8	1	0.00020063	0.588	1.18834	0.547247	-4.67302	19	25	7	3UTR		0	0
hsa-miR-29a-3p	NM_080744	SSC4D	2595	2608	1	-21.5	1	0.027553	0.309	0.502963	0.31419	-5.61866	12	13	12	3UTR		1	1
hsa-miR-29a-3p	NM_006080	SEMA3A	5544	5567	1	-18.1	1	0.00131056	0.691	3.16678	3.52853	-11.0886	18	23	11	3UTR		0	0
hsa-miR-29a-3p	NM_181844	BCL6B	2824	2835	1	-16.9	1	5.07359e-07	0.559	0.558673	0.680725	-10.2546	10	11	10	3UTR		0	0
hsa-miR-29a-3p	NM_001330057	ZMYND11	3794	3814	1	-20.3	1	3.9811e-06	0.603	0	0	-8.60958	15	20	9	3UTR		0	0
hsa-miR-29a-3p	NM_001202465	ZMYND11	3434	3464	1	-20.7	1	3.9811e-06	0.603	1.15813	1.7666	-8.60958	15	21	9	3UTR		0	0
hsa-miR-29a-3p	NM_212479	ZMYND11	2420	2456	1	-21.3	1	0.000347255	0.603	0.402843	-0.271513	-9.07604	16	19	15	3UTR		0	0
hsa-miR-29a-3p	NM_001202468	ZMYND11	2014	2050	1	-21.3	1	0.000347255	0.603	0.402843	-0.271513	-9.07604	16	19	15	3UTR		0	0
hsa-miR-29a-3p	NM_001355387	PRR26	842	859	1	-19.5	1	1.16306e-06	0.426	-0.20412	-0.0828982	-9.39596	14	17	9	3UTR		0	0
hsa-miR-29a-3p	NM_201596	CACNB2	4032	4052	1	-19.8	1	9.72959e-05	0.569	1.03623	0.285848	-13.2745	16	20	8	3UTR		0	0
hsa-miR-29a-3p	NM_201597	CACNB2	3960	3980	1	-19.8	1	9.72959e-05	0.569	1.03623	0.285848	-13.2745	16	20	8	3UTR		0	0
hsa-miR-29a-3p	XM_005252593	CCDC7	2650	2661	1	-16.9	1	0.00878876	0.618	0	0	-10.2546	10	11	10	3UTR		0	0
hsa-miR-29a-3p	NM_001267605	ZNF248	2866	2885	1	-21.1	1	0.000853952	0.574	0.56209	1.09736	-7.30252	17	19	9	3UTR		0	0
hsa-miR-29a-3p	NM_021045	ZNF248	4578	4597	1	-21.1	1	0.000853952	0.574	0.56209	1.09736	-7.30252	17	19	9	3UTR		0	0
hsa-miR-29a-3p	NM_004703	RABEP1	4631	4659	1	-18.6	1	0.000178179	0.618	-0.0412678	-0.0985585	-10.3988	11	13	11	3UTR		0	0
hsa-miR-29a-3p	NM_001083585	RABEP1	4532	4560	1	-18.6	1	0.000178179	0.618	-0.0412678	-0.0985585	-10.3988	11	13	11	3UTR		0	0
hsa-miR-29a-3p	NM_001131028	ATG10	1440	1459	1	-18.2	1	0.00481921	0.559	0.304586	-0.229029	-11.1286	15	19	8	3UTR		0	0
hsa-miR-29a-3p	NM_031482	ATG10	1305	1324	1	-18.2	1	0.00481921	0.559	0.304586	-0.229029	-11.1286	15	19	8	3UTR		0	0
hsa-miR-29a-3p	NM_001131005	MEF2C	5848	5865	1	-18.1	1	0.00525842	0.603	3.25305	3.30559	-4.90607	14	17	10	3UTR		0	0
hsa-miR-29a-3p	NM_001193347	MEF2C	5908	5925	1	-18.1	1	0.00525842	0.603	3.25305	3.30559	-4.90607	14	17	10	3UTR		0	0
hsa-miR-29a-3p	NM_020801	ARRDC3	4068	4088	1	-17.9	1	0.0789805	0.706	2.57911	2.49903	-6.46952	15	20	8	3UTR		1	1
hsa-miR-29a-3p	NM_198150	ARSK	2002	2022	1	-20.4	1	1.00469e-05	0.529	-0.196983	-0.206012	-8.89481	16	20	9	3UTR		0	0
hsa-miR-29a-3p	NM_017584	MIOX	1196	1220	1	-22	1	9.51865e-06	0.324	0	0	-11.1852	15	18	9	3UTR		0	0
hsa-miR-29a-3p	NM_001256787	PLEKHA5	3754	3784	1	-18.4	1	0.000545902	0.632	1.09893	1.15499	-6.10696	16	30	10	3UTR		0	0
hsa-miR-29a-3p	NM_001190977	YAF2	4007	4027	1	-19.9	1	1.27693e-05	0.456	0.36016	1.19239	-9.7377	15	20	11	3UTR		0	0
hsa-miR-29a-3p	NM_005748	YAF2	4133	4153	1	-19.9	1	2.13517e-05	0.456	0.36016	1.19239	-9.7377	15	20	11	3UTR		0	0
hsa-miR-29a-3p	NM_001190979	YAF2	4205	4225	1	-19.9	1	1.27693e-05	0.456	0.36016	1.19239	-9.7377	15	20	11	3UTR		0	0
hsa-miR-29a-3p	NM_153026	PRICKLE1	3000	3050	1	-20.3	1	0.000130208	0.471	0.930062	1.89685	-5.9255	15	20	12	3UTR		0	0
hsa-miR-29a-3p	NM_001144883	PRICKLE1	2929	2979	1	-20.3	1	0.000130208	0.471	1.03392	1.27798	-5.9255	15	20	12	3UTR		0	0
hsa-miR-29a-3p	NM_001144882	PRICKLE1	2932	2982	1	-20.3	1	0.000130208	0.471	1.26559	1.16893	-5.9255	15	20	12	3UTR		0	0
hsa-miR-29a-3p	NM_001144881	PRICKLE1	2933	2983	1	-20.3	1	0.000130208	0.471	1.20168	1.14017	-5.9255	15	20	12	3UTR		0	0
hsa-miR-29a-3p	XM_005268730	FAIM2	2522	2546	1	-19.5	1	0.00295054	0.441	0	0	-7.83842	16	18	16	3UTR		0	0
hsa-miR-29a-3p	NM_173602	DIP2B	7539	7567	1	-17.1	1	0.00397857	0.515	0.0283012	-0.0065663	-5.61866	12	14	12	3UTR		1	0
hsa-miR-29a-3p	NM_001102450	RGS8	3041	3059	1	-18.9	1	4.90439e-06	0.441	0.57928	0.195329	-8.60958	16	18	14	3UTR		0	0
hsa-miR-29a-3p	XM_005245555	RGS8	3056	3074	1	-18.9	1	4.90439e-06	0.441	0	0	-8.60958	16	18	14	3UTR		0	0
hsa-miR-29a-3p	NM_001303420	COLGALT2	2198	2216	1	-18.2	1	0.00307434	0.426	0.727039	0.686324	-15.5173	17	18	17	3UTR		0	0
hsa-miR-29a-3p	XM_006711537	CDC73	1284	1330	1	-20.5	1	7.66324e-05	0.676	0	0	-3.79332	15	18	8	3UTR		0	0
hsa-miR-29a-3p	NM_001297707	CAMSAP2	5106	5148	1	-19.3	1	0.00647971	0.662	1.35278	0.988121	-4.90607	17	23	10	3UTR		1	1
hsa-miR-29a-3p	NM_203459	CAMSAP2	5073	5115	1	-19.3	1	0.00647971	0.662	1.35278	0.988121	-4.90607	17	23	10	3UTR		1	1
hsa-miR-29a-3p	NM_001297708	CAMSAP2	5025	5067	1	-19.3	1	0.00647971	0.662	1.35278	0.988121	-4.90607	17	23	10	3UTR		1	1
hsa-miR-29a-3p	NM_000299	PKP1	3291	3308	1	-19.6	1	0.00638068	0.412	0.045467	-0.296769	-11.1852	15	17	9	3UTR		0	0
hsa-miR-29a-3p	NM_020443	NAV1	8263	8275	1	-18.2	1	0.00713948	0.471	3.49643	1.38016	-10.3988	11	12	11	3UTR		1	1
hsa-miR-29a-3p	XM_017002751	NAV1	7739	7751	1	-18.2	1	0.00713948	0.471	0	0	-10.3988	11	12	11	3UTR		1	1
hsa-miR-29a-3p	NM_001167738	NAV1	6923	6935	1	-18.2	1	0.00713948	0.471	0.200089	1.21595	-10.3988	11	12	11	3UTR		1	1
hsa-miR-29a-3p	NM_018085	IPO9	4475	4495	1	-20.2	1	2.40613e-05	0.588	-0.132752	0.0251458	-14.01	15	20	8	3UTR		0	1
hsa-miR-29a-3p	NM_018085	IPO9	5405	5426	1	-19.5	1	0.000825921	0.529	0.174744	-0.172162	-5.76291	16	21	8	3UTR		0	1
hsa-miR-29a-3p	NM_002393	MDM4	4081	4101	1	-20.2	1	3.76485e-05	0.544	-0.302473	-0.0335381	-14.01	15	20	8	3UTR		0	0
hsa-miR-29a-3p	NM_001204171	MDM4	3931	3951	1	-20.2	1	3.76485e-05	0.544	-0.131093	-0.0144224	-14.01	15	20	8	3UTR		0	0
hsa-miR-29a-3p	NM_001278516	MDM4	4013	4033	1	-20.2	1	3.76485e-05	0.544	-0.131093	-0.0144224	-14.01	15	20	8	3UTR		0	0
hsa-miR-29a-3p	NM_001278518	MDM4	3602	3622	1	-20.2	1	3.76485e-05	0.544	-0.131093	-0.0144224	-14.01	15	20	8	3UTR		0	0
hsa-miR-29a-3p	NM_001278519	MDM4	3412	3432	1	-20.2	1	3.76485e-05	0.544	-0.131093	-0.0144224	-14.01	15	20	8	3UTR		0	0
hsa-miR-29a-3p	NM_001278517	MDM4	3787	3807	1	-20.2	1	3.76485e-05	0.544	-0.131093	-0.0144224	-14.01	15	20	8	3UTR		0	0
hsa-miR-29a-3p	NM_001204172	MDM4	3103	3123	1	-20.2	1	3.76485e-05	0.544	-0.131093	-0.0144224	-14.01	15	20	8	3UTR		0	0
hsa-miR-29a-3p	NM_052934	SLC26A9	2887	2937	1	-24.6	1	0.000362579	0.426	3.37293	2.08116	-5.81384	18	22	11	3UTR		0	0
hsa-miR-29a-3p	NM_148964	CTSE	1948	1961	1	-18.7	1	3.63475e-05	0.529	0.091166	0.42714	-7.05204	12	13	12	3UTR		0	0
hsa-miR-29a-3p	NM_001910	CTSE	2090	2103	1	-18.7	1	3.63475e-05	0.529	0.091166	0.42714	-7.05204	12	13	12	3UTR		0	0
hsa-miR-29a-3p	NM_004759	MAPKAPK2	3422	3441	1	-18.7	1	0.00485927	0.456	0.537557	0.278902	-6.78234	11	13	11	3UTR		0	0
hsa-miR-29a-3p	NM_032960	MAPKAPK2	2885	2904	1	-18.7	1	0.00485927	0.456	0.537557	0.278902	-6.78234	11	13	11	3UTR		0	0
hsa-miR-29a-3p	NM_001006658	CR2	3889	3903	1	-15.5	1	0.00959599	0.662	-0.162243	-0.0295183	-8.58769	12	14	10	3UTR		0	0
hsa-miR-29a-3p	NM_001877	CR2	3712	3726	1	-15.5	1	0.00959599	0.662	-0.0491812	0.18616	-8.58769	12	14	10	3UTR		0	0
hsa-miR-29a-3p	NM_014388	DIEXF	5382	5405	1	-19.4	1	0.000616832	0.5	0.782019	0.736122	-9.85102	18	23	8	3UTR		0	0
hsa-miR-29a-3p	XM_006711262	SYT14	10009	10028	1	-18.4	1	0.028388	0.515	0	0	-6.78455	17	19	15	3UTR		0	1
hsa-miR-29a-3p	NM_001136225	RCOR3	1721	1738	1	-16.9	1	0.00463976	0.588	1.85637	1.27363	-6.98189	11	13	11	3UTR		0	0
hsa-miR-29a-3p	NM_002482	NASP	2864	2882	1	-19.3	1	2.20075e-05	0.515	0.346651	0.558788	-5.22701	14	16	14	3UTR	MIRT006250	1	1
hsa-miR-29a-3p	NM_152298	NASP	1847	1865	1	-19.3	1	2.20075e-05	0.515	0.346651	0.558788	-5.22701	14	16	14	3UTR	MIRT006250	1	1
hsa-miR-29a-3p	NM_001195193	NASP	2672	2690	1	-19.3	1	2.20075e-05	0.515	0.575301	0.424138	-5.22701	14	16	14	3UTR	MIRT006250	1	1
hsa-miR-29a-3p	NM_001194986	TRABD2B	5630	5641	1	-16.3	1	0.00238185	0.559	1.83244	4.48	-10.2546	10	11	10	3UTR		0	0
hsa-miR-29a-3p	NM_001031672	CYB5RL	2745	2757	1	-17.6	1	0.00247882	0.5	-0.31032	-0.151496	-10.3988	11	12	11	3UTR		0	0
hsa-miR-29a-3p	NM_015888	HOOK1	3486	3501	1	-17.1	1	0.00205327	0.647	-0.0888189	0.195136	-6.48426	14	15	14	3UTR		0	0
hsa-miR-29a-3p	NM_153320	SLC22A7	2214	2255	1	-19	1	0.000737838	0.588	0.330284	0.236935	-10.3988	11	13	11	3UTR	MIRT732683	1	1
hsa-miR-29a-3p	NM_006672	SLC22A7	2208	2249	1	-19	1	0.000737838	0.588	0.330284	0.236935	-10.3988	11	13	11	3UTR	MIRT732683	1	1
hsa-miR-29a-3p	NM_001286513	SLC35B2	1732	1749	1	-20.6	1	0.000333608	0.412	0.898563	1.23704	-9.43035	14	17	11	3UTR		0	0
hsa-miR-29a-3p	NM_178148	SLC35B2	1887	1904	1	-20.6	1	0.000333608	0.412	0.898563	1.23704	-9.43035	14	17	11	3UTR		0	0
hsa-miR-29a-3p	NM_001286512	SLC35B2	1891	1903	1	-18	1	0.000333608	0.412	0.506296	0.728729	-10.3988	11	12	11	3UTR		0	0
hsa-miR-29a-3p	NM_001251974	RCAN2	1641	1690	1	-23.2	1	0.00659119	0.721	1.20268	0.999232	-3.93757	21	49	13	3UTR		0	0
hsa-miR-29a-3p	NM_014452	TNFRSF21	3574	3595	1	-18.3	1	0.00304072	0.662	0.636241	1.69133	-11.5721	15	21	7	3UTR		0	0
hsa-miR-29a-3p	NM_000324	RHAG	1751	1769	1	-18.8	1	0.000832007	0.765	0.0832605	1.11752	-5.33701	16	18	11	3UTR		0	0
hsa-miR-29a-3p	NM_001257273	ZNF451	8679	8724	1	-17.9	1	3.92977e-05	0.632	0.49041	0.164992	-8.33988	14	19	10	3UTR		0	0
hsa-miR-29a-3p	NM_024576	OGFRL1	6366	6409	1	-19.9	1	0.00291998	0.676	0.106331	0.478944	-4.76182	17	23	13	3UTR		0	0
hsa-miR-29a-3p	NM_022726	ELOVL4	1670	1692	1	-22.1	1	3.98205e-06	0.676	1.31686	1.63153	-6.58625	19	22	12	3UTR		1	1
hsa-miR-29a-3p	NM_001010853	PM20D2	4335	4354	1	-17.7	1	0.00200294	0.735	0.500096	0.417141	-8.44344	15	19	9	3UTR		0	0
hsa-miR-29a-3p	NM_032511	FAXC	4136	4159	1	-18.4	1	0.0339795	0.706	0.699277	0.304319	-6.25121	17	23	7	3UTR		1	0
hsa-miR-29a-3p	NM_015214	DDHD2	3365	3399	1	-18.2	1	0.00430076	0.588	-0.338045	-0.116565	-6.24644	16	18	16	3UTR		0	0
hsa-miR-29a-3p	XM_017013255	DDHD2	3111	3145	1	-18.2	1	0.00430076	0.588	0	0	-6.24644	16	18	16	3UTR		0	0
hsa-miR-29a-3p	NM_001174124	GOLGA7	1670	1712	1	-17.6	1	0.0876754	0.691	0.865657	1.49858	-5.76291	17	27	10	3UTR	MIRT225102	1	1
hsa-miR-29a-3p	NM_016099	GOLGA7	1665	1707	1	-17.6	1	0.0876754	0.691	0.865657	1.49858	-5.76291	17	27	10	3UTR	MIRT225102	1	1
hsa-miR-29a-3p	NM_001002296	GOLGA7	1804	1830	1	-17.1	1	0.0876754	0.691	0.769284	0.427982	-5.76291	17	26	10	3UTR	MIRT225102	1	1
hsa-miR-29a-3p	XM_005273659	GINS4	1022	1043	1	-20.5	1	0.000111143	0.529	0	0	-14.01	15	21	8	3UTR		0	0
hsa-miR-29a-3p	NM_001260506	RPS3	1782	1804	1	-18	1	0.00124644	0.588	0.761312	-0.164805	-7.91725	16	22	8	3UTR		0	0
hsa-miR-29a-3p	NM_001005	RPS3	1703	1725	1	-18	1	0.00124644	0.588	0.761312	-0.164805	-7.91725	16	22	8	3UTR		0	0
hsa-miR-29a-3p	NM_001347885	GVQW3	4760	4780	1	-20.2	1	6.59505e-05	0.529	-0.11451	-0.307322	-14.01	15	20	8	3UTR		0	0
hsa-miR-29a-3p	NM_001282456	GVQW3	4677	4697	1	-20.2	1	6.59505e-05	0.529	-0.11451	-0.307322	-14.01	15	20	8	3UTR		0	0
hsa-miR-29a-3p	NM_001305225	GVQW3	2328	2348	1	-20.2	1	0.000100841	0.529	0.125558	0.126634	-14.01	15	20	8	3UTR		0	0
hsa-miR-29a-3p	NM_018367	ACER3	1976	2000	1	-17.8	1	0.0150691	0.632	1.25129	0.429747	-17.6031	13	24	7	3UTR		0	0
hsa-miR-29a-3p	NM_018367	ACER3	5271	5293	1	-15.6	1	0.00102298	0.559	0.0213449	0.101564	-10.3702	18	22	14	3UTR		0	0
hsa-miR-29a-3p	NM_001300954	ACER3	2047	2071	1	-17.8	1	0.0150691	0.632	1.25129	0.429747	-17.6031	13	24	7	3UTR		0	0
hsa-miR-29a-3p	NM_001300954	ACER3	5342	5364	1	-15.6	1	0.00102298	0.559	0.0213449	0.101564	-10.3702	18	22	14	3UTR		0	0
hsa-miR-29a-3p	NM_001300953	ACER3	1865	1889	1	-17.8	1	0.0150691	0.632	1.25129	0.429747	-17.6031	13	24	7	3UTR		0	0
hsa-miR-29a-3p	NM_001300953	ACER3	5160	5182	1	-15.6	1	0.00102298	0.559	0.0213449	0.101564	-10.3702	18	22	14	3UTR		0	0
hsa-miR-29a-3p	XM_011545152	ACER3	5207	5229	1	-15.6	1	0.00102298	0.559	0	0	-10.3702	18	22	14	3UTR		0	0
hsa-miR-29a-3p	NM_014488	RAB30	6599	6618	1	-16.7	1	0.00131425	0.5	0.261956	0.252969	-12.2551	17	19	13	3UTR		1	1
hsa-miR-29a-3p	NM_001142702	DLG2	3941	3955	1	-17.7	1	0.00106929	0.441	2.6829	1.60725	-7.05204	12	14	8	3UTR		1	1
hsa-miR-29a-3p	NM_001114173	CTSC	4315	4333	1	-16	1	0.000327587	0.647	0.49675	0.429524	-8.14379	14	18	9	3UTR		0	0
hsa-miR-29a-3p	NM_148170	CTSC	4359	4377	1	-16	1	0.000327587	0.647	0.546778	0.253643	-8.14379	14	18	9	3UTR		0	0
hsa-miR-29a-3p	NM_001286067	C11orf54	2523	2537	1	-15.8	1	0.00709408	0.647	0.331811	0.334056	-9.83019	11	14	9	3UTR		0	1
hsa-miR-29a-3p	NM_001286070	C11orf54	2239	2253	1	-15.8	1	0.00709408	0.647	-0.00738598	0.256022	-9.83019	11	14	9	3UTR		0	1
hsa-miR-29a-3p	NM_207645	C11orf87	2264	2289	1	-16.7	1	8.6434e-05	0.559	2.90137	1.79899	-6.98189	11	13	11	3UTR		1	1
hsa-miR-29a-3p	NM_033425	DIXDC1	2431	2443	1	-18.2	1	0.0010837	0.544	1.76361	1.24494	-10.3988	11	12	11	3UTR		1	0
hsa-miR-29a-3p	NM_018240	KIRREL1	4144	4165	1	-24.9	1	3.97046e-07	0.397	1.43161	0.635726	-11.1852	16	21	9	3UTR		1	0
hsa-miR-29a-3p	NM_014576	A1CF	7588	7605	1	-17.1	1	0.00039081	0.529	4.27907	4.84771	-8.33988	13	17	10	3UTR		0	0
hsa-miR-29a-3p	NM_001198818	A1CF	7681	7698	1	-17.1	1	0.00039081	0.529	4.24898	5.51274	-8.33988	13	17	10	3UTR		0	0
hsa-miR-29a-3p	NM_001198819	A1CF	7848	7865	1	-17.1	1	0.00039081	0.529	4.35368	4.80661	-8.33988	13	17	10	3UTR		0	0
hsa-miR-29a-3p	NM_015235	CSTF2T	2858	2869	1	-17.1	1	0.00020019	0.588	2.12819	2.22121	-8.07147	10	11	10	3UTR		0	0
hsa-miR-29a-3p	NM_001005413	ZWINT	1280	1295	1	-19.1	0	0.00320772	0.721	1.55071	1.54827	-15.5666	14	15	14	3UTR		0	0
hsa-miR-29a-3p	NM_032997	ZWINT	1612	1627	1	-19.1	0	0.00320772	0.721	1.55071	1.54827	-15.5666	14	15	14	3UTR		0	0
hsa-miR-29a-3p	NM_001330103	RUFY2	3558	3582	1	-17.9	1	0.0102546	0.603	5.30568	3.47355	-6.82535	20	24	9	3UTR		0	0
hsa-miR-29a-3p	NM_017987	RUFY2	3885	3909	1	-17.9	1	0.0102546	0.603	5.16726	5.76304	-6.82535	20	24	9	3UTR		0	0
hsa-miR-29a-3p	NM_005041	PRF1	2149	2174	1	-19.5	1	0.000232448	0.515	3.61397	1.02323	-6.48426	19	25	7	3UTR		0	0
hsa-miR-29a-3p	NM_014767	SPOCK2	2413	2424	1	-18.7	1	0.00039222	0.353	-0.483125	-0.382235	-8.07147	10	11	10	3UTR		0	0
hsa-miR-29a-3p	NM_001244950	SPOCK2	2530	2541	1	-18.7	1	0.00039222	0.353	0.144636	-0.226314	-8.07147	10	11	10	3UTR		0	0
hsa-miR-29a-3p	XM_011540404	SPOCK2	2348	2359	1	-18.7	1	0.00039222	0.353	0	0	-8.07147	10	11	10	3UTR		0	0
hsa-miR-29a-3p	NM_012095	AP3M1	1816	1830	1	-15.6	1	0.000673689	0.647	0.320131	0.42294	-8.82818	13	14	13	3UTR		1	1
hsa-miR-29a-3p	NM_032982	CASP2	3544	3591	1	-18.7	1	1.40994e-06	0.441	-0.369104	-0.242083	-6.54929	15	18	11	3UTR		0	0
hsa-miR-29a-3p	NM_032983	CASP2	3326	3373	1	-18.7	1	1.40994e-06	0.441	-0.369104	-0.242083	-6.54929	15	18	11	3UTR		0	0
hsa-miR-29a-3p	XM_011516020	OR2F1	4247	4259	1	-18.2	1	0.00406523	0.471	0	0	-6.78234	11	12	11	3UTR		0	0
hsa-miR-29a-3p	XM_011516441	ZNF398	4053	4079	1	-15.7	1	0.000580073	0.529	0	0	-7.21971	13	15	13	3UTR		0	0
hsa-miR-29a-3p	NM_170686	ZNF398	4217	4243	1	-15.7	1	0.000580073	0.529	0.264931	0.0597878	-7.21971	13	15	13	3UTR		0	0
hsa-miR-29a-3p	NM_005431	XRCC2	2928	2948	1	-20.1	1	1.05806e-05	0.515	0.0567638	-0.0296946	-14.01	15	20	8	3UTR		0	0
hsa-miR-29a-3p	NM_053043	RBM33	7882	7917	1	-18.9	1	0.00122747	0.515	0.00989446	-0.466392	-8.09365	15	18	12	3UTR		0	0
hsa-miR-29a-3p	NM_016267	VGLL1	1196	1216	1	-22	1	0.00100188	0.846	0	0	-4.17062	18	20	15	3UTR		0	0
hsa-miR-29a-3p	NM_001184749	SLITRK4	7714	7734	1	-21.7	1	4.67857e-05	0.588	0	0	-9.88195	16	20	12	3UTR		0	0
hsa-miR-29a-3p	NM_173078	SLITRK4	7667	7687	1	-21.7	1	4.67857e-05	0.588	0	0	-9.88195	16	20	12	3UTR		0	0
hsa-miR-29a-3p	NM_001184750	SLITRK4	7517	7537	1	-21.7	1	4.67857e-05	0.588	0	0	-9.88195	16	20	12	3UTR		0	0
hsa-miR-29a-3p	NM_001324276	CXorf40A	2169	2183	1	-17.2	1	0.000894911	0.426	0	0	-7.05204	12	14	8	3UTR		0	0
hsa-miR-29a-3p	XM_024452480	CXorf40A	2096	2110	1	-17.2	1	0.000894911	0.426	0	0	-7.05204	12	14	8	3UTR		0	0
hsa-miR-29a-3p	NM_001171909	CXorf40A	2097	2111	1	-17.2	1	0.000894911	0.426	0	0	-7.05204	12	14	8	3UTR		0	0
hsa-miR-29a-3p	XM_011531181	CXorf40B	2103	2117	1	-17.2	1	0.000904505	0.426	0	0	-7.05204	12	14	8	3UTR		0	0
hsa-miR-29a-3p	NM_001009934	DNASE1L1	2416	2454	1	-20.8	1	0.00335961	0.471	0	0	-8.33988	14	21	10	3UTR		0	0
hsa-miR-29a-3p	NM_001009933	DNASE1L1	2501	2539	1	-20.8	1	0.00335961	0.471	0	0	-8.33988	14	21	10	3UTR		0	0
hsa-miR-29a-3p	NM_001009932	DNASE1L1	2759	2797	1	-20.8	1	0.00335961	0.471	0	0	-8.33988	14	21	10	3UTR		0	0
hsa-miR-29a-3p	NM_001303620	DNASE1L1	2382	2420	1	-20.8	1	0.00335961	0.471	0	0	-8.33988	14	21	10	3UTR		0	0
hsa-miR-29a-3p	NM_006730	DNASE1L1	2936	2974	1	-20.8	1	0.00335961	0.471	0	0	-8.33988	14	21	10	3UTR		0	0
hsa-miR-29a-3p	XM_011531122	DNASE1L1	3442	3480	1	-20.8	1	0.00335961	0.471	0	0	-8.33988	14	21	10	3UTR		0	0
hsa-miR-29a-3p	NM_001077619	UBXN2B	3415	3436	1	-15.2	1	0.00059292	0.647	0	0	-13.0794	9	11	9	3UTR		0	0
hsa-miR-29a-3p	NM_002485	NBN	4257	4285	1	-17.9	1	0.0131004	0.765	1.93161	3.07171	-7.23797	19	28	10	3UTR		0	0
hsa-miR-29a-3p	NM_001198633	RUNX1T1	4396	4411	1	-17.3	1	0.0796654	0.779	2.73986	3.21888	-4.90607	14	15	14	3UTR		1	1
hsa-miR-29a-3p	NM_001198628	RUNX1T1	4308	4323	1	-17.3	1	0.0796654	0.779	4.39462	3.47347	-4.90607	14	15	14	3UTR		1	1
hsa-miR-29a-3p	NM_001198634	RUNX1T1	4334	4349	1	-17.3	1	0.0796654	0.779	3.99472	3.4059	-4.90607	14	15	14	3UTR		1	1
hsa-miR-29a-3p	NM_001198625	RUNX1T1	4793	4808	1	-17.3	1	0.0796654	0.779	3.84303	3.28367	-4.90607	14	15	14	3UTR		1	1
hsa-miR-29a-3p	NM_175635	RUNX1T1	4261	4276	1	-17.3	1	0.0796654	0.779	3.68445	3.57121	-4.90607	14	15	14	3UTR		1	1
hsa-miR-29a-3p	NM_001198632	RUNX1T1	4425	4440	1	-17.3	1	0.0796654	0.779	4.64283	1.71667	-4.90607	14	15	14	3UTR		1	1
hsa-miR-29a-3p	NM_004349	RUNX1T1	4444	4459	1	-17.3	1	0.0796654	0.779	0.747257	1.81923	-4.90607	14	15	14	3UTR		1	1
hsa-miR-29a-3p	NM_175636	RUNX1T1	4343	4358	1	-17.3	1	0.0796654	0.779	4.12572	3.42883	-4.90607	14	15	14	3UTR		1	1
hsa-miR-29a-3p	NM_152628	SNX31	1538	1552	1	-18.3	1	0.000268606	0.529	1.05068	1.82485	-9.02511	13	14	13	3UTR		0	0
hsa-miR-29a-3p	NM_001172478	RRM2B	4080	4116	1	-21.8	1	0.000220525	0.647	5.77778	4.72861	-8.05661	20	36	11	3UTR		0	0
hsa-miR-29a-3p	NM_015713	RRM2B	4236	4272	1	-21.8	1	0.000220525	0.647	4.5332	5.29059	-8.05661	20	36	11	3UTR		0	0
hsa-miR-29a-3p	NM_148174	AZIN1	3798	3808	1	-16.3	1	0.0250074	0.574	4.51563	5.38842	-11.4183	9	10	9	3UTR		0	0
hsa-miR-29a-3p	NM_015878	AZIN1	3944	3954	1	-16.3	1	0.0250074	0.574	5.13947	5.5092	-11.4183	9	10	9	3UTR		0	0
hsa-miR-29a-3p	NM_001198533	OXR1	3257	3268	1	-16.9	1	0.00117419	0.676	2.41539	0.600962	-10.2546	10	11	10	3UTR		0	1
hsa-miR-29a-3p	NM_018002	OXR1	3176	3187	1	-16.9	1	0.00117419	0.676	2.41539	0.600962	-10.2546	10	11	10	3UTR		0	1
hsa-miR-29a-3p	NM_001198532	OXR1	3031	3042	1	-16.9	1	0.00117419	0.676	2.41539	0.600962	-10.2546	10	11	10	3UTR		0	1
hsa-miR-29a-3p	NM_181354	OXR1	3006	3017	1	-16.9	1	0.00117419	0.676	2.41539	0.600962	-10.2546	10	11	10	3UTR		0	1
hsa-miR-29a-3p	XM_017013600	OXR1	2637	2648	1	-16.9	1	0.00117419	0.676	0	0	-10.2546	10	11	10	3UTR		0	1
hsa-miR-29a-3p	NM_001198534	OXR1	1176	1187	1	-16.9	1	0.00117419	0.676	2.41539	0.600962	-10.2546	10	11	10	3UTR		0	1
hsa-miR-29a-3p	NM_001198535	OXR1	1095	1106	1	-16.9	1	0.00117419	0.676	2.41539	0.600962	-10.2546	10	11	10	3UTR		0	1
hsa-miR-29a-3p	NM_032869	NUDCD1	2745	2763	1	-18.1	1	0.000234455	0.5	2.28397	2.77873	-12.428	14	18	8	3UTR		0	0
hsa-miR-29a-3p	NM_032334	UTP23	1042	1062	1	-20.8	1	1.03927e-05	0.588	-0.131634	0.0262935	-14.01	15	20	8	3UTR		0	0
hsa-miR-29a-3p	NM_025195	TRIB1	3089	3106	1	-18.3	1	0.003773	0.647	1.02962	1.29864	-11.1389	14	17	9	3UTR		0	0
hsa-miR-29a-3p	NM_001282985	TRIB1	2263	2280	1	-18.3	1	0.003773	0.647	0.656416	0.931268	-11.1389	14	17	9	3UTR		0	0
hsa-miR-29a-3p	NM_174911	FAM84B	4122	4142	1	-18.5	1	0.0168871	0.618	4.24437	2.69943	-5.92733	17	20	9	3UTR		1	1
hsa-miR-29a-3p	NM_012472	LRRC6	2607	2620	1	-18.5	1	0.00104474	0.529	-0.0179555	0.243604	-5.61866	12	13	12	3UTR		0	0
hsa-miR-29a-3p	XM_006716617	ST3GAL1	6406	6418	1	-17.9	1	3.3993e-05	0.412	0	0	-10.3988	11	12	11	3UTR		0	0
hsa-miR-29a-3p	NM_173344	ST3GAL1	5689	5701	1	-17.9	1	3.3993e-05	0.412	3.41528	2.05805	-10.3988	11	12	11	3UTR		0	0
hsa-miR-29a-3p	NM_003033	ST3GAL1	5892	5904	1	-17.9	1	3.3993e-05	0.412	1.21812	1.18914	-10.3988	11	12	11	3UTR		0	0
hsa-miR-29a-3p	NM_003033	ST3GAL1	2151	2168	1	-18.2	1	0.000100703	0.324	-0.332618	-0.262195	-6.78234	15	17	11	3UTR		0	0
hsa-miR-29a-3p	XM_017013736	ST3GAL1	5582	5594	1	-17.9	1	3.3993e-05	0.412	0	0	-10.3988	11	12	11	3UTR		0	0
hsa-miR-29a-3p	NM_001166693	AFF1	4888	4909	1	-16.7	1	0.0106549	0.618	0.660696	0.206699	-15.3042	15	21	9	3UTR		0	0
hsa-miR-29a-3p	NM_001313959	AFF1	5012	5033	1	-16.7	1	0.0106549	0.618	0.660696	0.206699	-15.3042	15	21	9	3UTR		0	0
hsa-miR-29a-3p	NM_005935	AFF1	4996	5017	1	-16.7	1	0.0106549	0.618	0.660696	0.206699	-15.3042	15	21	9	3UTR		0	0
hsa-miR-29a-3p	XM_017008044	GPRIN3	10600	10620	1	-20	1	3.18313e-06	0.5	0	0	-14.01	15	20	8	3UTR		0	0
hsa-miR-29a-3p	NM_198281	GPRIN3	5285	5308	1	-23.6	1	0.000138047	0.647	0.136626	0.412617	-9.06125	19	23	11	3UTR		0	0
hsa-miR-29a-3p	NM_021970	LAMTOR3	1191	1205	1	-18.1	1	0.00306471	0.721	0.709987	0.254435	-8.07655	12	14	7	3UTR		0	0
hsa-miR-29a-3p	NM_005908	MANBA	3200	3226	1	-19.2	1	0.00344151	0.662	2.50285	1.48761	-6.76235	16	21	6	3UTR		0	0
hsa-miR-29a-3p	NM_025212	CXXC4	4867	4888	1	-16.8	1	0.000581782	0.706	2.2147	2.73551	-11.4183	9	11	9	3UTR		0	0
hsa-miR-29a-3p	NM_017628	TET2	8768	8780	1	-17.4	1	0.00152968	0.676	-0.238217	0.0953773	-6.90779	11	12	11	3UTR	MIRT210968	1	1
hsa-miR-29a-3p	NM_198721	COL25A1	2896	2915	1	-18.2	1	0.00326067	0.647	0.269071	0.621387	-13.8149	18	19	18	3UTR		1	1
hsa-miR-29a-3p	NM_024090	ELOVL6	2127	2138	1	-16.9	1	0.000925665	0.485	0.448567	-0.088628	-8.07147	10	11	10	3UTR		0	0
hsa-miR-29a-3p	NM_001130721	ELOVL6	1924	1935	1	-16.9	1	0.000925665	0.485	-0.0128279	0.01189	-8.07147	10	11	10	3UTR		0	0
hsa-miR-29a-3p	NM_152400	FAM241A	1240	1294	1	-19.7	1	0.0962917	0.75	0.538782	0.619177	-3.93757	16	24	8	3UTR		1	1
hsa-miR-29a-3p	NM_001316306	ITGA6	3420	3441	1	-21.4	1	0.00543326	0.544	0.163095	0.795448	-7.7949	19	21	16	3UTR	MIRT437373	1	1
hsa-miR-29a-3p	NM_000210	ITGA6	3734	3755	1	-21.4	1	0.00543326	0.544	1.00338	1.07915	-7.7949	19	21	16	3UTR	MIRT437373	1	1
hsa-miR-29a-3p	NM_001079818	ITGA6	3604	3625	1	-21.4	1	0.00543326	0.544	1.00338	1.07915	-7.7949	19	21	16	3UTR	MIRT437373	1	1
hsa-miR-29a-3p	NM_007023	RAPGEF4	3650	3676	1	-20.4	1	0.00376689	0.574	0.564719	0.491135	-6.25121	20	26	9	3UTR		0	0
hsa-miR-29a-3p	NM_001100397	RAPGEF4	3409	3435	1	-20.4	1	0.00376689	0.574	0.127479	0.489002	-6.25121	20	26	9	3UTR		0	0
hsa-miR-29a-3p	NM_001282899	RAPGEF4	3280	3306	1	-20.4	1	0.00376689	0.574	0.196798	0.48047	-6.25121	20	26	9	3UTR		0	0
hsa-miR-29a-3p	NM_001282900	RAPGEF4	3226	3252	1	-20.4	1	0.00376689	0.574	0.196798	0.48047	-6.25121	20	26	9	3UTR		0	0
hsa-miR-29a-3p	NM_001282901	RAPGEF4	3014	3040	1	-20.4	1	0.00376689	0.574	0.127479	0.489002	-6.25121	20	26	9	3UTR		0	0
hsa-miR-29a-3p	NM_001077269	WIPF1	2930	2949	1	-23.3	1	4.42838e-05	0.603	1.34311	0.944239	-10.9177	16	19	9	3UTR		0	0
hsa-miR-29a-3p	NM_001002258	ATP5MC3	1558	1570	1	-18.2	1	0.000129463	0.632	0.439996	0.381077	-10.3988	11	12	11	3UTR		1	0
hsa-miR-29a-3p	NM_003659	AGPS	7116	7137	1	-18.3	1	0.0210058	0.618	1.36019	0.972566	-5.19005	15	21	8	3UTR		0	0
hsa-miR-29a-3p	NM_001077197	PDE11A	4615	4632	1	-20.3	1	0.000435613	0.618	0.191866	0.0356288	-12.428	14	17	8	3UTR		0	0
hsa-miR-29a-3p	NM_001077196	PDE11A	4085	4102	1	-20.3	1	0.000435613	0.618	0.515118	0.0325819	-12.428	14	17	8	3UTR		0	0
hsa-miR-29a-3p	XM_011510492	UBE2E3	2299	2318	1	-17.7	1	0.000167464	0.574	0	0	-10.883	17	19	14	3UTR		1	0
hsa-miR-29a-3p	NM_018663	PXMP2	816	862	1	-26.8	1	2.28252e-06	0.529	-0.297508	0.191566	-4.90607	18	22	14	3UTR		0	0
hsa-miR-29a-3p	NM_015114	ANKLE2	3927	3942	1	-18.7	1	1.62786e-05	0.426	3.39803	3.00836	-7.21971	13	15	7	3UTR		0	0
hsa-miR-29a-3p	NM_199138	AMER2	7183	7200	1	-18.5	1	0.00122736	0.559	0.884715	0.613173	-12.8463	13	17	9	3UTR		0	0
hsa-miR-29a-3p	XM_005266600	NUP58	2273	2284	1	-16.3	1	0.000683342	0.632	0	0	-8.07147	10	11	10	3UTR		0	0
hsa-miR-29a-3p	NM_015932	POMP	994	1011	1	-17.7	1	0.048036	0.735	0.0418258	0.175423	-14.722	16	17	16	3UTR		0	0
hsa-miR-29a-3p	XM_005266298	PDS5B	5088	5102	1	-19.1	1	0.000214618	0.529	0	0	-7.21971	13	14	13	3UTR		0	1
hsa-miR-29a-3p	NM_033255	EPSTI1	2261	2304	1	-20.3	1	0.0117459	0.529	1.09987	1.03378	-7.83842	16	22	10	3UTR		0	0
hsa-miR-29a-3p	NM_213590	TRIM13	4453	4483	1	-18.7	1	0.000425925	0.647	2.99213	2.57442	-6.51454	19	30	8	3UTR		0	0
hsa-miR-29a-3p	NM_001007278	TRIM13	4117	4147	1	-18.7	1	0.000425925	0.647	2.99213	2.57442	-6.51454	19	30	8	3UTR		0	0
hsa-miR-29a-3p	NM_052811	TRIM13	4003	4033	1	-18.7	1	0.000425925	0.647	2.99213	2.57442	-6.51454	19	30	8	3UTR		0	0
hsa-miR-29a-3p	NM_005798	TRIM13	3918	3948	1	-18.7	1	0.000425925	0.647	2.99213	2.57442	-6.51454	19	30	8	3UTR		0	0
hsa-miR-29a-3p	NM_004823	KCNK6	2347	2367	1	-20.2	1	6.28101e-07	0.529	-0.392971	0.181074	-14.01	15	20	8	3UTR		0	0
hsa-miR-29a-3p	XM_024451402	ZNF780B	5587	5607	1	-19.7	1	0.00645065	0.574	0	0	-7.83842	17	20	8	3UTR		0	0
hsa-miR-29a-3p	NM_001243028	AKT2	5111	5135	1	-22.6	1	0.000356198	0.559	0	0	-6.23647	20	24	8	3UTR	MIRT054191	0	1
hsa-miR-29a-3p	NM_001626	AKT2	5241	5265	1	-22.6	1	0.000356198	0.559	0	0	-6.23647	20	24	8	3UTR	MIRT054191	0	1
hsa-miR-29a-3p	NM_001330511	AKT2	4897	4921	1	-22.6	1	0.000423473	0.559	0.831363	1.92675	-6.23647	20	24	8	3UTR	MIRT054191	0	1
hsa-miR-29a-3p	NM_007235	XPOT	4336	4355	1	-19.8	1	2.87622e-05	0.5	-0.384923	-0.109118	-13.2745	15	19	8	3UTR		0	0
hsa-miR-29a-3p	NM_007191	WIF1	1853	1896	1	-19.7	1	0.0134933	0.618	1.28676	0.554788	-5.69245	16	21	12	3UTR		0	0
hsa-miR-29a-3p	NM_001874	CPM	4156	4181	1	-21.2	1	0.014307	0.603	0.208248	0.196464	-4.957	19	25	10	3UTR		1	1
hsa-miR-29a-3p	NM_198320	CPM	4142	4167	1	-21.2	1	0.014307	0.603	0.119872	0.247723	-4.957	19	25	10	3UTR		1	1
hsa-miR-29a-3p	NM_175623	RAB3IP	4742	4762	1	-20.2	1	4.95165e-05	0.529	0.0781299	0.0844647	-14.01	15	20	8	3UTR		0	0
hsa-miR-29a-3p	NM_175623	RAB3IP	5369	5388	1	-18.6	1	0.00157147	0.544	0.403614	0.125712	-8.89481	15	19	9	3UTR		0	0
hsa-miR-29a-3p	NM_175625	RAB3IP	4642	4662	1	-20.2	1	4.95165e-05	0.529	0.0781299	0.0844647	-14.01	15	20	8	3UTR		0	0
hsa-miR-29a-3p	NM_175625	RAB3IP	5269	5288	1	-18.6	1	0.00157147	0.544	0.403614	0.125712	-8.89481	15	19	9	3UTR		0	0
hsa-miR-29a-3p	NM_001024647	RAB3IP	4584	4603	1	-18.6	1	0.00157147	0.544	0.265158	0.1806	-8.89481	15	19	9	3UTR		0	0
hsa-miR-29a-3p	NM_001278402	RAB3IP	4499	4518	1	-18.6	1	0.00157147	0.544	0.265158	0.1806	-8.89481	15	19	9	3UTR		0	0
hsa-miR-29a-3p	NM_024685	BBS10	2634	2651	1	-17.9	1	0.00417287	0.735	1.05313	1.74192	-11.2592	16	17	16	3UTR		0	0
hsa-miR-29a-3p	NM_001682	ATP2B1	6637	6662	1	-19.2	1	6.04591e-05	0.618	1.96065	1.9517	-6.81899	18	25	10	3UTR		0	0
hsa-miR-29a-3p	NM_001001323	ATP2B1	6791	6816	1	-19.2	1	6.04591e-05	0.618	1.96065	1.9517	-6.81899	18	25	10	3UTR		0	0
hsa-miR-29a-3p	NM_005761	PLXNC1	7043	7066	1	-19.9	1	0.00207386	0.618	2.06419	2.42952	-5.76291	18	23	7	3UTR		1	1
hsa-miR-29a-3p	NM_001330254	SCYL2	4632	4652	1	-18.5	1	0.00212454	0.647	0.481908	0.72463	-10.8814	17	20	8	3UTR		1	1
hsa-miR-29a-3p	NM_001323374	CAMK4	5945	5965	1	-19.8	1	0.00108288	0.691	0.852099	0.528727	-5.9255	12	14	12	3UTR		1	1
hsa-miR-29a-3p	NM_001744	CAMK4	6093	6113	1	-19.8	1	0.00108288	0.691	0.513995	0.2737	-5.9255	12	14	12	3UTR		1	1
hsa-miR-29a-3p	NM_001204193	SRP19	577	598	1	-16.5	1	0.00263697	0.603	4.22442	4.35626	-9.36568	11	14	7	3UTR		0	0
hsa-miR-29a-3p	NM_001204196	SRP19	469	490	1	-16.5	1	0.00268032	0.603	4.22442	4.35626	-9.36568	11	14	7	3UTR		0	0
hsa-miR-29a-3p	NM_173666	DTWD2	5109	5138	1	-23	1	0.0169473	0.471	3.257	4.61481	-6.24613	17	21	10	3UTR		1	1
hsa-miR-29a-3p	NM_001308081	DTWD2	4888	4917	1	-23	1	0.0169473	0.471	5.13884	4.41936	-6.24613	17	21	10	3UTR		1	1
hsa-miR-29a-3p	NM_000943	PPIC	972	986	1	-16.8	1	0.00986561	0.706	6.24338	4.16064	-7.00542	12	14	9	3UTR		1	1
hsa-miR-29a-3p	NM_130809	PRRC1	1953	1996	1	-22.5	1	4.08828e-06	0.515	0.0195274	-0.325747	-4.79441	19	25	8	3UTR		0	0
hsa-miR-29a-3p	NM_001205251	ACSL6	4793	4807	1	-16.6	1	0.000805329	0.632	5.55844	4.74836	-6.80703	13	14	13	3UTR		0	0
hsa-miR-29a-3p	NM_001205248	ACSL6	5018	5032	1	-16.6	1	0.000805329	0.632	4.84099	4.90909	-6.80703	13	14	13	3UTR		0	0
hsa-miR-29a-3p	NM_001205247	ACSL6	4926	4940	1	-16.6	1	0.000805329	0.632	5.5221	4.81463	-6.80703	13	14	13	3UTR		0	0
hsa-miR-29a-3p	NM_001300819	ZCCHC10	880	895	1	-18.6	1	0.00117626	0.588	1.19293	0.516084	-5.19005	13	15	7	3UTR		0	0
hsa-miR-29a-3p	NM_017665	ZCCHC10	922	937	1	-18.6	1	0.00117626	0.588	0.349637	0.762692	-5.19005	13	15	7	3UTR		0	0
hsa-miR-29a-3p	NM_001308130	ZCCHC10	950	965	1	-18.6	1	0.00117626	0.588	0.78511	0.751585	-5.19005	13	15	7	3UTR		0	0
hsa-miR-29a-3p	NM_001300817	ZCCHC10	970	985	1	-18.6	1	0.00117626	0.588	0.315075	0.709247	-5.19005	13	15	7	3UTR		0	0
hsa-miR-29a-3p	NM_001300816	ZCCHC10	988	1003	1	-18.6	1	0.00117626	0.588	0.923355	0.566509	-5.19005	13	15	7	3UTR		0	0
hsa-miR-29a-3p	NM_001300822	ZCCHC10	1016	1031	1	-18.6	1	0.00117626	0.588	0.840407	0.73223	-5.19005	13	15	7	3UTR		0	0
hsa-miR-29a-3p	NM_002715	PPP2CA	2033	2054	1	-15.8	1	0.00190717	0.735	0.204788	0.438207	-10.1658	16	21	8	3UTR		1	0
hsa-miR-29a-3p	NM_021982	SEC24A	4384	4402	1	-18.1	1	0.00128624	0.691	0.689568	0.568012	-7.2559	14	18	7	3UTR		0	0
hsa-miR-29a-3p	XM_024446047	SMAD5	4114	4134	1	-20.1	1	3.65642e-05	0.515	0	0	-14.01	15	20	8	3UTR		0	0
hsa-miR-29a-3p	NM_001101801	FAM13B	3931	3944	1	-16.9	1	0.000190235	0.603	2.24496	2.10843	-8.44344	11	13	9	3UTR		1	1
hsa-miR-29a-3p	NM_016480	PAIP2	1232	1278	1	-21.4	1	0.000920539	0.603	1.36079	2.44363	-8.19652	19	23	9	3UTR		1	1
hsa-miR-29a-3p	NM_001033112	PAIP2	1266	1312	1	-21.4	1	0.000920539	0.603	1.75672	2.05811	-8.19652	19	23	9	3UTR		1	1
hsa-miR-29a-3p	NM_001308237	ZZZ3	1942	1974	1	-20.9	1	0.0043974	0.544	0.166696	0.0309777	-6.51454	17	20	13	3UTR		0	0
hsa-miR-29a-3p	NM_002731	PRKACB	1736	1750	1	-18.6	1	0.00228436	0.588	1.35936	1.43468	-9.07604	13	14	13	3UTR		0	0
hsa-miR-29a-3p	NM_182948	PRKACB	1640	1654	1	-18.6	1	0.00228436	0.588	1.00553	1.70157	-9.07604	13	14	13	3UTR		0	0
hsa-miR-29a-3p	NM_001242857	PRKACB	1635	1649	1	-18.6	1	0.00228436	0.588	1.35936	1.43468	-9.07604	13	14	13	3UTR		0	0
hsa-miR-29a-3p	NM_001242859	PRKACB	1626	1640	1	-18.6	1	0.00228436	0.588	1.35936	1.43468	-9.07604	13	14	13	3UTR		0	0
hsa-miR-29a-3p	NM_001242858	PRKACB	1578	1592	1	-18.6	1	0.00228436	0.588	1.35936	1.43468	-9.07604	13	14	13	3UTR		0	0
hsa-miR-29a-3p	NM_001242860	PRKACB	1770	1784	1	-18.6	1	0.00228436	0.588	1.35936	1.43468	-9.07604	13	14	13	3UTR		0	0
hsa-miR-29a-3p	NM_001242861	PRKACB	1662	1676	1	-18.6	1	0.00228436	0.588	1.35936	1.43468	-9.07604	13	14	13	3UTR		0	0
hsa-miR-29a-3p	NM_001242862	PRKACB	1374	1388	1	-18.6	1	0.00228436	0.588	1.35936	1.43468	-9.07604	13	14	13	3UTR		0	0
hsa-miR-29a-3p	NM_001134664	SAMD13	1214	1228	1	-16.1	1	0.00432144	0.765	1.69236	1.60261	-5.9255	12	14	8	3UTR		0	1
hsa-miR-29a-3p	NM_001134445	DDAH1	3796	3826	1	-21.2	1	0.000179749	0.632	0.0987005	0.723298	-5.18008	20	25	9	3UTR		0	0
hsa-miR-29a-3p	NM_001554	CYR61	2051	2072	1	-17.7	1	0.000652226	0.574	0.532817	2.04884	-6.10696	17	21	12	3UTR		0	0
hsa-miR-29a-3p	NM_001134492	HS2ST1	1290	1324	1	-17.5	1	0.220985	0.632	-0.0257046	0.235512	-9.06125	17	34	9	3UTR		0	0
hsa-miR-29a-3p	NM_015350	LRRC8B	7346	7356	1	-16.3	1	0.00780944	0.662	0.246405	0.282769	-11.4183	9	10	9	3UTR		0	0
hsa-miR-29a-3p	XM_005270691	SLC35A3	4783	4803	1	-20.1	1	7.94887e-07	0.5	0	0	-14.01	15	20	8	3UTR		0	0
hsa-miR-29a-3p	XM_017000869	SLC35A3	4561	4581	1	-20.1	1	7.94887e-07	0.5	0	0	-14.01	15	20	8	3UTR		0	0
hsa-miR-29a-3p	XM_017000871	SLC35A3	4427	4447	1	-20.1	1	7.94887e-07	0.5	0	0	-14.01	15	20	8	3UTR		0	0
hsa-miR-29a-3p	NM_012243	SLC35A3	3296	3316	1	-20.1	1	7.94887e-07	0.5	-0.0493441	-0.0462162	-14.01	15	20	8	3UTR		0	0
hsa-miR-29a-3p	NM_001271684	SLC35A3	3043	3063	1	-20.1	1	7.94887e-07	0.5	-0.0493441	-0.0462162	-14.01	15	20	8	3UTR		0	0
hsa-miR-29a-3p	XM_017000870	SLC35A3	2920	2940	1	-20.1	1	7.94887e-07	0.5	0	0	-14.01	15	20	8	3UTR		0	0
hsa-miR-29a-3p	XM_011541136	SLC35A3	3213	3233	1	-20.1	1	7.94887e-07	0.5	0	0	-14.01	15	20	8	3UTR		0	0
hsa-miR-29a-3p	NM_001242673	AHCYL1	2706	2721	1	-17.8	1	0.000120475	0.485	1.84215	1.27577	-7.10297	13	15	10	3UTR		0	0
hsa-miR-29a-3p	NM_006621	AHCYL1	2335	2350	1	-17.8	1	0.000120475	0.485	1.84215	1.27577	-7.10297	13	15	10	3UTR		0	0
hsa-miR-29a-3p	NM_001242675	AHCYL1	2430	2445	1	-17.8	1	0.000120475	0.485	1.80446	1.2353	-7.10297	13	15	10	3UTR		0	0
hsa-miR-29a-3p	NM_018043	ANO1	4057	4088	1	-17.1	1	0.00230999	0.5	3.95126	1.95333	-8.07147	10	12	10	3UTR		0	0
hsa-miR-29a-3p	NM_001040455	SIDT2	3102	3128	1	-23.6	1	0.00138911	0.368	-0.0362704	-0.289452	-6.08354	19	26	8	3UTR		1	1
hsa-miR-29a-3p	NM_022062	PKNOX2	2088	2109	1	-21.6	1	3.65961e-05	0.412	0.30486	0.425032	-6.81899	17	21	7	3UTR		0	0
hsa-miR-29a-3p	NM_014026	DCPS	1590	1610	1	-19.6	1	1.38529e-06	0.382	0.0891655	0.150422	-10.938	17	20	13	3UTR		0	0
hsa-miR-29a-3p	NM_001136030	TESPA1	3675	3687	1	-18.5	1	8.08349e-05	0.603	1.01179	2.29031	-10.3988	11	12	11	3UTR	MIRT642979	0	1
hsa-miR-29a-3p	NM_001098815	TESPA1	3578	3590	1	-18.5	1	8.08349e-05	0.603	1.15762	2.10564	-10.3988	11	12	11	3UTR	MIRT642979	0	1
hsa-miR-29a-3p	NM_001261844	TESPA1	3427	3439	1	-18.5	1	8.08349e-05	0.603	0.992307	1.45081	-10.3988	11	12	11	3UTR	MIRT642979	0	1
hsa-miR-29a-3p	NM_014796	TESPA1	3518	3530	1	-18.5	1	8.08349e-05	0.603	0.0426814	0.633499	-10.3988	11	12	11	3UTR	MIRT642979	0	1
hsa-miR-29a-3p	NM_001351148	TESPA1	3639	3651	1	-18.5	1	8.08349e-05	0.603	0.0426814	0.633499	-10.3988	11	12	11	3UTR	MIRT642979	0	1
hsa-miR-29a-3p	NM_001166279	PAN2	4004	4053	1	-23	1	0.012051	0.529	5.36738	5.50633	-6.08354	15	19	12	3UTR	MIRT049988	1	1
hsa-miR-29a-3p	NM_014871	PAN2	3995	4044	1	-23	1	0.012051	0.529	5.36738	5.50633	-6.08354	15	19	12	3UTR	MIRT049988	1	1
hsa-miR-29a-3p	NM_001127460	PAN2	4078	4127	1	-23	1	0.012051	0.529	6.35635	5.69546	-6.08354	15	19	12	3UTR	MIRT049988	1	1
hsa-miR-29a-3p	NM_001330295	TIMELESS	3851	3890	1	-25.3	1	0.0128794	0.544	4.22992	4.63373	-5.19005	18	22	13	3UTR		0	0
hsa-miR-29a-3p	NM_003920	TIMELESS	3854	3893	1	-25.3	1	0.0128794	0.544	3.78683	4.90555	-5.19005	18	22	13	3UTR		0	0
hsa-miR-29a-3p	NM_001111270	ARHGEF25	1913	1925	1	-17.6	1	9.79669e-06	0.456	1.12482	1.50563	-10.3988	11	12	11	3UTR		0	0
hsa-miR-29a-3p	NM_182947	ARHGEF25	2219	2231	1	-17.6	1	9.79669e-06	0.456	0.511953	1.51081	-10.3988	11	12	11	3UTR		0	0
hsa-miR-29a-3p	XM_017019041	MON2	9090	9102	1	-17	1	0.00524625	0.618	0	0	-10.0445	11	12	11	3UTR		0	0
hsa-miR-29a-3p	NM_001278469	MON2	9148	9160	1	-17	1	0.00524625	0.618	0.164514	0.14516	-10.0445	11	12	11	3UTR		0	0
hsa-miR-29a-3p	NM_015026	MON2	9087	9099	1	-17	1	0.00524625	0.618	0.164514	0.14516	-10.0445	11	12	11	3UTR		0	0
hsa-miR-29a-3p	NM_001278470	MON2	9069	9081	1	-17	1	0.00524625	0.618	0.164514	0.14516	-10.0445	11	12	11	3UTR		0	0
hsa-miR-29a-3p	NM_001278471	MON2	9000	9012	1	-17	1	0.00524625	0.618	0.164514	0.14516	-10.0445	11	12	11	3UTR		0	0
hsa-miR-29a-3p	NM_001251901	CD83	2247	2296	1	-23.4	1	8.04372e-06	0.66	-0.160341	0.127389	-7.28438	18	23	6	3UTR		0	0
hsa-miR-29a-3p	NM_004233	CD83	2418	2467	1	-23.4	1	8.04372e-06	0.66	0	0	-7.28438	18	23	6	3UTR		0	0
hsa-miR-29a-3p	NM_001286445	RIPOR2	3359	3374	1	-18.8	1	0.000259292	0.544	2.39104	4.30472	-5.76291	13	15	9	3UTR		1	0
hsa-miR-29a-3p	NM_001346032	RIPOR2	3320	3335	1	-18.8	1	0.000259292	0.544	4.62132	4.97959	-5.76291	13	15	9	3UTR		1	0
hsa-miR-29a-3p	NM_001243244	ZSCAN31	1569	1585	1	-18.9	1	0.0254439	0.691	2.34684	-0.221188	-7.27064	14	16	11	3UTR		0	0
hsa-miR-29a-3p	NM_001243243	ZSCAN31	1572	1596	1	-18.8	1	0.0254439	0.691	0.95204	-0.0577349	-7.27064	14	17	11	3UTR		0	0
hsa-miR-29a-3p	XM_017011528	ZSCAN12	2550	2563	1	-16.9	1	0.0080525	0.529	0	0	-7.05204	12	13	12	3UTR		0	0
hsa-miR-29a-3p	NM_014046	MRPS18B	1090	1110	1	-20.2	1	1.47556e-05	0.559	-0.498518	-0.492433	-14.01	15	20	8	3UTR		0	0
hsa-miR-29a-3p	NM_133471	PPP1R18	4466	4486	1	-22.8	1	0.000840157	0.5	0	0	-9.03925	17	20	9	3UTR		0	0
hsa-miR-29a-3p	NM_001134870	PPP1R18	2820	2840	1	-22.8	1	0.000840157	0.5	0	0	-9.03925	17	20	9	3UTR		0	0
hsa-miR-29a-3p	NM_001159749	RIOK2	2102	2124	1	-19	1	0.000490296	0.662	3.88149	1.10789	-6.51454	19	22	12	3UTR		0	0
hsa-miR-29a-3p	NM_001195100	PTP4A2	2994	3007	1	-16.9	1	0.000221356	0.632	1.66152	2.20212	-7.05204	12	13	12	3UTR		0	0
hsa-miR-29a-3p	NM_178548	TFAP2E	1931	1944	1	-17.9	1	0.00172702	0.515	0.0281546	0.17678	-8.07655	12	13	12	3UTR		0	0
hsa-miR-29a-3p	NM_024700	SNIP1	1565	1606	1	-21.1	1	0.00118035	0.603	-0.176264	-0.0250572	-4.84971	16	19	9	3UTR		1	1
hsa-miR-29a-3p	NM_001242909	RSPO1	2488	2509	1	-18.5	1	0.00615203	0.574	0.195948	0.476144	-11.4183	14	21	9	3UTR		0	0
hsa-miR-29a-3p	NM_001242910	RSPO1	2620	2641	1	-18.5	1	0.00615203	0.574	0.195948	0.476144	-11.4183	14	21	9	3UTR		0	0
hsa-miR-29a-3p	NM_001242908	RSPO1	2809	2830	1	-18.5	1	0.00615203	0.574	0.195948	0.476144	-11.4183	14	21	9	3UTR		0	0
hsa-miR-29a-3p	NM_001038633	RSPO1	2988	3009	1	-18.5	1	0.00615203	0.574	0.195948	0.476144	-11.4183	14	21	9	3UTR		0	0
hsa-miR-29a-3p	NM_198446	C1orf122	1211	1234	1	-19.2	1	0.00539517	0.5	1.61914	1.44192	-6.08354	15	18	12	3UTR		0	0
hsa-miR-29a-3p	NM_001142726	C1orf122	1078	1101	1	-19.2	1	0.00539517	0.5	1.71838	1.39407	-6.08354	15	18	12	3UTR		0	0
hsa-miR-29a-3p	NM_024595	AKIRIN1	737	768	1	-18.6	1	0.00429873	0.544	2.85591	2.8919	-10.3988	16	24	6	3UTR		0	0
hsa-miR-29a-3p	NM_001136275	AKIRIN1	602	633	1	-18.6	1	0.00429873	0.544	3.20634	3.11211	-10.3988	16	24	6	3UTR		0	0
hsa-miR-29a-3p	NM_001320179	ZFP69	2416	2432	1	-17.5	1	0.0118659	0.765	1.72083	1.10115	-13.6656	14	16	9	3UTR		0	0
hsa-miR-29a-3p	NM_198494	ZFP69	2119	2135	1	-17.5	1	0.0118659	0.765	1.72083	1.10115	-13.6656	14	16	9	3UTR		0	0
hsa-miR-29a-3p	NM_032949	PCDH8	3183	3203	1	-21.3	1	2.60924e-05	0.618	4.07359	4.02984	-7.91435	18	20	15	3UTR		0	0
hsa-miR-29a-3p	NM_002590	PCDH8	3474	3494	1	-21.3	1	2.60924e-05	0.618	4.07359	4.02984	-7.91435	18	20	15	3UTR		0	0
hsa-miR-29a-3p	NM_001144072	UBAC2	1551	1617	1	-21.3	1	1.02887e-05	0.412	-0.542708	-0.349635	-15.2895	14	23	8	3UTR		0	0
hsa-miR-29a-3p	NM_001320816	MCF2L	4419	4440	1	-20.8	1	8.55267e-07	0.485	-0.0815672	0.424714	-6.54929	17	21	11	3UTR		0	0
hsa-miR-29a-3p	NM_201536	NDRG2	1230	1248	1	-16.9	1	6.16245e-06	0.368	3.75944	2.57766	-11.4234	16	18	10	3UTR		0	0
hsa-miR-29a-3p	NM_001354564	NDRG2	1245	1263	1	-16.9	1	6.16245e-06	0.368	4.33078	2.80763	-11.4234	16	18	10	3UTR		0	0
hsa-miR-29a-3p	NM_201539	NDRG2	1249	1267	1	-16.9	1	6.16245e-06	0.368	4.33078	2.80763	-11.4234	16	18	10	3UTR		0	0
hsa-miR-29a-3p	NM_001144932	PSMB5	880	898	1	-17.4	1	0.000233182	0.471	4.31234	4.07465	-12.4461	16	18	11	3UTR		0	0
hsa-miR-29a-3p	NM_170607	MLX	2521	2562	1	-23.5	1	2.5635e-05	0.6	2.31422	2.37541	-9.30909	15	18	12	3UTR		0	0
hsa-miR-29a-3p	NM_198205	MLX	2269	2310	1	-23.5	1	2.5635e-05	0.6	2.31422	2.37541	-9.30909	15	18	12	3UTR		0	0
hsa-miR-29a-3p	NM_032353	VPS25	943	968	1	-18.6	1	4.12492e-05	0.397	1.55428	0.930224	-5.76291	13	16	8	3UTR		1	0
hsa-miR-29a-3p	NM_001291586	TMEM106A	3203	3226	1	-23.9	1	0.00121271	0.412	-0.0209482	0.157016	-5.52986	19	23	8	3UTR		0	0
hsa-miR-29a-3p	NM_145041	TMEM106A	3181	3204	1	-23.9	1	0.00121271	0.412	-0.0209482	0.157016	-5.52986	19	23	8	3UTR		0	0
hsa-miR-29a-3p	NM_001291587	TMEM106A	3037	3060	1	-23.9	1	0.00121271	0.412	-0.0209482	0.157016	-5.52986	19	23	8	3UTR		0	0
hsa-miR-29a-3p	NM_001291588	TMEM106A	2872	2895	1	-23.9	1	0.00121271	0.412	-0.0209482	0.157016	-5.52986	19	23	8	3UTR		0	0
hsa-miR-29a-3p	NM_002265	KPNB1	3395	3441	1	-23.9	1	0.000111277	0.441	1.67074	1.64461	-4.52877	19	24	8	3UTR		1	1
hsa-miR-29a-3p	NM_001276453	KPNB1	3070	3116	1	-23.9	1	0.000111277	0.441	1.0052	1.51048	-4.52877	19	24	8	3UTR		1	1
hsa-miR-29a-3p	NM_001330341	WFIKKN2	2742	2757	1	-17.1	1	0.000684024	0.515	-0.702504	-0.426784	-10.4498	14	15	14	3UTR		0	0
hsa-miR-29a-3p	NM_015545	PTCD1	5357	5377	1	-20.2	1	1.27806e-06	0.559	-0.85772	-0.364555	-14.01	15	20	8	3UTR		0	0
hsa-miR-29a-3p	NM_001287525	IFT22	1339	1363	1	-20.6	1	0.000262949	0.618	0.22559	-0.147959	-6.24613	18	24	12	3UTR		0	0
hsa-miR-29a-3p	NM_001271818	ORAI2	3720	3740	1	-20.2	1	0.000129721	0.574	-0.154895	0.219783	-14.01	15	20	8	3UTR		1	0
hsa-miR-29a-3p	NM_031905	ARMC10	2193	2213	1	-20.2	1	2.72413e-05	0.5	-0.314472	-0.140915	-14.01	15	20	8	3UTR		0	0
hsa-miR-29a-3p	NM_001161010	ARMC10	2016	2036	1	-20.2	1	2.72413e-05	0.5	0	0	-14.01	15	20	8	3UTR		0	0
hsa-miR-29a-3p	NM_001161009	ARMC10	2088	2108	1	-20.2	1	2.72413e-05	0.5	0	0	-14.01	15	20	8	3UTR		0	0
hsa-miR-29a-3p	NM_001161012	ARMC10	1911	1931	1	-20.2	1	2.72413e-05	0.5	0	0	-14.01	15	20	8	3UTR		0	0
hsa-miR-29a-3p	NM_138495	ATXN7L1	4450	4468	1	-19.2	1	0.0179898	0.721	4.0178	3.05918	-9.28323	17	18	17	3UTR		0	0
hsa-miR-29a-3p	NM_012257	HBP1	2000	2022	1	-20.4	1	0.00404667	0.647	0	0	-8.8617	18	22	9	3UTR	MIRT035539	1	1
hsa-miR-29a-3p	XM_005250266	HBP1	2491	2513	1	-20.4	1	0.00404667	0.647	0	0	-8.8617	18	22	9	3UTR	MIRT035539	1	1
hsa-miR-29a-3p	NM_024814	CBLL1	3215	3251	1	-19.3	1	0.00219675	0.588	0.064534	0.896158	-4.957	16	27	8	3UTR		0	0
hsa-miR-29a-3p	NM_001284291	CBLL1	3212	3248	1	-19.3	1	0.00219675	0.588	1.94448	1.68873	-4.957	16	27	8	3UTR		0	0
hsa-miR-29a-3p	NM_006136	CAPZA2	1043	1062	1	-20.3	1	8.67116e-07	0.603	1.56074	2.46162	-9.88195	15	19	12	3UTR		0	0
hsa-miR-29a-3p	NM_014888	FAM3C	2366	2380	1	-15.2	1	0.0763607	0.706	0.633557	0.266676	-8.917	13	14	13	3UTR		1	0
hsa-miR-29a-3p	NM_005302	GPR37	4950	4970	1	-22.6	1	0.0177032	0.5	0.977463	0.433984	-10.4498	16	20	9	3UTR		1	1
hsa-miR-29a-3p	NM_001662	ARF5	1011	1047	1	-22.7	1	7.02526e-05	0.485	0	0	-4.90607	14	16	14	3UTR		1	1
hsa-miR-29a-3p	NM_001199671	CALU	3561	3613	1	-23.1	1	9.89028e-05	0.647	0.987202	1.37553	-4.90607	14	16	14	3UTR		1	1
hsa-miR-29a-3p	NM_001199672	CALU	3561	3613	1	-23.1	1	9.89028e-05	0.647	0.987202	1.37553	-4.90607	14	16	14	3UTR		1	1
hsa-miR-29a-3p	NM_001219	CALU	2746	2798	1	-23.1	1	9.89028e-05	0.647	0.987202	1.37553	-4.90607	14	16	14	3UTR		1	1
hsa-miR-29a-3p	NM_001199673	CALU	2546	2598	1	-23.1	1	9.89028e-05	0.647	0.987202	1.37553	-4.90607	14	16	14	3UTR		1	1
hsa-miR-29a-3p	NM_001130674	CALU	2746	2798	1	-23.1	1	9.89028e-05	0.647	0.987202	1.37553	-4.90607	14	16	14	3UTR		1	1
hsa-miR-29a-3p	XM_017012659	CALU	3111	3163	1	-23.1	1	9.89028e-05	0.647	0	0	-4.90607	14	16	14	3UTR		1	1
hsa-miR-29a-3p	NM_001025100	MBP	2055	2070	1	-16.8	1	0.000585371	0.603	0.405601	-0.151833	-8.05823	13	15	10	3UTR		0	0
hsa-miR-29a-3p	XM_017025780	MBP	2009	2024	1	-16.8	1	0.000585371	0.603	0	0	-8.05823	13	15	10	3UTR		0	0
hsa-miR-29a-3p	NM_172014	TNFSF14	924	944	1	-20.9	1	3.41488e-05	0.515	-0.220105	0.00437578	-14.01	15	20	8	3UTR		0	0
hsa-miR-29a-3p	NM_024734	CLMN	5997	6017	1	-19.2	1	0.0149006	0.529	-0.493065	-0.165113	-5.76291	18	20	10	3UTR		1	1
hsa-miR-29a-3p	NM_001289139	C14orf132	3424	3470	1	-22.6	1	4.78454e-07	0.368	-0.454759	-0.433885	-7.27064	17	21	14	3UTR		0	0
hsa-miR-29a-3p	NM_001282463	C14orf132	3430	3476	1	-22.6	1	4.78454e-07	0.368	-0.454759	-0.433885	-7.27064	17	21	14	3UTR		0	0
hsa-miR-29a-3p	NM_001252507	C14orf132	3331	3377	1	-22.6	1	4.78454e-07	0.368	-0.454759	-0.433885	-7.27064	17	21	14	3UTR		0	0
hsa-miR-29a-3p	NM_016472	GSKIP	652	673	1	-18.3	1	0.000569568	0.618	0.611714	0.438084	-4.17062	15	21	8	3UTR		0	0
hsa-miR-29a-3p	NM_001271905	GSKIP	619	640	1	-18.3	1	0.000569568	0.618	0.360683	1.89689	-4.17062	15	21	8	3UTR		0	0
hsa-miR-29a-3p	NM_001271906	GSKIP	551	572	1	-18.3	1	0.000569568	0.618	0.360683	1.89689	-4.17062	15	21	8	3UTR		0	0
hsa-miR-29a-3p	NM_001271904	GSKIP	1066	1087	1	-18.3	1	0.000569568	0.618	0.360683	1.89689	-4.17062	15	21	8	3UTR		0	0
hsa-miR-29a-3p	NM_001144995	CCDC85C	3502	3518	1	-23.9	1	1.87515e-05	0.368	0.0845455	0.144375	-6.54929	15	16	15	3UTR		0	0
hsa-miR-29a-3p	NM_001969	EIF5	2786	2822	1	-18	1	0.00758806	0.647	0.417448	0.382792	-7.27064	18	36	10	3UTR		0	0
hsa-miR-29a-3p	XM_005267550	CEP170B	6237	6257	1	-20.8	1	0.000685215	0.397	0	0	-7.83842	16	20	10	3UTR		0	0
hsa-miR-29a-3p	XM_005254750	CHRFAM7A	2165	2178	1	-18	1	0.000112971	0.559	0	0	-9.88195	12	13	12	3UTR		0	0
hsa-miR-29a-3p	NM_148911	CHRFAM7A	1932	1945	1	-18	1	0.000112971	0.559	0	0	-9.88195	12	13	12	3UTR		0	0
hsa-miR-29a-3p	NM_139320	CHRFAM7A	1996	2009	1	-18	1	0.000112971	0.559	2.186	3.73864	-9.88195	12	13	12	3UTR		0	0
hsa-miR-29a-3p	XM_011521178	CHRNA7	1702	1715	1	-18	1	0.000112971	0.559	0	0	-9.88195	12	13	12	3UTR		0	0
hsa-miR-29a-3p	NM_001190455	CHRNA7	1899	1912	1	-18	1	0.000112971	0.559	0	0	-9.88195	12	13	12	3UTR		0	0
hsa-miR-29a-3p	NM_000746	CHRNA7	1812	1825	1	-18	1	0.000112971	0.559	0	0	-9.88195	12	13	12	3UTR		0	0
hsa-miR-29a-3p	XM_011521176	CHRNA7	2120	2133	1	-18	1	0.000112971	0.559	0	0	-9.88195	12	13	12	3UTR		0	0
hsa-miR-29a-3p	NM_014691	AQR	4764	4781	1	-17.7	1	0.00428564	0.794	0.285218	0.359905	-12.3943	16	17	16	3UTR		0	0
hsa-miR-29a-3p	NM_173611	FAM98B	2340	2353	1	-17.1	1	2.94158e-05	0.574	0.0176517	0.212738	-8.07655	12	13	12	3UTR		0	0
hsa-miR-29a-3p	NM_003246	THBS1	6434	6458	1	-20.2	1	0.0174167	0.632	0.00464947	-0.0108325	-8.05661	20	24	10	3UTR		0	0
hsa-miR-29a-3p	NM_001201576	PLSCR3	1833	1850	1	-19.1	1	0.000272616	0.426	0	0	-5.81821	15	17	8	3UTR		1	1
hsa-miR-29a-3p	NM_020360	PLSCR3	1941	1958	1	-19.1	1	0.000272616	0.426	0	0	-5.81821	15	17	8	3UTR		1	1
hsa-miR-29a-3p	NM_004246	GLP2R	4323	4357	1	-23.2	1	2.55832e-05	0.441	0	0	-7.39609	17	22	11	3UTR		0	0
hsa-miR-29a-3p	XM_005256861	GLP2R	3499	3533	1	-23.2	1	2.55832e-05	0.441	0	0	-7.39609	17	22	11	3UTR		0	0
hsa-miR-29a-3p	NM_001321167	ARHGAP44	3033	3049	1	-18	1	0.00276933	0.529	0.873419	1.11231	-4.02637	14	16	12	3UTR		0	0
hsa-miR-29a-3p	NM_014859	ARHGAP44	2981	2997	1	-18	1	0.00276933	0.529	0.873419	1.11231	-4.02637	14	16	12	3UTR		0	0
hsa-miR-29a-3p	NM_001321166	ARHGAP44	2963	2979	1	-18	1	0.00276933	0.529	0.873419	1.11231	-4.02637	14	16	12	3UTR		0	0
hsa-miR-29a-3p	XM_005256891	ARHGAP44	2713	2729	1	-18	1	0.00276933	0.529	0	0	-4.02637	14	16	12	3UTR		0	0
hsa-miR-29a-3p	NM_001005291	SREBF1	3909	3933	1	-23.8	1	3.67491e-05	0.353	2.16097	2.35506	-6.81899	18	24	10	3UTR		0	0
hsa-miR-29a-3p	NM_144775	SMCR8	5056	5094	1	-24	1	8.78454e-07	0.471	-0.308055	-0.336934	-6.08354	18	26	12	3UTR		0	0
hsa-miR-29a-3p	NM_001281786	SHMT1	1842	1857	1	-17.2	1	0.0122435	0.574	0	0	-6.46361	13	15	11	3UTR		0	0
hsa-miR-29a-3p	XM_011523831	KCNJ12	3956	3979	1	-20.5	1	3.84031e-05	0.353	0	0	-8.06181	16	23	8	3UTR		1	0
hsa-miR-29a-3p	NM_015077	SARM1	5735	5765	1	-19.8	1	0.000233063	0.426	0.122176	0.0252186	-10.1291	15	22	9	3UTR		1	0
hsa-miR-29a-3p	NM_173658	ZNF660	5619	5630	1	-17.3	1	0.000929382	0.603	0.804908	0.0733918	-8.07147	10	11	10	3UTR		0	0
hsa-miR-29a-3p	XM_011534110	LRRC2	2160	2209	1	-22.8	1	2.06671e-05	0.456	0	0	-5.81384	14	18	11	3UTR		0	0
hsa-miR-29a-3p	NM_024512	LRRC2	2371	2420	1	-22.8	1	2.06671e-05	0.456	0.249426	-0.0187272	-5.81384	14	18	11	3UTR		0	0
hsa-miR-29a-3p	XM_017005517	NME6	3493	3513	1	-20.2	1	0.00145424	0.574	0	0	-14.01	15	20	8	3UTR		0	0
hsa-miR-29a-3p	NM_016173	HEMK1	5886	5906	1	-23.2	1	0.000239414	0.647	-0.241248	-0.253829	-7.38222	19	20	19	3UTR		0	0
hsa-miR-29a-3p	NM_138395	MARS2	2484	2503	1	-17.3	1	0.00370059	0.618	0.0524914	0.258828	-16.5814	16	19	13	3UTR		0	0
hsa-miR-29a-3p	NM_001304476	STXBP6	2728	2748	1	-20.9	1	0.0486897	0.603	0.750353	0.329576	-6.78234	11	13	11	3UTR		0	0
hsa-miR-29a-3p	NM_014178	STXBP6	2875	2895	1	-20.9	1	0.0486897	0.603	1.06774	0.872096	-6.78234	11	13	11	3UTR		0	0
hsa-miR-29a-3p	NM_001304477	STXBP6	2233	2253	1	-20.9	1	0.0486897	0.603	0.563651	0.667581	-6.78234	11	13	11	3UTR		0	0
hsa-miR-29a-3p	NM_006364	SEC23A	3933	3945	1	-17.7	1	0.0173288	0.676	0	0	-10.3988	11	12	11	3UTR		0	1
hsa-miR-29a-3p	NM_001003803	ATP5S	1698	1718	1	-20.1	1	0.000903438	0.574	-0.263306	-0.0765077	-14.01	15	20	8	3UTR		0	0
hsa-miR-29a-3p	NM_001003805	ATP5S	1526	1546	1	-20.1	1	0.000903438	0.574	-0.263306	-0.0765077	-14.01	15	20	8	3UTR		0	0
hsa-miR-29a-3p	XM_005267537	ATP5S	4336	4356	1	-20.1	1	0.000903438	0.574	0	0	-14.01	15	20	8	3UTR		0	0
hsa-miR-29a-3p	XM_011537057	SAV1	2269	2289	1	-20.6	1	0.000882685	0.559	0	0	-14.01	15	20	8	3UTR		0	0
hsa-miR-29a-3p	NM_021818	SAV1	2206	2226	1	-20.6	1	0.000882685	0.559	4.83068	3.89141	-14.01	15	20	8	3UTR		0	0
hsa-miR-29a-3p	NM_030637	DDHD1	9601	9615	1	-18.4	1	3.35986e-06	0.515	0.538602	0.836906	-9.10972	12	14	11	3UTR		0	0
hsa-miR-29a-3p	NM_001160148	DDHD1	9685	9699	1	-18.4	1	3.35986e-06	0.515	0.59207	0.751135	-9.10972	12	14	11	3UTR		0	0
hsa-miR-29a-3p	NM_001160147	DDHD1	9622	9636	1	-18.4	1	3.35986e-06	0.515	0.520781	0.986392	-9.10972	12	14	11	3UTR		0	0
hsa-miR-29a-3p	NM_199421	SOCS4	3302	3323	1	-18.1	1	0.00255254	0.691	0.552246	0.542157	-10.9622	18	21	11	3UTR		0	0
hsa-miR-29a-3p	NM_080867	SOCS4	3173	3194	1	-18.1	1	0.00255254	0.691	0.552246	0.542157	-10.9622	18	21	11	3UTR		0	0
hsa-miR-29a-3p	NM_017943	FBXO34	3001	3019	1	-17.5	1	0.000742547	0.559	0.647339	2.02668	-4.76182	16	18	11	3UTR		0	0
hsa-miR-29a-3p	NM_001270520	DAAM1	5597	5633	1	-21.9	1	0.00677718	0.647	2.23529	2.36053	-4.17062	19	26	8	3UTR		1	1
hsa-miR-29a-3p	NM_014992	DAAM1	5521	5557	1	-21.9	1	0.00677718	0.647	1.7035	2.71737	-4.17062	19	26	8	3UTR		1	1
hsa-miR-29a-3p	NM_019099	FAM212B	5820	5835	1	-17.4	1	7.52899e-07	0.382	0.22131	0.392386	-5.76291	13	15	8	3UTR		0	0
hsa-miR-29a-3p	NM_198268	HIPK1	7498	7548	1	-23	1	0.0184247	0.721	1.21035	2.21254	-10.4498	17	19	17	3UTR		0	0
hsa-miR-29a-3p	NM_198269	HIPK1	6409	6459	1	-23	1	0.0184247	0.721	1.89194	2.86667	-10.4498	17	19	17	3UTR		0	0
hsa-miR-29a-3p	NM_181358	HIPK1	6218	6268	1	-23	1	0.0184247	0.721	1.89194	2.86667	-10.4498	17	19	17	3UTR		0	0
hsa-miR-29a-3p	NM_001007237	IGSF3	6833	6857	1	-20.3	1	0.00122294	0.485	2.3458	1.42225	-6.35195	16	21	8	3UTR		0	0
hsa-miR-29a-3p	NM_001542	IGSF3	6755	6779	1	-20.3	1	0.00122294	0.485	0.423482	0.44378	-6.35195	16	21	8	3UTR		0	0
hsa-miR-29a-3p	NM_015836	WARS2	2039	2062	1	-18.1	1	0.00693766	0.662	4.86318	4.75222	-3.93757	19	23	8	3UTR		0	0
hsa-miR-29a-3p	NM_201263	WARS2	2068	2091	1	-18.1	1	0.00693766	0.662	3.83097	4.34772	-3.93757	19	23	8	3UTR		0	0
hsa-miR-29a-3p	NM_001197320	MCL1	2128	2143	1	-15.6	1	0.0906141	0.559	2.41423	0.459387	-14.4661	14	15	14	3UTR	MIRT003286	1	1
hsa-miR-29a-3p	NM_182763	MCL1	2339	2354	1	-15.6	1	0.0906141	0.559	0.539603	0.210553	-14.4661	14	15	14	3UTR	MIRT003286	1	1
hsa-miR-29a-3p	NM_021960	MCL1	2587	2602	1	-15.6	1	0.0906141	0.559	0.797489	0.433722	-14.4661	14	15	14	3UTR	MIRT003286	1	1
hsa-miR-29a-3p	XM_017002417	SNX27	5089	5102	1	-17	1	0.000179877	0.515	0	0	-7.05204	12	13	12	3UTR		0	0
hsa-miR-29a-3p	XM_005245510	SNX27	4343	4356	1	-17	1	0.000179877	0.515	0	0	-7.05204	12	13	12	3UTR		0	0
hsa-miR-29a-3p	NM_021927	GUF1	2538	2550	1	-16.9	1	0.0523634	0.676	0.225008	0.111706	-8.23913	11	12	11	3UTR		0	0
hsa-miR-29a-3p	NM_139212	HOPX	915	963	1	-19.7	1	1.39796e-05	0.588	2.78931	2.18419	-7.10297	14	18	10	3UTR		0	0
hsa-miR-29a-3p	NM_001244766	MOB1B	3678	3691	1	-19.3	1	8.40521e-06	0.662	0.241919	0.439969	-7.05204	12	13	12	3UTR		1	0
hsa-miR-29a-3p	NM_173468	MOB1B	3566	3579	1	-19.3	1	8.40521e-06	0.662	0.241919	0.439969	-7.05204	12	13	12	3UTR		1	0
hsa-miR-29a-3p	NM_173827	COX18	2215	2237	1	-18.1	1	7.0088e-05	0.485	0.786591	0.237532	-10.1521	16	22	9	3UTR		0	0
hsa-miR-29a-3p	NM_001297732	COX18	2218	2240	1	-18.1	1	7.0088e-05	0.485	0.928525	0.188508	-10.1521	16	22	9	3UTR		0	0
hsa-miR-29a-3p	NM_001270392	RASSF6	2956	2974	1	-19.8	1	1.85131e-05	0.382	-0.887168	-0.169094	-11.9575	15	18	9	3UTR		0	0
hsa-miR-29a-3p	NM_001270391	RASSF6	3076	3094	1	-19.8	1	1.85131e-05	0.382	-0.414223	0.0555547	-11.9575	15	18	9	3UTR		0	0
hsa-miR-29a-3p	NM_001270989	EPGN	1695	1715	1	-20.2	1	0.000132643	0.529	-0.280418	-0.119416	-14.01	15	20	8	3UTR		0	0
hsa-miR-29a-3p	NM_001270990	EPGN	1569	1589	1	-20.2	1	0.000132643	0.529	-0.280418	-0.119416	-14.01	15	20	8	3UTR		0	0
hsa-miR-29a-3p	NM_001270992	EPGN	1542	1562	1	-20.2	1	0.000132643	0.529	-0.280418	-0.119416	-14.01	15	20	8	3UTR		0	0
hsa-miR-29a-3p	NM_001270991	EPGN	1542	1562	1	-20.2	1	0.000132643	0.529	-0.280418	-0.119416	-14.01	15	20	8	3UTR		0	0
hsa-miR-29a-3p	NM_001270993	EPGN	1515	1535	1	-20.2	1	0.000132643	0.529	-0.280418	-0.119416	-14.01	15	20	8	3UTR		0	0
hsa-miR-29a-3p	NM_001432	EREG	3456	3483	1	-18	1	0.015466	0.676	0.331663	0.0685093	-10.3988	11	13	11	3UTR	MIRT739562	0	0
hsa-miR-29a-3p	NM_001286790	CNOT6L	2770	2790	1	-17.9	1	0.00672986	0.662	1.00911	0.161481	-13.6656	16	20	11	3UTR		0	0
hsa-miR-29a-3p	NM_001282116	RFX3	6048	6061	1	-17.7	1	0.00012513	0.706	1.55105	1.98039	-5.9255	12	13	12	3UTR		0	0
hsa-miR-29a-3p	NM_134428	RFX3	6115	6128	1	-17.7	1	0.00012513	0.706	1.71267	1.83703	-5.9255	12	13	12	3UTR		0	0
hsa-miR-29a-3p	NM_001243203	RANBP6	749	771	1	-20.4	1	0.000425333	0.603	0.201031	0.277494	-8.05661	19	22	9	3UTR		0	0
hsa-miR-29a-3p	NM_033428	DMAC1	1637	1649	1	-18.2	1	0.000426722	0.647	-0.234711	0.05169	-10.3988	11	12	11	3UTR		0	0
hsa-miR-29a-3p	NM_178566	ZDHHC21	6138	6149	1	-17.4	1	0.0105527	0.588	0.758535	0.736433	-8.07147	10	11	10	3UTR		1	1
hsa-miR-29a-3p	NM_001193288	SLC24A2	5726	5739	1	-19.1	1	0.00741014	0.544	-0.0281732	0.287403	-5.61866	12	13	12	3UTR		0	0
hsa-miR-29a-3p	NM_017811	UBE2R2	2732	2773	1	-18.1	1	0.0645982	0.618	0.630528	0.497397	-7.27064	18	26	9	3UTR		0	0
hsa-miR-29a-3p	NM_015170	SULF1	3807	3825	1	-22.3	1	0.000293227	0.485	1.10781	1.50682	-11.69	16	18	15	3UTR		0	0
hsa-miR-29a-3p	NM_001128204	SULF1	3645	3663	1	-22.3	1	0.000293227	0.485	-0.0165676	0.708051	-11.69	16	18	15	3UTR		0	0
hsa-miR-29a-3p	NM_001128205	SULF1	3813	3831	1	-22.3	1	0.000293227	0.485	1.12897	1.26199	-11.69	16	18	15	3UTR		0	0
hsa-miR-29a-3p	NM_001128206	SULF1	3651	3669	1	-22.3	1	0.000293227	0.485	1.12897	1.26199	-11.69	16	18	15	3UTR		0	0
hsa-miR-29a-3p	XM_006716442	SULF1	2440	2458	1	-22.3	1	0.000293227	0.485	0	0	-11.69	16	18	15	3UTR		0	0
hsa-miR-29a-3p	NM_005707	PDCD7	2531	2552	1	-23.8	1	4.40863e-05	0.529	1.03394	0.330423	-7.83842	17	21	10	3UTR		0	0
hsa-miR-29a-3p	NM_197960	DPP8	6546	6559	1	-16.9	1	4.47084e-07	0.426	2.52085	3.7107	-8.10843	11	13	8	3UTR		0	0
hsa-miR-29a-3p	XM_017022378	DPP8	6451	6464	1	-16.9	1	4.47084e-07	0.426	0	0	-8.10843	11	13	8	3UTR		0	0
hsa-miR-29a-3p	NM_001329615	SNAPC5	610	622	1	-17.4	1	0.0181126	0.588	0.225795	0.29037	-10.3988	11	12	11	3UTR		0	0
hsa-miR-29a-3p	NM_005902	SMAD3	3863	3884	1	-20.9	1	0.00116868	0.529	-0.522679	-0.160357	-5.9255	18	21	12	3UTR		0	0
hsa-miR-29a-3p	NM_001145102	SMAD3	3628	3649	1	-20.9	1	0.00116868	0.529	0.000364033	0.0582539	-5.9255	18	21	12	3UTR		0	0
hsa-miR-29a-3p	NM_001145103	SMAD3	3439	3460	1	-20.9	1	0.00116868	0.529	0.000364033	0.0582539	-5.9255	18	21	12	3UTR		0	0
hsa-miR-29a-3p	NM_001145104	SMAD3	3072	3093	1	-20.9	1	0.00116868	0.529	0.000364033	0.0582539	-5.9255	18	21	12	3UTR		0	0
hsa-miR-29a-3p	NM_001031733	CALML4	2250	2262	1	-16.4	1	0.000234299	0.515	0.00312875	-0.169258	-8.23913	11	12	11	3UTR		0	0
hsa-miR-29a-3p	NM_052840	CELF6	3071	3092	1	-21.9	1	0.000251492	0.5	0.634899	0.89331	-12.1109	16	21	9	3UTR		1	0
hsa-miR-29a-3p	NM_001178111	SCAMP5	1258	1276	1	-18	1	0.00261363	0.5	1.69978	1.29071	-8.8617	14	18	9	3UTR		1	1
hsa-miR-29a-3p	NM_138967	SCAMP5	1175	1193	1	-18	1	0.00261363	0.5	1.69978	1.29071	-8.8617	14	18	9	3UTR		1	1
hsa-miR-29a-3p	NM_001348440	AP3B2	2029	2051	1	-20.8	1	0.00189243	0.603	0.0877186	0.0764036	-7.27064	18	22	13	3UTR		0	0
hsa-miR-29a-3p	NM_006858	TMED1	1472	1492	1	-21.5	1	0.000276959	0.471	1.70659	2.74937	-10.4498	16	20	7	3UTR		0	0
hsa-miR-29a-3p	NM_001313964	DNAJB1	1195	1218	1	-16.8	1	0.00106265	0.485	1.66009	2.11369	-8.33988	10	12	10	3UTR		0	0
hsa-miR-29a-3p	NM_006145	DNAJB1	1418	1441	1	-16.8	1	0.00106265	0.485	3.65718	4.23925	-8.33988	10	12	10	3UTR		0	0
hsa-miR-29a-3p	XM_011523738	RAP1GAP2	4908	4920	1	-18	1	0.000241029	0.471	0	0	-6.90779	11	12	11	3UTR		0	0
hsa-miR-29a-3p	NM_001287491	TET3	9830	9868	1	-22.9	1	0.00117549	0.544	3.27377	2.88575	-5.22701	19	24	8	3UTR	MIRT207248	1	1
hsa-miR-29a-3p	NM_001135032	EVA1A	1121	1167	1	-21.6	1	0.00263832	0.5	3.06832	2.06945	-4.79441	18	23	8	3UTR		0	0
hsa-miR-29a-3p	NM_002371	MAL	628	641	1	-19.1	1	0.00152656	0.485	0.0150944	0.162758	-7.05204	12	13	12	3UTR		0	0
hsa-miR-29a-3p	NM_022438	MAL	502	515	1	-19.1	1	0.00152656	0.485	0.484984	1.17757	-7.05204	12	13	12	3UTR		0	0
hsa-miR-29a-3p	NM_022439	MAL	460	473	1	-19.1	1	0.00152656	0.485	0.484984	1.17757	-7.05204	12	13	12	3UTR		0	0
hsa-miR-29a-3p	NM_022440	MAL	334	347	1	-19.1	1	0.00152656	0.485	0.484984	1.17757	-7.05204	12	13	12	3UTR		0	0
hsa-miR-29a-3p	NM_025190	ANKRD36B	5689	5709	1	-20.2	1	6.44214e-05	0.529	-0.642325	-0.652045	-14.01	15	20	8	3UTR		0	0
hsa-miR-29a-3p	NM_173647	RNF149	1607	1626	1	-16.9	1	0.00491799	0.588	-0.0250604	0.849636	-6.90779	11	13	11	3UTR		0	0
hsa-miR-29a-3p	NM_001282408	IL1RL1	1686	1698	1	-18.5	1	5.48433e-06	0.559	-0.204636	0.0546313	-10.3988	11	12	11	3UTR		0	1
hsa-miR-29a-3p	NM_003856	IL1RL1	2006	2018	1	-18.5	1	5.48433e-06	0.559	-0.0516364	0.0419848	-10.3988	11	12	11	3UTR		0	1
hsa-miR-29a-3p	NM_004535	MYT1	4182	4201	1	-18.2	1	0.0243775	0.574	-0.526554	0.24518	-14.3071	14	19	7	3UTR		0	0
hsa-miR-29a-3p	NM_005806	OLIG2	1928	1962	1	-25.5	1	0.000651216	0.632	0.0779425	0.11024	-7.27064	17	23	12	3UTR		0	0
hsa-miR-29a-3p	XM_005260908	OLIG2	2135	2169	1	-25.5	1	0.000651216	0.632	0	0	-7.27064	17	23	12	3UTR		0	0
hsa-miR-29a-3p	NM_005423	TFF2	536	556	1	-18.8	1	0.000560064	0.471	0.975417	0.166788	-8.55977	17	20	8	3UTR		0	0
hsa-miR-29a-3p	NM_003681	PDXK	3453	3483	1	-23.4	1	0.000176984	0.5	-0.389206	-0.642758	-7.83842	14	19	10	3UTR		0	0
hsa-miR-29a-3p	NM_182688	UBE2G2	1494	1514	1	-20.2	1	1.61251e-08	0.515	-0.551138	-0.360877	-14.01	15	20	8	3UTR		0	0
hsa-miR-29a-3p	NM_001127491	ITGB2	2815	2833	1	-21.8	1	0.00200927	0.618	0.186751	-0.440561	-9.59293	15	18	9	3UTR		0	0
hsa-miR-29a-3p	NM_000211	ITGB2	2825	2843	1	-21.8	1	0.00200927	0.618	0	0	-9.59293	15	18	9	3UTR		0	0
hsa-miR-29a-3p	NM_001242865	PRMT2	2732	2773	1	-20.2	1	0.00174204	0.544	3.45624	1.60378	-6.48426	17	19	17	3UTR		0	0
hsa-miR-29a-3p	NM_001242865	PRMT2	1246	1262	1	-18.9	1	0.000512529	0.647	0.0968511	0.0918966	-9.7377	15	16	15	3UTR		0	0
hsa-miR-29a-3p	NM_001242865	PRMT2	1178	1195	1	-18.8	1	0.000180156	0.5	-0.175642	-0.07215	-4.90607	14	17	8	3UTR		0	0
hsa-miR-29a-3p	NM_024627	RTL10	2532	2550	1	-19.3	1	3.47045e-06	0.515	-0.386968	-0.231891	-9.89609	15	18	9	3UTR		0	1
hsa-miR-29a-3p	NM_001282512	TXNRD2	1969	1983	1	-16.5	1	0.00193642	0.676	5.26157	4.0463	-5.96246	13	14	13	3UTR		0	0
hsa-miR-29a-3p	NM_001352303	TXNRD2	1764	1784	1	-16.5	1	0.00193642	0.676	1.80986	1.1797	-5.96246	13	15	13	3UTR		0	0
hsa-miR-29a-3p	NM_001284252	GUCD1	2958	2992	1	-20.1	1	0.00154075	0.544	5.33354	4.57964	-4.76182	16	21	13	3UTR		0	0
hsa-miR-29a-3p	NM_001284257	GUCD1	2754	2788	1	-20.1	1	0.00154075	0.544	5.49607	4.64111	-4.76182	16	21	13	3UTR		0	0
hsa-miR-29a-3p	NM_001284256	GUCD1	2757	2791	1	-20.1	1	0.00154075	0.544	5.49607	4.64111	-4.76182	16	21	13	3UTR		0	0
hsa-miR-29a-3p	NM_001284254	GUCD1	2996	3030	1	-20.1	1	0.00154075	0.544	5.49607	4.64111	-4.76182	16	21	13	3UTR		0	0
hsa-miR-29a-3p	NM_031444	GUCD1	2999	3033	1	-20.1	1	0.00154075	0.544	5.49607	4.64111	-4.76182	16	21	13	3UTR		0	0
hsa-miR-29a-3p	NM_022076	DUSP21	748	799	1	-18.5	1	0.00155864	0.574	0	0	-8.07147	10	12	10	3UTR		0	0
hsa-miR-29a-3p	NM_007137	ZNF81	3928	3969	1	-18.1	1	0.00853465	0.588	0	0	-5.81821	12	15	7	3UTR		0	0
hsa-miR-29a-3p	XM_006724626	DLG3	3532	3564	1	-17.6	1	0.00109456	0.471	0	0	-9.59293	13	18	7	3UTR		0	0
hsa-miR-29a-3p	NM_021120	DLG3	3485	3517	1	-17.6	1	0.00109456	0.471	0	0	-9.59293	13	18	7	3UTR		0	0
hsa-miR-29a-3p	NM_020730	DLG3	2540	2572	1	-17.6	1	0.00109456	0.471	0	0	-9.59293	13	18	7	3UTR		0	0
hsa-miR-29a-3p	NM_001166278	DLG3	1997	2029	1	-17.6	1	0.00109456	0.471	0	0	-9.59293	13	18	7	3UTR		0	0
hsa-miR-29a-3p	NM_181672	OGT	3608	3619	1	-19.3	1	5.64466e-06	0.485	0	0	-8.07147	10	11	10	3UTR		0	0
hsa-miR-29a-3p	NM_181673	OGT	3578	3589	1	-19.3	1	5.64466e-06	0.485	0	0	-8.07147	10	11	10	3UTR		0	0
hsa-miR-29a-3p	NM_001042506	PABPC1L2B	1447	1475	1	-20.7	1	0.000293112	0.559	0	0	-5.9255	12	14	12	3UTR		0	0
hsa-miR-29a-3p	NM_001012977	PABPC1L2A	1443	1471	1	-20.7	1	0.000293112	0.559	0	0	-5.9255	12	14	12	3UTR		0	0
hsa-miR-29a-3p	NM_016120	RLIM	3167	3186	1	-22.1	1	4.61859e-05	0.529	0	0	-7.75705	17	19	11	3UTR		1	0
hsa-miR-29a-3p	NM_183353	RLIM	3229	3248	1	-22.1	1	4.61859e-05	0.529	0	0	-7.75705	17	19	11	3UTR		1	0
hsa-miR-29a-3p	NM_001172679	ZNF764	1634	1646	1	-16.6	1	0.00092311	0.5	0.0956458	0.468068	-9.36568	11	12	11	3UTR		0	0
hsa-miR-29a-3p	NM_033410	ZNF764	1637	1649	1	-16.6	1	0.00092311	0.5	0.185589	0.532996	-9.36568	11	12	11	3UTR		0	0
hsa-miR-29a-3p	NM_001105079	FBRS	3479	3494	1	-18.8	1	0.00543128	0.471	2.35999	2.04604	-5.76291	13	15	8	3UTR	MIRT703642	1	1
hsa-miR-29a-3p	NM_024745	SHCBP1	2880	2900	1	-21.1	1	0.00243197	0.618	1.00996	0.330915	-14.01	15	20	8	3UTR		0	0
hsa-miR-29a-3p	NM_016338	IPO11	3529	3573	1	-20.6	1	0.0163211	0.691	1.34466	0.707076	-6.80703	18	21	13	3UTR		0	0
hsa-miR-29a-3p	NM_001134779	IPO11	3589	3633	1	-20.6	1	0.0163211	0.691	1.34466	0.707076	-6.80703	18	21	13	3UTR		0	0
hsa-miR-29a-3p	NM_001077199	SREK1	5383	5404	1	-21.3	1	0.000586689	0.588	0.230921	0.0922073	-7.2559	17	21	9	3UTR		0	0
hsa-miR-29a-3p	NM_139168	SREK1	5536	5557	1	-21.3	1	0.000586689	0.588	0.188213	0.0745898	-7.2559	17	21	9	3UTR		0	0
hsa-miR-29a-3p	NM_001256576	ENC1	4342	4356	1	-17.7	1	0.00273474	0.471	1.04682	0.224433	-5.61866	12	14	6	3UTR		0	0
hsa-miR-29a-3p	NM_003633	ENC1	4478	4492	1	-17.7	1	0.00273474	0.471	1.04682	0.224433	-5.61866	12	14	6	3UTR		0	0
hsa-miR-29a-3p	NM_001256574	ENC1	4615	4629	1	-17.7	1	0.00273474	0.471	1.04682	0.224433	-5.61866	12	14	6	3UTR		0	0
hsa-miR-29a-3p	XM_011543696	ENC1	3990	4004	1	-17.7	1	0.00273474	0.471	0	0	-5.61866	12	14	6	3UTR		0	0
hsa-miR-29a-3p	NM_138402	SP140L	2565	2586	1	-18.7	1	0.00259653	0.529	0.03771	-0.199473	-5.81384	16	21	8	3UTR		0	0
hsa-miR-29a-3p	NM_001308162	SP140L	2490	2511	1	-18.7	1	0.00259653	0.529	0.03771	-0.199473	-5.81384	16	21	8	3UTR		0	0
hsa-miR-29a-3p	NM_001308163	SP140L	2385	2406	1	-18.7	1	0.00259653	0.529	0.03771	-0.199473	-5.81384	16	21	8	3UTR		0	0
hsa-miR-29a-3p	NM_001282951	COPS7B	1295	1318	1	-17.3	1	5.78573e-05	0.412	0.447691	0.393081	-6.78234	11	14	8	3UTR		0	0
hsa-miR-29a-3p	NM_001282949	COPS7B	1282	1305	1	-17.3	1	5.78573e-05	0.412	0.893304	0.981553	-6.78234	11	14	8	3UTR		0	0
hsa-miR-29a-3p	XM_017004717	COPS7B	1361	1384	1	-17.3	1	5.78573e-05	0.412	0	0	-6.78234	11	14	8	3UTR		0	0
hsa-miR-29a-3p	NM_001308381	COPS7B	1471	1494	1	-17.3	1	5.78573e-05	0.412	0.849617	0.944856	-6.78234	11	14	8	3UTR		0	0
hsa-miR-29a-3p	NM_001282950	COPS7B	1456	1479	1	-17.3	1	5.78573e-05	0.412	0.849617	0.944856	-6.78234	11	14	8	3UTR		0	0
hsa-miR-29a-3p	NM_022730	COPS7B	1403	1426	1	-17.3	1	5.78573e-05	0.412	0.849617	0.944856	-6.78234	11	14	8	3UTR		0	0
hsa-miR-29a-3p	NM_001282952	COPS7B	1327	1350	1	-17.3	1	5.78573e-05	0.412	0.447691	0.393081	-6.78234	11	14	8	3UTR		0	0
hsa-miR-29a-3p	NM_024080	TRPM8	4795	4815	1	-20.2	1	2.53656e-07	0.574	0.0524695	0.0164595	-14.01	15	20	8	3UTR		0	0
hsa-miR-29a-3p	NM_057167	COL6A3	9360	9375	1	-19.3	1	0.00924713	0.471	2.34132	2.73404	-5.76291	13	15	9	3UTR		1	1
hsa-miR-29a-3p	NM_004369	COL6A3	9978	9993	1	-19.3	1	0.00924713	0.471	2.58227	2.92623	-5.76291	13	15	9	3UTR		1	1
hsa-miR-29a-3p	XM_017006272	GRM7	3861	3873	1	-16.4	1	0.000651096	0.632	0	0	-9.36568	11	12	11	3UTR		0	0
hsa-miR-29a-3p	NM_001122681	SH3BP2	8048	8068	1	-19.6	1	0.000860691	0.529	-0.140098	0.0192039	-7.83842	17	20	8	3UTR		0	0
hsa-miR-29a-3p	NM_001122681	SH3BP2	4841	4868	1	-18.7	1	1.87448e-06	0.456	0.0471979	-0.285038	-8.64781	15	18	12	3UTR		0	0
hsa-miR-29a-3p	NM_001145855	SH3BP2	8191	8211	1	-19.6	1	0.000860691	0.529	0.0748121	0.0183596	-7.83842	17	20	8	3UTR		0	0
hsa-miR-29a-3p	NM_001145855	SH3BP2	4984	5011	1	-18.7	1	1.87448e-06	0.456	-0.161598	-0.277208	-8.64781	15	18	12	3UTR		0	0
hsa-miR-29a-3p	NM_001145856	SH3BP2	8138	8158	1	-19.6	1	0.000860691	0.529	0.182267	-0.0192115	-7.83842	17	20	8	3UTR		0	0
hsa-miR-29a-3p	NM_001145856	SH3BP2	4931	4958	1	-18.7	1	1.87448e-06	0.456	-0.308527	-0.278948	-8.64781	15	18	12	3UTR		0	0
hsa-miR-29a-3p	NM_003023	SH3BP2	8189	8209	1	-19.6	1	0.000860691	0.529	-0.0234328	0.0276467	-7.83842	17	20	8	3UTR		0	0
hsa-miR-29a-3p	NM_203462	MRFAP1L1	1021	1038	1	-15.6	1	0.00452856	0.529	0.322321	0.576988	-8.23913	13	17	11	3UTR		0	0
hsa-miR-29a-3p	NM_014743	KIAA0232	4757	4776	1	-18.1	1	0.00370249	0.721	1.69074	1.82216	-10.8357	17	19	14	3UTR		0	0
hsa-miR-29a-3p	NM_001100590	KIAA0232	4673	4692	1	-18.1	1	0.00370249	0.721	1.81359	2.04098	-10.8357	17	19	14	3UTR		0	0
hsa-miR-29a-3p	NM_152293	TADA2B	3998	4018	1	-20.2	1	0.000172425	0.529	0.0376022	0.078305	-14.01	15	20	8	3UTR		1	1
hsa-miR-29a-3p	XM_011513595	TADA2B	4678	4698	1	-20.2	1	0.000172425	0.529	0	0	-14.01	15	20	8	3UTR		1	1
hsa-miR-29a-3p	NM_001135170	C1QTNF7	2794	2813	1	-19.6	1	5.64566e-05	0.338	-0.171801	-0.213234	-8.07147	10	12	10	3UTR		0	0
hsa-miR-29a-3p	NM_001135171	C1QTNF7	2741	2760	1	-19.6	1	5.64566e-05	0.338	-0.821199	-0.171801	-8.07147	10	12	10	3UTR		0	0
hsa-miR-29a-3p	NM_024943	TMEM156	1711	1731	1	-20.1	1	8.29171e-06	0.471	1.36355	1.55992	-14.01	15	20	8	3UTR		0	0
hsa-miR-29a-3p	NM_001135254	PAX7	2445	2463	1	-18.4	1	5.74651e-05	0.412	0.0618532	-0.0909268	-11.1852	13	18	9	3UTR		0	0
hsa-miR-29a-3p	NM_001322862	NIPAL3	3990	4010	1	-20.2	1	0.000488867	0.588	-0.138557	-0.125387	-14.01	15	20	8	3UTR		0	0
hsa-miR-29a-3p	NM_020448	NIPAL3	3875	3895	1	-20.2	1	0.000488867	0.588	-0.175142	-0.0756315	-14.01	15	20	8	3UTR		0	0
hsa-miR-29a-3p	NM_002379	MATN1	2400	2412	1	-18	1	0.000504132	0.441	3.59936	3.67057	-10.3988	11	12	11	3UTR		0	0
hsa-miR-29a-3p	NM_024522	NKAIN1	2438	2452	1	-19.7	1	1.18159e-07	0.412	3.969	5.40951	-8.07147	10	12	10	3UTR		1	0
hsa-miR-29a-3p	NM_144683	DHRS13	1305	1322	1	-18.5	1	0.00126019	0.441	1.30689	2.86378	-6.78234	15	17	11	3UTR		0	0
hsa-miR-29a-3p	NM_003885	CDK5R1	2580	2599	1	-19.3	1	0.00254599	0.588	0.155828	0.624321	-11.7717	14	19	11	3UTR		0	0
hsa-miR-29a-3p	XM_024450770	MYO1D	4773	4786	1	-17.8	1	0.0025298	0.353	0	0	-5.9255	12	13	12	3UTR		0	0
hsa-miR-29a-3p	NM_013975	LIG3	3363	3386	1	-17.7	1	0.000197061	0.618	1.58329	0.200042	-6.48426	18	23	11	3UTR		1	0
hsa-miR-29a-3p	NM_002878	RAD51D	2081	2093	1	-16.3	1	0.000103726	0.441	1.19042	2.43239	-9.36568	11	12	11	3UTR		0	0
hsa-miR-29a-3p	XM_017024578	SLFN14	4078	4108	1	-19	1	0.0182831	0.647	0	0	-9.06125	16	30	8	3UTR		0	0
hsa-miR-29a-3p	NM_000286	PEX12	1749	1768	1	-21.6	1	0.00421986	0.559	1.90334	3.03882	-9.54656	17	19	12	3UTR		0	0
hsa-miR-29a-3p	NM_007144	PCGF2	1646	1664	1	-17.4	1	1.06265e-06	0.426	2.6471	3.01266	-8.07147	12	18	10	3UTR		0	0
hsa-miR-29a-3p	NM_001291728	PGAP3	1400	1418	1	-18.9	1	1.42292e-05	0.397	-0.569177	-0.0307666	-7.05204	12	14	12	3UTR		0	0
hsa-miR-29a-3p	NM_033419	PGAP3	1463	1481	1	-18.9	1	1.42292e-05	0.397	-0.706591	-0.122584	-7.05204	12	14	12	3UTR		0	0
hsa-miR-29a-3p	NM_001257409	IKZF3	6840	6860	1	-20.2	1	0.000657984	0.559	-0.1945	0.1319	-14.01	15	20	8	3UTR		0	0
hsa-miR-29a-3p	NM_001257408	IKZF3	6957	6977	1	-20.2	1	0.000657984	0.559	-0.951	-0.01515	-14.01	15	20	8	3UTR		0	0
hsa-miR-29a-3p	NM_001257413	IKZF3	6396	6416	1	-20.2	1	0.000657984	0.559	0.052337	-0.160498	-14.01	15	20	8	3UTR		0	0
hsa-miR-29a-3p	NM_001257412	IKZF3	6513	6533	1	-20.2	1	0.000657984	0.559	0.044512	0.331682	-14.01	15	20	8	3UTR		0	0
hsa-miR-29a-3p	NM_001257410	IKZF3	6798	6818	1	-20.2	1	0.000657984	0.559	0.63	0.2764	-14.01	15	20	8	3UTR		0	0
hsa-miR-29a-3p	NM_012481	IKZF3	7059	7079	1	-20.2	1	0.000657984	0.559	-0.288	0.0061	-14.01	15	20	8	3UTR		0	0
hsa-miR-29a-3p	NM_001284514	IKZF3	7185	7205	1	-20.2	1	0.000657984	0.559	-0.033	-0.1197	-14.01	15	20	8	3UTR		0	0
hsa-miR-29a-3p	NM_001284516	IKZF3	6629	6649	1	-20.2	1	0.000657984	0.559	0.0679864	0.0571474	-14.01	15	20	8	3UTR		0	0
hsa-miR-29a-3p	NM_199321	ZPBP2	1751	1761	1	-16.3	1	0.00281586	0.647	-0.176274	0.164394	-11.4183	9	10	9	3UTR		0	0
hsa-miR-29a-3p	NM_198844	ZPBP2	1685	1695	1	-16.3	1	0.00281586	0.647	-0.176274	0.164394	-11.4183	9	10	9	3UTR		0	0
hsa-miR-29a-3p	NM_003079	SMARCE1	1413	1432	1	-17.2	1	0.161719	0.779	0.26801	0.321402	-5.18008	18	19	18	3UTR		1	0
hsa-miR-29a-3p	NM_001346810	DLGAP2	9002	9023	1	-18.7	1	0.0319294	0.632	0.596329	0.744291	-6.32527	17	21	7	3UTR		1	0
hsa-miR-29a-3p	NM_001346810	DLGAP2	5348	5371	1	-18.7	1	0.00166929	0.662	1.34325	1.6036	-5.83853	17	23	12	3UTR		1	0
hsa-miR-29a-3p	NM_018941	CLN8	4735	4755	1	-20.2	1	2.66256e-05	0.485	-0.437891	-0.00320542	-14.01	15	20	8	3UTR		0	0
hsa-miR-29a-3p	NM_001925	DEFA4	454	474	1	-17	1	0.000207434	0.485	0	0	-6.8193	15	20	12	3UTR		0	0
hsa-miR-29a-3p	XM_011543830	MTMR9	2390	2409	1	-20.3	1	0.000480919	0.559	0	0	-12.4794	16	19	10	3UTR		1	0
hsa-miR-29a-3p	NM_015458	MTMR9	2263	2282	1	-20.3	1	0.000480919	0.559	0	0	-12.4794	16	19	10	3UTR		1	0
hsa-miR-29a-3p	NM_053279	FAM167A	1297	1339	1	-21.1	1	0.00930707	0.338	-0.499078	-0.556545	-5.81821	16	20	12	3UTR		1	1
hsa-miR-29a-3p	XM_011543840	FAM167A	1199	1241	1	-21.1	1	0.00930707	0.338	0	0	-5.81821	16	20	12	3UTR		1	1
hsa-miR-29a-3p	XM_011543837	FAM167A	1378	1420	1	-21.1	1	0.00930707	0.338	0	0	-5.81821	16	20	12	3UTR		1	1
hsa-miR-29a-3p	NM_020844	TRMT9B	2647	2667	1	-17.4	1	0.000197004	0.559	0.263795	-0.117394	-13.2745	15	20	8	3UTR		0	0
hsa-miR-29a-3p	XM_024447193	CSGALNACT1	2298	2314	1	-17.5	1	0.0102384	0.603	0	0	-6.6181	15	16	15	3UTR		0	0
hsa-miR-29a-3p	NM_001243974	PPP3CC	2017	2039	1	-18.2	1	0.00403774	0.632	0.557584	1.44286	-12.914	15	22	8	3UTR		0	0
hsa-miR-29a-3p	NM_005605	PPP3CC	1990	2012	1	-18.2	1	0.00403774	0.632	0.557584	1.44286	-12.914	15	22	8	3UTR		0	0
hsa-miR-29a-3p	NM_001243975	PPP3CC	1960	1982	1	-18.2	1	0.00403774	0.632	0.557584	1.44286	-12.914	15	22	8	3UTR		0	0
hsa-miR-29a-3p	NM_152272	CHMP7	2124	2146	1	-19.1	1	0.00660683	0.603	0.0824406	1.16863	-6.23647	18	22	10	3UTR		0	0
hsa-miR-29a-3p	NM_001177591	PPP2R2A	1923	1942	1	-17.7	1	0.00176994	0.544	4.07334	2.56475	-13.8127	14	19	7	3UTR		0	0
hsa-miR-29a-3p	NM_033302	ADRA1A	4187	4207	1	-17.1	1	0.0632634	0.603	4.3613	2.52339	-10.7522	18	20	13	3UTR		0	0
hsa-miR-29a-3p	NM_001015508	PURG	2510	2524	1	-15.5	1	0.00478254	0.574	0	0	-8.97335	12	14	9	3UTR		0	1
hsa-miR-29a-3p	XM_011544404	UNC5D	6283	6294	1	-16.5	1	0.0011936	0.676	0	0	-8.07147	10	11	10	3UTR		0	0
hsa-miR-29a-3p	XM_011544403	UNC5D	6289	6300	1	-16.5	1	0.0011936	0.676	0	0	-8.07147	10	11	10	3UTR		0	0
hsa-miR-29a-3p	NM_001322818	UNC5D	6229	6240	1	-16.5	1	0.0011936	0.676	0.85181	0.493001	-8.07147	10	11	10	3UTR		0	0
hsa-miR-29a-3p	NM_014048	MKL2	6589	6612	1	-18.8	1	2.58336e-06	0.456	-0.571939	-0.199451	-10.3988	15	23	11	3UTR		0	0
hsa-miR-29a-3p	NM_001308142	MKL2	6738	6761	1	-18.8	1	2.58336e-06	0.456	-0.393539	-0.260354	-10.3988	15	23	11	3UTR		0	0
hsa-miR-29a-3p	NM_024847	TMC7	2305	2329	1	-24.2	1	0.000381653	0.529	-0.295889	0.706451	-10.1658	17	24	11	3UTR		0	0
hsa-miR-29a-3p	NM_001160364	TMC7	2403	2427	1	-24.2	1	0.000381653	0.529	-0.295889	0.706451	-10.1658	17	24	11	3UTR		0	0
hsa-miR-29a-3p	NM_001039	SCNN1G	2355	2375	1	-24.2	1	1.01971e-06	0.397	-0.0760477	-0.214136	-7.87538	17	20	11	3UTR		0	0
hsa-miR-29a-3p	NM_001178020	BEAN1	1689	1703	1	-22.5	1	1.38249e-06	0.412	0.806494	-0.190372	-5.76291	13	14	13	3UTR		1	0
hsa-miR-29a-3p	NM_001136106	BEAN1	1582	1596	1	-22.5	1	1.38249e-06	0.412	0.806494	-0.190372	-5.76291	13	14	13	3UTR		1	0
hsa-miR-29a-3p	NM_181521	CMTM4	3531	3578	1	-21.9	1	0.00118714	0.588	0.0241272	-0.145308	-4.957	19	28	12	3UTR		0	0
hsa-miR-29a-3p	XM_011522882	CMTM4	3439	3486	1	-21.9	1	0.00118714	0.588	0	0	-4.957	19	28	12	3UTR		0	0
hsa-miR-29a-3p	NM_001243650	GFOD2	2475	2506	1	-20.4	1	2.47369e-05	0.544	0.103254	0.0882158	-5.38561	14	19	10	3UTR		0	0
hsa-miR-29a-3p	NM_001076785	SLC7A6	5654	5673	1	-20.3	1	1.65558e-06	0.515	-0.569298	0.084584	-10.1291	14	19	9	3UTR		1	1
hsa-miR-29a-3p	NM_003983	SLC7A6	5567	5586	1	-20.3	1	1.65558e-06	0.515	-0.569298	0.084584	-10.1291	14	19	9	3UTR		1	1
hsa-miR-29a-3p	NM_006750	SNTB2	7507	7527	1	-20.1	1	2.61961e-06	0.471	-0.320465	0.0116551	-14.01	15	20	8	3UTR		1	0
hsa-miR-29a-3p	NM_001361	DHODH	2320	2354	1	-23.8	1	0.00031647	0.662	-0.00538604	-0.0056559	-4.957	18	23	9	3UTR		0	0
hsa-miR-29a-3p	NM_005360	MAF	2215	2262	1	-18.7	1	0.0130322	0.529	1.23886	0.5867	-11.1286	15	20	7	3UTR		0	0
hsa-miR-29a-3p	NM_001031804	MAF	6474	6493	1	-18.7	1	0.0130322	0.529	1.09879	0.64731	-11.1286	15	19	7	3UTR		0	0
hsa-miR-29a-3p	NM_001146051	HSDL1	3118	3138	1	-19.8	1	0.000106243	0.515	2.61824	3.32272	-11.4183	14	20	9	3UTR		0	0
hsa-miR-29a-3p	NM_031463	HSDL1	3283	3303	1	-19.8	1	0.000106243	0.515	2.33776	3.5574	-11.4183	14	20	9	3UTR		0	0
hsa-miR-29a-3p	NM_003874	CD84	3526	3546	1	-20.2	1	6.48388e-05	0.544	-0.165181	-0.141922	-14.01	15	20	8	3UTR		0	0
hsa-miR-29a-3p	NM_001330742	CD84	3559	3579	1	-20.2	1	6.48388e-05	0.544	-0.0826486	-0.157678	-14.01	15	20	8	3UTR		0	0
hsa-miR-29a-3p	NM_001184879	CD84	3577	3597	1	-20.2	1	6.48388e-05	0.544	0.0148896	-0.0443836	-14.01	15	20	8	3UTR		0	0
hsa-miR-29a-3p	NM_005600	NIT1	1225	1237	1	-16.1	1	0.0138099	0.529	0.507666	0.918609	-11.1711	11	12	11	3UTR		0	0
hsa-miR-29a-3p	NM_005600	NIT1	1276	1298	1	-18	1	0.000358286	0.632	2.3007	1.30592	-8.82818	17	22	8	3UTR		0	0
hsa-miR-29a-3p	NM_001185093	NIT1	1457	1469	1	-16.1	1	0.0138099	0.529	1.04997	0.623639	-11.1711	11	12	11	3UTR		0	0
hsa-miR-29a-3p	NM_001185093	NIT1	1508	1530	1	-18	1	0.000358286	0.632	1.30891	1.27642	-8.82818	17	22	8	3UTR		0	0
hsa-miR-29a-3p	NM_001185094	NIT1	1226	1238	1	-16.1	1	0.0138099	0.529	1.04997	0.623639	-11.1711	11	12	11	3UTR		0	0
hsa-miR-29a-3p	NM_001185094	NIT1	1277	1299	1	-18	1	0.000358286	0.632	1.30891	1.27642	-8.82818	17	22	8	3UTR		0	0
hsa-miR-29a-3p	NM_014697	NOS1AP	3492	3511	1	-17.9	1	0.0180564	0.529	0.0229999	0.207169	-6.78234	11	13	11	3UTR		0	0
hsa-miR-29a-3p	NM_001164757	NOS1AP	3477	3496	1	-17.9	1	0.0180564	0.529	0.0229999	0.207169	-6.78234	11	13	11	3UTR		0	0
hsa-miR-29a-3p	NM_001304513	HSD17B7	443	490	1	-20.2	1	0.000988294	0.559	2.61385	3.80482	-6.84241	18	23	6	3UTR		0	0
hsa-miR-29a-3p	NM_017542	POGK	5649	5669	1	-20	1	0.000572825	0.618	-0.251195	0.0576539	-14.01	15	20	8	3UTR		0	0
hsa-miR-29a-3p	NM_002697	POU2F1	3240	3252	1	-19.8	1	7.27275e-05	0.441	1.78115	1.66028	-6.78234	11	12	11	3UTR		0	0
hsa-miR-29a-3p	NM_001198786	POU2F1	3051	3063	1	-19.8	1	7.27275e-05	0.441	1.78115	1.66028	-6.78234	11	12	11	3UTR		0	0
hsa-miR-29a-3p	NM_001198783	POU2F1	3373	3385	1	-19.8	1	7.27275e-05	0.441	2.72652	1.40952	-6.78234	11	12	11	3UTR		0	0
hsa-miR-29a-3p	NM_002065	GLUL	2833	2853	1	-18.9	1	0.000680707	0.529	-0.0946982	-0.264405	-6.51454	17	20	10	3UTR	MIRT004021	0	0
hsa-miR-29a-3p	NM_002065	GLUL	8151	8174	1	-18.2	1	0.000233817	0.603	0.342368	0.513657	-9.6003	19	23	10	3UTR	MIRT004021	0	0
hsa-miR-29a-3p	NM_001033056	GLUL	2179	2199	1	-18.9	1	0.000680707	0.529	-0.0849822	-0.17113	-6.51454	17	20	10	3UTR	MIRT004021	0	0
hsa-miR-29a-3p	NM_001039570	KREMEN1	1779	1796	1	-19.8	1	0.00127513	0.559	-0.245487	0.189567	-8.33988	16	17	16	3UTR		0	0
hsa-miR-29a-3p	NM_020530	OSM	1528	1547	1	-18.7	1	0.000573325	0.515	-0.602811	-0.145528	-8.07147	10	12	10	3UTR		0	0
hsa-miR-29a-3p	NM_001319108	OSM	1709	1728	1	-18.7	1	0.000573325	0.515	-0.602811	0.232524	-8.07147	10	12	10	3UTR		0	0
hsa-miR-29a-3p	NM_012473	TXN2	757	768	1	-16.2	1	1.66675e-06	0.324	3.67127	2.67492	-13.2236	10	11	10	3UTR		0	0
hsa-miR-29a-3p	NM_002872	RAC2	1094	1108	1	-17.1	1	0.000135582	0.426	0	0	-7.05204	12	14	8	3UTR		0	0
hsa-miR-29a-3p	NM_002405	MFNG	1339	1358	1	-17.6	1	0.000412594	0.397	0	0	-5.9255	16	19	14	3UTR		0	0
hsa-miR-29a-3p	NM_001166343	MFNG	1244	1263	1	-17.6	1	0.000412594	0.397	0	0	-5.9255	16	19	14	3UTR		0	0
hsa-miR-29a-3p	NM_004810	GRAP2	3135	3146	1	-19.3	1	0.000842126	0.368	0	0	-8.07147	10	11	10	3UTR		1	1
hsa-miR-29a-3p	NM_001291825	GRAP2	3162	3173	1	-19.3	1	0.000842126	0.368	0	0	-8.07147	10	11	10	3UTR		1	1
hsa-miR-29a-3p	NM_145174	DNAJB7	1206	1254	1	-19.6	1	0.00152554	0.574	0	0	-7.13993	15	20	8	3UTR		0	1
hsa-miR-29a-3p	NM_001429	EP300	8018	8034	1	-17.6	1	0.00296571	0.721	0	0	-11.6925	14	16	8	3UTR		0	0
hsa-miR-29a-3p	NM_015704	DESI1	1197	1214	1	-19.9	0	0.00186267	0.544	0	0	-15.5666	15	17	12	3UTR		0	0
hsa-miR-29a-3p	NM_001002034	PHETA2	1617	1630	1	-21.2	1	0.00226333	0.426	0	0	-7.05204	12	13	12	3UTR	MIRT049987	1	0
hsa-miR-29a-3p	NM_001177675	PNPLA5	2020	2040	1	-20.2	1	5.08155e-05	0.544	0	0	-14.01	15	20	8	3UTR		0	0
hsa-miR-29a-3p	NM_138814	PNPLA5	2362	2382	1	-20.2	1	5.08155e-05	0.544	0	0	-14.01	15	20	8	3UTR		0	0
hsa-miR-29a-3p	NM_025225	PNPLA3	1649	1664	1	-19.8	1	0.000587465	0.5	0	0	-6.48426	14	15	14	3UTR		0	0
hsa-miR-29a-3p	NM_001110514	EBF4	2859	2879	1	-23.9	1	0.000115518	0.426	1.53786	0.829689	-7.10297	17	20	10	3UTR		0	0
hsa-miR-29a-3p	NM_018347	AP5S1	856	875	1	-20.3	1	0.00431031	0.368	0.0125338	0.196534	-8.10863	14	19	10	3UTR		1	0
hsa-miR-29a-3p	NM_001204447	AP5S1	800	819	1	-20.3	1	0.00431031	0.368	0.0125338	0.196534	-8.10863	14	19	10	3UTR		1	0
hsa-miR-29a-3p	NM_006606	RBBP9	3782	3795	1	-17.7	1	0.0160397	0.662	-0.00389811	0.781229	-8.07655	12	13	12	3UTR		0	0
hsa-miR-29a-3p	NM_178582	HM13	1893	1913	1	-20.2	1	6.15632e-05	0.544	-0.0270571	-0.522543	-14.01	15	20	8	3UTR		0	0
hsa-miR-29a-3p	NM_181353	ID1	1189	1232	1	-17.7	1	0.115991	0.826	3.84934	2.34868	-6.46361	13	16	11	3UTR		1	1
hsa-miR-29a-3p	NM_002165	ID1	950	993	1	-17.7	1	0.115991	0.826	3.84934	2.34868	-6.46361	13	16	11	3UTR		1	1
hsa-miR-29a-3p	NM_004798	KIF3B	4591	4609	1	-18	1	0.00157435	0.529	0.438301	0.110406	-13.2745	14	18	8	3UTR		1	0
hsa-miR-29a-3p	NM_176812	CHMP4B	1418	1464	1	-18.1	1	0.000771243	0.632	1.88295	2.184	-3.79332	19	25	11	3UTR		0	0
hsa-miR-29a-3p	XM_011532148	RNF150	4425	4441	1	-17.4	1	0.000670174	0.618	0	0	-13.6972	15	16	15	3UTR		1	0
hsa-miR-29a-3p	XM_017008476	RNF150	4310	4332	1	-17.8	1	0.000670174	0.618	0	0	-13.6972	15	17	15	3UTR		1	0
hsa-miR-29a-3p	NM_001201564	PLRG1	3023	3043	1	-18.5	1	0.000985341	0.632	4.38975	3.07864	-9.54656	17	20	9	3UTR		0	0
hsa-miR-29a-3p	NM_002669	PLRG1	3050	3070	1	-18.5	1	0.000985341	0.632	5.02208	3.23652	-9.54656	17	20	9	3UTR		0	0
hsa-miR-29a-3p	NM_001039580	MAP9	5974	5993	1	-19.9	1	0.12847	0.691	0.908038	1.28376	-8.30604	17	19	11	3UTR		0	0
hsa-miR-29a-3p	NM_001253728	RXFP1	2775	2793	1	-15.6	1	0.00033935	0.632	0.723462	0.179761	-6.90779	11	13	11	3UTR		0	0
hsa-miR-29a-3p	NM_020840	FNIP2	4205	4225	1	-16.7	1	0.0293276	0.559	0.0765606	0.410733	-10.977	15	20	10	3UTR		0	0
hsa-miR-29a-3p	NM_021928	SPCS3	3465	3481	1	-15.7	1	0.0316975	0.691	0.479503	0.00316481	-10.0583	13	16	10	3UTR		0	0
hsa-miR-29a-3p	NM_001134775	KLC2	2975	2991	1	-17.5	1	0.00170647	0.603	1.77636	1.14975	-6.07158	14	16	9	3UTR		0	0
hsa-miR-29a-3p	NM_001134774	KLC2	2681	2697	1	-17.5	1	0.00299764	0.588	1.77636	1.12683	-6.07158	14	16	9	3UTR		0	0
hsa-miR-29a-3p	NM_022822	KLC2	2949	2965	1	-17.5	1	0.00170647	0.603	1.77636	1.14975	-6.07158	14	16	9	3UTR		0	0
hsa-miR-29a-3p	NM_001318734	KLC2	2912	2928	1	-17.5	1	0.00170647	0.603	1.77636	1.14975	-6.07158	14	16	9	3UTR		0	0
hsa-miR-29a-3p	NM_006946	SPTBN2	9015	9035	1	-23.2	1	0.000324507	0.471	3.58311	3.28429	-6.54929	17	20	7	3UTR		0	0
hsa-miR-29a-3p	XM_017024344	TRIM65	2938	2958	1	-20	1	9.68263e-05	0.5	0	0	-14.01	15	20	8	3UTR		0	0
hsa-miR-29a-3p	NM_001330501	RNF157	4406	4441	1	-20.6	1	0.000183853	0.456	1.34442	4.05139	-5.9255	15	17	15	3UTR		0	0
hsa-miR-29a-3p	NM_052916	RNF157	4470	4505	1	-20.6	1	0.000183853	0.456	1.80075	3.95311	-5.9255	15	17	15	3UTR		0	0
hsa-miR-29a-3p	NM_017456	CYTH1	3004	3015	1	-18.2	1	0.000148169	0.382	5.83403	4.56868	-8.07147	10	11	10	3UTR		0	0
hsa-miR-29a-3p	NM_004762	CYTH1	3007	3018	1	-18.2	1	0.000148169	0.382	5.84614	4.44305	-8.07147	10	11	10	3UTR		0	0
hsa-miR-29a-3p	NM_001271844	TBC1D16	4828	4859	1	-19.9	1	0.00103799	0.353	-0.92956	-0.508325	-8.73242	16	22	10	3UTR		0	0
hsa-miR-29a-3p	NM_032711	MAFG	2435	2447	1	-18.6	1	1.30862e-05	0.338	0.331354	0.241669	-6.90779	11	12	11	3UTR		1	1
hsa-miR-29a-3p	NM_015278	SASH1	4618	4637	1	-20.3	1	8.9866e-07	0.471	1.00617	1.30564	-10.7938	14	19	10	3UTR		0	0
hsa-miR-29a-3p	NM_206855	QKI	4938	4950	1	-19.2	1	0.0238995	0.618	1.7706	1.78515	-6.90779	11	12	11	3UTR	MIRT734597	1	0
hsa-miR-29a-3p	NM_206854	QKI	3991	4003	1	-19.2	1	0.0238995	0.618	1.7706	1.78515	-6.90779	11	12	11	3UTR	MIRT734597	1	0
hsa-miR-29a-3p	NM_206853	QKI	2712	2724	1	-19.2	1	0.0238995	0.618	1.7706	1.78515	-6.90779	11	12	11	3UTR	MIRT734597	1	0
hsa-miR-29a-3p	XM_011536259	QKI	3474	3486	1	-19.2	1	0.0238995	0.618	0	0	-6.90779	11	12	11	3UTR	MIRT734597	1	0
hsa-miR-29a-3p	NM_001171944	SUN1	3505	3528	1	-19.2	1	0.00232621	0.794	3.63872	3.11122	-9.86134	17	23	9	3UTR		1	1
hsa-miR-29a-3p	NM_025154	SUN1	3618	3641	1	-19.2	1	0.00232621	0.794	3.63872	3.11122	-9.86134	17	23	9	3UTR		1	1
hsa-miR-29a-3p	NM_001097620	TMEM184A	4716	4736	1	-20.1	1	0.000102226	0.485	1.52882	0.5009	-14.01	15	20	8	3UTR		0	0
hsa-miR-29a-3p	NM_014667	VGLL4	1949	1966	1	-18.5	1	0.0354741	0.529	1.38657	2.02758	-6.85796	14	17	11	3UTR		0	0
hsa-miR-29a-3p	NM_001284390	VGLL4	2082	2099	1	-18.5	1	0.0354741	0.529	1.13292	1.38657	-6.85796	14	17	11	3UTR		0	0
hsa-miR-29a-3p	NM_001128219	VGLL4	2038	2055	1	-18.5	1	0.0354741	0.529	2.07755	2.01195	-6.85796	14	17	11	3UTR		0	0
hsa-miR-29a-3p	NM_001284391	VGLL4	1755	1772	1	-18.5	1	0.0354741	0.529	2.20875	2.1695	-6.85796	14	17	11	3UTR		0	0
hsa-miR-29a-3p	NM_001128220	VGLL4	1413	1430	1	-18.5	1	0.0354741	0.529	0.258257	0.784035	-6.85796	14	17	11	3UTR		0	0
hsa-miR-29a-3p	NM_001128221	VGLL4	1627	1644	1	-18.5	1	0.0354741	0.529	2.24373	2.66018	-6.85796	14	17	11	3UTR		0	0
hsa-miR-29a-3p	XM_017007542	VGLL4	1936	1953	1	-18.5	1	0.0354741	0.529	0	0	-6.85796	14	17	11	3UTR		0	0
hsa-miR-29a-3p	XM_024453837	VGLL4	1746	1763	1	-18.5	1	0.0354741	0.529	0	0	-6.85796	14	17	11	3UTR		0	0
hsa-miR-29a-3p	NM_001136238	TMPPE	3260	3279	1	-20.5	1	0.000403445	0.544	2.01869	1.50834	-12.7428	15	19	8	3UTR		0	0
hsa-miR-29a-3p	NM_001136238	TMPPE	2791	2802	1	-16.9	1	1.95057e-05	0.485	0.69504	1.22637	-8.07147	10	11	10	3UTR		0	0
hsa-miR-29a-3p	NM_001039770	TMPPE	3306	3317	1	-16.9	1	1.95057e-05	0.485	0.40519	1.82436	-8.07147	10	11	10	3UTR		0	0
hsa-miR-29a-3p	NM_003149	STAC	2823	2846	1	-21.7	1	0.000145558	0.515	0.0849931	0.566381	-10.1658	17	23	6	3UTR		0	0
hsa-miR-29a-3p	NM_001292049	STAC	2640	2663	1	-21.7	1	0.000145558	0.515	0.0849931	0.566381	-10.1658	17	23	6	3UTR		0	0
hsa-miR-29a-3p	NM_005107	EXOG	2636	2656	1	-20.2	1	8.31872e-05	0.515	-0.041346	-0.346662	-14.01	15	20	8	3UTR		0	0
hsa-miR-29a-3p	NM_001145464	EXOG	2486	2506	1	-20.2	1	8.31872e-05	0.515	-0.158965	-0.210173	-14.01	15	20	8	3UTR		0	0
hsa-miR-29a-3p	NM_014793	LCMT2	2504	2526	1	-18.3	1	0.00108089	0.559	-0.0168304	-0.109872	-12.8934	16	22	7	3UTR		0	0
hsa-miR-29a-3p	NM_001252127	AP4E1	5084	5102	1	-19.4	1	0.000846628	0.5	0.513866	0.171019	-8.00609	16	18	11	3UTR		1	1
hsa-miR-29a-3p	NM_007347	AP4E1	5061	5079	1	-19.4	1	0.000846628	0.5	0.513866	0.171019	-8.00609	16	18	11	3UTR		1	1
hsa-miR-29a-3p	NM_001143917	LYSMD2	790	810	1	-16.6	1	0.000166516	0.691	4.72281	2.51655	-7.05204	12	14	12	3UTR		0	0
hsa-miR-29a-3p	NM_182758	WDR72	6271	6283	1	-16.6	1	0.00358427	0.544	2.645	2.7345	-9.36568	11	12	11	3UTR		0	0
hsa-miR-29a-3p	NM_001277176	WDR72	3210	3222	1	-16.6	1	0.00358427	0.544	0.322593	0.204191	-9.36568	11	12	11	3UTR		0	0
hsa-miR-29a-3p	NM_173814	PRTG	8247	8264	1	-17.7	1	0.000453003	0.691	2.19152	1.40527	-13.0794	14	17	9	3UTR		0	0
hsa-miR-29a-3p	NM_001002844	ZNF280D	3679	3698	1	-17.8	1	0.00420004	0.721	2.19594	1.1378	-12.1109	14	19	9	3UTR		0	0
hsa-miR-29a-3p	NM_134260	RORA	8984	9001	1	-17.4	1	0.00824809	0.676	3.78073	3.62406	-13.4976	14	17	9	3UTR		1	1
hsa-miR-29a-3p	NM_015642	ZBTB20	2854	2865	1	-16.7	1	6.23558e-05	0.485	0.0276257	1.6173	-8.33988	10	11	10	3UTR		1	1
hsa-miR-29a-3p	NM_001164346	ZBTB20	2649	2660	1	-16.7	1	6.23558e-05	0.485	2.693	2.11308	-8.33988	10	11	10	3UTR		1	1
hsa-miR-29a-3p	NM_001164347	ZBTB20	2671	2682	1	-16.7	1	6.23558e-05	0.485	3.61178	1.84472	-8.33988	10	11	10	3UTR		1	1
hsa-miR-29a-3p	NM_001164342	ZBTB20	2630	2641	1	-16.7	1	6.23558e-05	0.485	1.29209	2.07669	-8.33988	10	11	10	3UTR		1	1
hsa-miR-29a-3p	NM_033364	MAATS1	3007	3019	1	-18.3	1	0.00129259	0.559	0.209979	0.0826697	-10.3988	11	12	11	3UTR		0	0
hsa-miR-29a-3p	NM_019069	WDR5B	3260	3290	1	-17.5	1	0.0192931	0.632	3.84939	4.08117	-5.57006	16	20	8	3UTR		0	0
hsa-miR-29a-3p	NM_033049	MUC13	2862	2880	1	-18	1	0.0363135	0.759	0	0	-8.33988	13	18	10	3UTR		0	0
hsa-miR-29a-3p	NM_001348431	ZNF148	5078	5099	1	-17.6	1	0.000960185	0.647	1.02483	1.1058	-6.85796	17	21	9	3UTR		0	0
hsa-miR-29a-3p	NM_001348430	ZNF148	5080	5101	1	-17.6	1	0.000960185	0.647	1.31571	1.07649	-6.85796	17	21	9	3UTR		0	0
hsa-miR-29a-3p	NM_021964	ZNF148	5159	5180	1	-17.6	1	0.000960185	0.647	1.05577	1.22411	-6.85796	17	21	9	3UTR		0	0
hsa-miR-29a-3p	NM_001353004	TPRA1	2425	2438	1	-17.1	1	0.000725097	0.618	0.488385	2.67774	-9.36568	11	13	7	3UTR		0	0
hsa-miR-29a-3p	NM_001136053	TPRA1	1952	1965	1	-17.1	1	0.000725097	0.618	-0.12243	0.126315	-9.36568	11	13	7	3UTR		0	0
hsa-miR-29a-3p	NM_001003794	MGLL	3916	3950	1	-21	1	8.29286e-07	0.324	4.2562	3.75224	-7.05204	12	14	12	3UTR		0	0
hsa-miR-29a-3p	NM_001256585	MGLL	4233	4267	1	-21	1	8.29286e-07	0.324	0.544661	0.521807	-7.05204	12	14	12	3UTR		0	0
hsa-miR-29a-3p	NM_007283	MGLL	4323	4357	1	-21	1	8.29286e-07	0.324	0.544661	0.521807	-7.05204	12	14	12	3UTR		0	0
hsa-miR-29a-3p	XM_024453334	MGLL	3858	3892	1	-21	1	8.29286e-07	0.324	0	0	-7.05204	12	14	12	3UTR		0	0
hsa-miR-29a-3p	XM_017005665	MGLL	4046	4080	1	-21	1	8.29286e-07	0.324	0	0	-7.05204	12	14	12	3UTR		0	0
hsa-miR-29a-3p	XM_017006266	ASTE1	2002	2014	1	-18.5	1	0.00334723	0.559	0	0	-10.3988	11	12	11	3UTR		0	0
hsa-miR-29a-3p	NM_001322373	CEBPZOS	1119	1139	1	-20.2	1	0.00012241	0.529	-0.00199228	-0.117317	-14.01	15	20	8	3UTR		0	0
hsa-miR-29a-3p	NM_001322374	CEBPZOS	940	960	1	-20.2	1	0.00012241	0.529	-0.00199228	-0.117317	-14.01	15	20	8	3UTR		0	0
hsa-miR-29a-3p	XM_017003106	CEBPZOS	1148	1168	1	-20.2	1	0.00012241	0.529	0	0	-14.01	15	20	8	3UTR		0	0
hsa-miR-29a-3p	NM_014614	PSME4	7043	7062	1	-19.6	1	0.000416445	0.662	0.796417	0.731584	-9.87071	16	19	12	3UTR		0	1
hsa-miR-29a-3p	NM_138559	BCL11A	1363	1377	1	-17.2	1	0.00333374	0.706	2.37586	2.11483	-4.76182	13	14	13	3UTR		0	0
hsa-miR-29a-3p	NM_001330435	KIAA1841	2494	2516	1	-18.7	1	0.0221749	0.676	0.106677	0.0397649	-9.07604	17	22	10	3UTR		0	0
hsa-miR-29a-3p	NM_032506	KIAA1841	2626	2648	1	-18.7	1	0.0221749	0.676	0.126042	0.0667373	-9.07604	17	22	10	3UTR		0	0
hsa-miR-29a-3p	NM_001308159	TGFA	1727	1742	1	-16.4	1	0.000582138	0.529	-0.182642	-0.0663049	-5.9255	12	15	6	3UTR		0	0
hsa-miR-29a-3p	NM_001308158	TGFA	1730	1745	1	-16.4	1	0.000582138	0.529	0.0248663	-0.0415805	-5.9255	12	15	6	3UTR		0	0
hsa-miR-29a-3p	NM_020459	PAIP2B	1012	1023	1	-18.7	1	0.00158119	0.456	-0.167257	0.276186	-8.07147	10	11	10	3UTR		0	0
hsa-miR-29a-3p	NM_015189	EXOC6B	5790	5807	1	-18.7	1	0.00144886	0.559	0.102998	1.28003	-11.222	15	17	9	3UTR		0	0
hsa-miR-29a-3p	NM_001321729	EXOC6B	5802	5819	1	-18.7	1	0.00144886	0.559	0.102998	1.28003	-11.222	15	17	9	3UTR		0	0
hsa-miR-29a-3p	NM_001164281	TRAF3IP2	5961	5978	1	-20.3	1	0.000134111	0.559	1.76023	1.45178	-12.175	15	17	8	3UTR		0	0
hsa-miR-29a-3p	NM_001164281	TRAF3IP2	3008	3028	1	-20	1	1.16759e-05	0.5	-0.0655521	0.00684878	-14.01	15	20	8	3UTR		0	0
hsa-miR-29a-3p	NM_147686	TRAF3IP2	5964	5981	1	-20.3	1	0.000134111	0.559	0	0	-12.175	15	17	8	3UTR		0	0
hsa-miR-29a-3p	NM_138459	NUS1	2337	2361	1	-19.6	1	0.038257	0.75	0.534865	0.859859	-6.6181	20	24	11	3UTR		0	0
hsa-miR-29a-3p	NM_001256022	TRDN	1043	1061	1	-18.8	1	0.000424342	0.618	3.78878	2.69071	-11.9944	16	18	10	3UTR		0	0
hsa-miR-29a-3p	NM_001286398	RNF217	5500	5528	1	-17.3	1	0.0116366	0.574	0.579315	0.165978	-5.81821	12	14	12	3UTR		1	1
hsa-miR-29a-3p	XM_011535500	RNF217	4850	4878	1	-17.3	1	0.0116366	0.574	0	0	-5.81821	12	14	12	3UTR		1	1
hsa-miR-29a-3p	NM_152553	RNF217	5081	5109	1	-17.3	1	0.0116366	0.574	0.791486	0.0360235	-5.81821	12	14	12	3UTR		1	1
hsa-miR-29a-3p	NM_000426	LAMA2	9583	9614	1	-26.2	1	0.0213423	0.676	0.884723	1.04075	-4.90607	17	21	14	3UTR	MIRT735296	1	1
hsa-miR-29a-3p	NM_001079823	LAMA2	9571	9602	1	-26.2	1	0.0213423	0.676	0.80412	0.996415	-4.90607	17	21	14	3UTR	MIRT735296	1	1
hsa-miR-29a-3p	NM_001195597	SMLR1	667	708	1	-21.6	1	0.00293422	0.603	0.081628	0.193548	-8.82818	15	17	15	3UTR		0	0
hsa-miR-29a-3p	NM_018945	PDE7B	3648	3695	1	-25.6	1	0.00621382	0.676	0.527931	0.78656	-3.93757	19	24	13	3UTR		0	0
hsa-miR-29a-3p	NM_020340	ARFGEF3	7926	7945	1	-18.8	1	0.0403177	0.691	0.413585	0.195913	-13.6656	15	19	11	3UTR		0	0
hsa-miR-29a-3p	NM_021635	PBOV1	1309	1329	1	-15.2	1	0.0271527	0.779	0.460457	-0.126782	-13.0794	9	11	9	3UTR		0	0
hsa-miR-29a-3p	NM_014721	PHACTR2	8125	8183	1	-21.1	1	0.00124849	0.735	0.161897	0.74405	-4.02637	14	16	14	3UTR	MIRT437709	1	1
hsa-miR-29a-3p	NM_001100166	PHACTR2	7885	7943	1	-21.1	1	0.00124849	0.735	0.161897	0.74405	-4.02637	14	16	14	3UTR	MIRT437709	1	1
hsa-miR-29a-3p	NM_001100164	PHACTR2	8227	8285	1	-21.1	1	0.00124849	0.735	0.161897	0.74405	-4.02637	14	16	14	3UTR	MIRT437709	1	1
hsa-miR-29a-3p	NM_001100165	PHACTR2	7987	8045	1	-21.1	1	0.00124849	0.735	0.161897	0.74405	-4.02637	14	16	14	3UTR	MIRT437709	1	1
hsa-miR-29a-3p	NM_018439	IMPACT	2289	2346	1	-22.4	1	0.000189086	0.529	0.161683	0.0743264	-7.51743	17	23	11	3UTR		0	0
hsa-miR-29a-3p	NM_198991	KCTD1	1183	1196	1	-16.7	1	5.17375e-07	0.471	3.22869	4.08079	-8.10843	11	13	8	3UTR		1	1
hsa-miR-29a-3p	NM_001143826	MAPRE2	3406	3417	1	-17.1	1	4.39674e-06	0.529	-0.126019	-0.1085	-8.07147	10	11	10	3UTR		1	1
hsa-miR-29a-3p	XM_024451272	HDHD2	2321	2344	1	-17.4	1	0.000332112	0.529	0	0	-8.2761	15	17	15	3UTR		0	0
hsa-miR-29a-3p	NM_001135937	SMAD2	7570	7591	1	-18.7	1	0.000316911	0.603	1.84219	1.50799	-8.86293	16	21	5	3UTR		0	0
hsa-miR-29a-3p	NM_014772	CTIF	3135	3157	1	-18.7	1	0.00166111	0.515	0.212491	-0.0919466	-5.9255	16	22	9	3UTR		0	0
hsa-miR-29a-3p	NM_173529	C18orf54	4803	4822	1	-19.2	1	0.00229074	0.676	0.0989919	0.335583	-4.957	14	16	14	3UTR		0	0
hsa-miR-29a-3p	NM_000140	FECH	2000	2027	1	-24.4	1	0.000438575	0.618	-0.711677	-0.497429	-6.10696	17	20	15	3UTR		0	0
hsa-miR-29a-3p	NM_001012515	FECH	2018	2045	1	-24.4	1	0.000438575	0.618	-0.181195	-0.46801	-6.10696	17	20	15	3UTR		0	0
hsa-miR-29a-3p	XM_011525881	FECH	1869	1917	1	-24.4	1	0.000438575	0.618	0	0	-6.10696	17	20	15	3UTR		0	0
hsa-miR-29a-3p	XM_017025681	NEDD4L	3020	3036	1	-17	0	0.0619155	0.765	0	0	-17.1102	14	16	9	3UTR		0	0
hsa-miR-29a-3p	NM_013435	RAX	3013	3024	1	-18.8	1	0.000361904	0.5	0.443411	0.803818	-8.07147	10	11	10	3UTR		0	0
hsa-miR-29a-3p	NM_002639	SERPINB5	2236	2261	1	-20.9	1	0.00709449	0.647	0.327122	-0.0239762	-8.65174	19	25	8	3UTR		0	0
hsa-miR-29a-3p	NM_001290204	DCP1A	4274	4292	1	-21.1	1	1.07697e-05	0.471	2.25293	2.90161	-9.43035	17	18	17	3UTR		0	0
hsa-miR-29a-3p	NM_018403	DCP1A	4388	4406	1	-21.1	1	1.07697e-05	0.471	3.22791	1.78245	-9.43035	17	18	17	3UTR		0	0
hsa-miR-29a-3p	NM_001318864	IL17RD	6477	6510	1	-21.6	1	0.00341277	0.618	1.97413	3.24684	-5.19005	18	22	13	3UTR		1	0
hsa-miR-29a-3p	NM_017563	IL17RD	6468	6501	1	-21.6	1	0.00341277	0.618	1.07083	2.686	-5.19005	18	22	13	3UTR		1	0
hsa-miR-29a-3p	XM_011533849	IL17RD	6263	6296	1	-21.6	1	0.00341277	0.618	0	0	-5.19005	18	22	13	3UTR		1	0
hsa-miR-29a-3p	NM_001320899	FHIT	1088	1098	1	-15.2	1	9.49373e-05	0.471	-0.259334	-0.267235	-13.0794	9	10	9	3UTR		0	0
hsa-miR-29a-3p	NM_016206	VGLL3	8882	8896	1	-17.4	1	0.024134	0.559	0.899719	1.43356	-7.05204	12	14	6	3UTR		0	0
hsa-miR-29a-3p	NM_153182	RIOX2	2900	2916	1	-17.4	1	0.000501052	0.721	0.406077	0.798595	-6.07158	14	16	9	3UTR		0	0
hsa-miR-29a-3p	NM_001321788	CBLB	4987	5015	1	-18	1	0.00405603	0.618	3.58306	4.03573	-4.17062	15	22	11	3UTR		0	0
hsa-miR-29a-3p	NM_170662	CBLB	5163	5191	1	-18	1	0.00405603	0.618	3.38472	3.65235	-4.17062	15	22	11	3UTR		0	0
hsa-miR-29a-3p	NM_001321786	CBLB	5068	5096	1	-18	1	0.00405603	0.618	3.17688	3.46599	-4.17062	15	22	11	3UTR		0	0
hsa-miR-29a-3p	NM_025040	ZNF614	3328	3348	1	-19.8	1	1.71953e-05	0.485	-0.375397	-1.32969	-11.4183	14	20	9	3UTR		0	0
hsa-miR-29a-3p	NM_024733	ZNF665	2345	2365	1	-20.2	1	8.28028e-05	0.515	-0.0717329	-2.77865	-14.01	15	20	8	3UTR		0	0
hsa-miR-29a-3p	NM_001348156	ZNF525	5002	5020	1	-19.2	1	2.28497e-05	0.471	-0.298112	-0.138886	-11.9575	15	18	9	3UTR		0	0
hsa-miR-29a-3p	NM_001348157	ZNF525	4975	4993	1	-19.2	1	2.28497e-05	0.471	-0.298112	-0.138886	-11.9575	15	18	9	3UTR		0	0
hsa-miR-29a-3p	NM_018555	ZNF331	4960	4976	1	-21.1	0	0.0070276	0.632	-0.325981	-0.12879	-15.5666	15	16	15	3UTR		0	0
hsa-miR-29a-3p	NM_001253799	ZNF331	3936	3952	1	-21.1	0	0.0070276	0.632	-0.225445	-0.129131	-15.5666	15	16	15	3UTR		0	0
hsa-miR-29a-3p	NM_001253800	ZNF331	3895	3911	1	-21.1	0	0.0070276	0.632	-0.299369	-0.130453	-15.5666	15	16	15	3UTR		0	0
hsa-miR-29a-3p	NM_001253801	ZNF331	3858	3874	1	-21.1	0	0.0070276	0.632	-0.299369	-0.130453	-15.5666	15	16	15	3UTR		0	0
hsa-miR-29a-3p	NM_001317116	ZNF331	3939	3955	1	-21.1	0	0.0070276	0.632	-0.299369	-0.130453	-15.5666	15	16	15	3UTR		0	0
hsa-miR-29a-3p	NM_001079907	ZNF331	3968	3984	1	-21.1	0	0.0070276	0.632	-0.299369	-0.130453	-15.5666	15	16	15	3UTR		0	0
hsa-miR-29a-3p	NM_001317119	ZNF331	3938	3954	1	-21.1	0	0.0070276	0.632	-0.299369	-0.130453	-15.5666	15	16	15	3UTR		0	0
hsa-miR-29a-3p	NM_001136134	RPL28	1518	1538	1	-20.2	1	9.60922e-05	0.471	-0.0689694	-0.188134	-14.01	15	20	8	3UTR		0	0
hsa-miR-29a-3p	NM_000991	RPL28	1324	1344	1	-20.2	1	9.60922e-05	0.471	-0.0689694	-0.188134	-14.01	15	20	8	3UTR		0	0
hsa-miR-29a-3p	NM_181846	ZSCAN22	2196	2215	1	-19	1	0.00183846	0.456	-0.934843	-0.718991	-6.8193	15	19	12	3UTR		0	0
hsa-miR-29a-3p	XM_005258915	ZNF324B	2122	2136	1	-16.8	1	9.50466e-07	0.456	0	0	-7.05204	12	14	10	3UTR		0	0
hsa-miR-29a-3p	NM_001035254	FAM102A	2547	2569	1	-19.3	1	6.83909e-05	0.324	0.79236	0.733112	-10.938	16	22	11	3UTR		0	0
hsa-miR-29a-3p	NM_002957	RXRA	4268	4307	1	-22.2	1	3.49944e-05	0.397	-0.307905	-0.671791	-8.88086	16	19	13	3UTR		0	0
hsa-miR-29a-3p	NM_001291920	RXRA	4940	4979	1	-22.2	1	3.49944e-05	0.397	0	0	-8.88086	16	19	13	3UTR		0	0
hsa-miR-29a-3p	NM_002003	FCN1	3393	3408	1	-17.3	1	0.00404772	0.559	0.451441	-0.0768749	-9.62901	14	15	14	3UTR		0	0
hsa-miR-29a-3p	NM_016034	MRPS2	1346	1362	1	-18.6	1	9.39194e-05	0.471	-0.523159	-0.402576	-9.30909	15	16	15	3UTR		0	0
hsa-miR-29a-3p	XM_005263396	CAMSAP1	7397	7413	1	-18	1	0.0138163	0.544	0	0	-4.02637	14	16	9	3UTR		0	0
hsa-miR-29a-3p	XM_005263397	CAMSAP1	6491	6514	1	-18.2	1	0.0138163	0.544	0	0	-4.02637	14	17	9	3UTR		0	0
hsa-miR-29a-3p	NM_181701	QSOX2	3978	3999	1	-17.6	1	0.00114532	0.544	2.10342	2.64042	-5.22701	19	21	11	3UTR		0	0
hsa-miR-29a-3p	NM_023016	SOWAHC	3757	3779	1	-18.7	1	0.00270793	0.662	0.513829	0.390017	-4.957	15	22	10	3UTR		1	1
hsa-miR-29a-3p	NM_173170	IL36RN	800	812	1	-18.2	1	0.000109356	0.456	-0.135017	0.130016	-10.3988	11	12	11	3UTR		0	1
hsa-miR-29a-3p	NM_012275	IL36RN	828	840	1	-18.2	1	0.000109356	0.456	-0.135017	0.130016	-10.3988	11	12	11	3UTR		0	1
hsa-miR-29a-3p	NM_001426	EN1	2380	2402	1	-16.2	1	0.00181818	0.603	2.52267	2.10844	-8.07655	12	16	7	3UTR		1	0
hsa-miR-29a-3p	NM_001184938	EPB41L5	3209	3240	1	-17.6	1	0.00232012	0.618	0.177931	0.160885	-10.226	14	16	14	3UTR		0	0
hsa-miR-29a-3p	NM_032390	NIFK	1126	1147	1	-18.4	1	0.000145929	0.5	1.82187	2.04755	-10.1521	16	21	9	3UTR		0	0
hsa-miR-29a-3p	NM_001001665	CYP27C1	3535	3555	1	-21.1	1	0.0027611	0.574	4.13404	2.61177	-14.01	15	20	8	3UTR		0	0
hsa-miR-29a-3p	NM_001616	ACVR2A	2945	2969	1	-19.3	1	0.000410798	0.735	3.51064	2.17233	-5.69428	18	24	11	3UTR		1	1
hsa-miR-29a-3p	NM_172209	TAPBP	3008	3020	1	-18	1	2.22993e-05	0.441	1.0337	0.736491	-6.90779	11	12	11	3UTR		0	0
hsa-miR-29a-3p	NM_003190	TAPBP	3269	3281	1	-18	1	2.22993e-05	0.441	1.0337	0.736491	-6.90779	11	12	11	3UTR		0	0
hsa-miR-29a-3p	NM_002754	MAPK13	3349	3369	1	-20.2	1	8.75528e-05	0.529	-0.665477	-0.0224166	-14.01	15	20	8	3UTR		0	0
hsa-miR-29a-3p	NM_002062	GLP1R	4451	4468	1	-18.2	1	0.000266629	0.618	0.180638	0.0553767	-8.33988	14	17	10	3UTR		0	0
hsa-miR-29a-3p	NM_001289024	KIF6	5994	6014	1	-20.1	1	2.58651e-06	0.529	0.0230644	-0.195872	-14.01	15	20	8	3UTR		0	0
hsa-miR-29a-3p	XM_006715043	DAAM2	4575	4588	1	-21.7	1	0.000368432	0.382	0	0	-5.9255	12	13	12	3UTR		1	1
hsa-miR-29a-3p	NM_001286554	USP49	5731	5746	1	-18.9	1	0.0255831	0.324	0.0869945	-0.00789561	-8.66051	12	15	9	3UTR		0	0
hsa-miR-29a-3p	NM_198486	RPL7L1	3201	3221	1	-21.4	1	0.00175581	0.515	0.0822912	0.0241134	-14.01	15	20	8	3UTR		0	0
hsa-miR-29a-3p	NM_178468	FAM83C	2368	2387	1	-19.7	1	2.37463e-05	0.368	2.1709	2.74138	-8.86293	16	19	10	3UTR		0	0
hsa-miR-29a-3p	NM_001199515	TGIF2	2262	2282	1	-18.6	1	4.9842e-06	0.382	-0.473192	-0.0380701	-8.89481	15	20	9	3UTR		1	0
hsa-miR-29a-3p	NM_175077	SLA2	2232	2246	1	-18.7	1	7.3832e-05	0.397	0.778321	0.877357	-8.07655	12	14	7	3UTR		0	0
hsa-miR-29a-3p	NM_032214	SLA2	2282	2296	1	-18.7	1	7.3832e-05	0.397	0.778321	0.877357	-8.07655	12	14	7	3UTR		0	0
hsa-miR-29a-3p	NM_198291	SRC	3863	3882	1	-17.6	1	0.0166463	0.5	2.62312	1.07449	-6.85796	14	19	11	3UTR		0	0
hsa-miR-29a-3p	NM_015035	ZHX3	6905	6929	1	-18.7	1	0.00147652	0.588	1.46414	1.19709	-6.78234	15	24	6	3UTR		1	1
hsa-miR-29a-3p	XM_024451862	ZHX3	6879	6903	1	-18.7	1	0.00147652	0.588	0	0	-6.78234	15	24	6	3UTR		1	1
hsa-miR-29a-3p	XM_005260341	ZHX3	6700	6724	1	-18.7	1	0.00147652	0.588	0	0	-6.78234	15	24	6	3UTR		1	1
hsa-miR-29a-3p	NM_001080472	FITM2	1017	1029	1	-17.6	1	0.00775672	0.485	0.0370428	-0.173279	-10.3988	11	12	11	3UTR		0	0
hsa-miR-29a-3p	NM_080614	WFDC3	975	995	1	-20.7	1	0.00283298	0.477	0	0	-10.4867	15	20	8	3UTR		0	1
hsa-miR-29a-3p	NM_080603	ZSWIM1	2572	2592	1	-16.7	1	0.000831459	0.515	-0.00863	0.184351	-8.33988	10	12	10	3UTR		0	0
hsa-miR-29a-3p	NM_005244	EYA2	2274	2292	1	-21.4	1	0.000261411	0.5	1.71133	0.864414	-10.6174	16	18	8	3UTR		0	0
hsa-miR-29a-3p	XM_006723784	KCNB1	9466	9484	1	-19.7	1	0.0113624	0.515	0	0	-7.83842	16	18	10	3UTR		0	0
hsa-miR-29a-3p	NM_002827	PTPN1	3386	3405	1	-18.5	1	0.000847227	0.485	2.10039	1.19582	-5.19005	16	19	9	3UTR		1	0
hsa-miR-29a-3p	NM_001278618	PTPN1	3295	3314	1	-18.5	1	0.000847227	0.485	2.09345	1.37083	-5.19005	16	19	9	3UTR		1	0
hsa-miR-29a-3p	NM_001290268	RIPOR3	3870	3886	1	-18	1	0.000193139	0.426	3.12147	1.60205	-12.0073	15	16	15	3UTR		0	0
hsa-miR-29a-3p	NM_020673	RAB22A	2913	2929	1	-17.3	1	0.000102702	0.618	0.0296389	-0.14672	-11.4183	12	16	9	3UTR		0	0
hsa-miR-29a-3p	NM_001009610	NUTM2D	5205	5225	1	-24.1	1	0.00500308	0.588	0.0495847	0.0695809	-7.27064	18	20	13	3UTR		0	0
hsa-miR-29a-3p	NM_138316	PANK1	4866	4879	1	-17.1	1	0.000893807	0.588	0.498121	0.874325	-9.36568	11	13	7	3UTR		0	0
hsa-miR-29a-3p	NM_148978	PANK1	2853	2874	1	-18.3	1	0.00177757	0.603	0.111552	0.413009	-10.9261	16	21	8	3UTR		0	0
hsa-miR-29a-3p	NM_015385	SORBS1	4902	4949	1	-17.5	1	0.00192076	0.647	4.50649	3.35985	-6.34001	13	15	13	3UTR		0	0
hsa-miR-29a-3p	NM_024991	SORBS1	4797	4844	1	-17.5	1	0.00192076	0.647	4.67057	3.82552	-6.34001	13	15	13	3UTR		0	0
hsa-miR-29a-3p	NM_001290294	SORBS1	6252	6299	1	-17.5	1	0.00192076	0.647	3.4523	2.06758	-6.34001	13	15	13	3UTR		0	0
hsa-miR-29a-3p	NM_006434	SORBS1	4319	4366	1	-17.5	1	0.00192076	0.647	4.27935	3.7015	-6.34001	13	15	13	3UTR		0	0
hsa-miR-29a-3p	NM_001290296	SORBS1	5279	5326	1	-17.5	1	0.00192076	0.647	1.07056	1.22329	-6.34001	13	15	13	3UTR		0	0
hsa-miR-29a-3p	NM_001034956	SORBS1	4982	5029	1	-17.5	1	0.00192076	0.647	4.51415	3.91107	-6.34001	13	15	13	3UTR		0	0
hsa-miR-29a-3p	NM_001034955	SORBS1	5720	5767	1	-17.5	1	0.00192076	0.647	0.869989	1.86336	-6.34001	13	15	13	3UTR		0	0
hsa-miR-29a-3p	NM_001034954	SORBS1	6143	6190	1	-17.5	1	0.00192076	0.647	0.869989	1.86336	-6.34001	13	15	13	3UTR		0	0
hsa-miR-29a-3p	NM_001170765	LCOR	3533	3556	1	-22.6	1	0.000884744	0.588	0.882855	1.03103	-11.0886	19	23	16	3UTR		0	0
hsa-miR-29a-3p	NM_032440	LCOR	3553	3576	1	-22.6	1	0.000884744	0.588	0.592138	0.910988	-11.0886	19	23	16	3UTR		0	0
hsa-miR-29a-3p	NM_033637	BTRC	5563	5590	1	-21.4	1	0.0052865	0.574	-0.185126	0.12167	-4.957	18	27	12	3UTR		0	0
hsa-miR-29a-3p	NM_003939	BTRC	5455	5482	1	-21.4	1	0.0052865	0.574	-0.185126	0.12167	-4.957	18	27	12	3UTR		0	0
hsa-miR-29a-3p	NM_001207067	BZW1	1850	1872	1	-17.5	1	0.000188986	0.676	0.696251	0.422078	-8.2379	19	22	10	3UTR		0	0
hsa-miR-29a-3p	NM_001142565	CPSF7	1857	1873	1	-16.2	1	0.000202707	0.515	1.64516	1.03625	-8.72555	15	16	15	3UTR		1	1
hsa-miR-29a-3p	NM_001136040	CPSF7	1884	1900	1	-16.2	1	0.000202707	0.515	1.77403	1.19304	-8.72555	15	16	15	3UTR		1	1
hsa-miR-29a-3p	NM_020390	EIF5A2	686	726	1	-22.1	1	0.00160398	0.721	0.232634	0.296869	-5.71431	20	24	8	3UTR		0	0
hsa-miR-29a-3p	NM_024665	TBL1XR1	6392	6417	1	-20	1	0.0141349	0.588	4.91141	5.85915	-6.08354	19	25	7	3UTR		0	0
hsa-miR-29a-3p	NM_001321194	TBL1XR1	2628	2641	1	-17.5	1	0.00570708	0.603	0	0	-6.98189	11	13	6	3UTR		0	0
hsa-miR-29a-3p	NM_001321193	TBL1XR1	6331	6356	1	-20	1	0.0141349	0.588	6.34093	6.08183	-6.08354	19	25	7	3UTR		0	0
hsa-miR-29a-3p	XM_011513142	TBL1XR1	2433	2446	1	-17.5	1	0.00570708	0.603	0	0	-6.98189	11	13	6	3UTR		0	0
hsa-miR-29a-3p	XM_024453751	TBL1XR1	2758	2771	1	-17.5	1	0.00570708	0.603	0	0	-6.98189	11	13	6	3UTR		0	0
hsa-miR-29a-3p	NM_003940	USP13	4495	4524	1	-18	1	0.00306142	0.529	-0.15306	0.317658	-6.90779	11	13	11	3UTR		0	0
hsa-miR-29a-3p	NM_001171088	CLCN2	2756	2768	1	-18.5	1	1.28462e-05	0.382	4.86521	3.32103	-10.3988	11	12	11	3UTR		0	0
hsa-miR-29a-3p	NM_001171087	CLCN2	2837	2849	1	-18.5	1	1.28462e-05	0.382	2.90103	3.48441	-10.3988	11	12	11	3UTR		0	0
hsa-miR-29a-3p	NM_001171089	CLCN2	2801	2813	1	-18.5	1	1.28462e-05	0.382	2.90103	3.48441	-10.3988	11	12	11	3UTR		0	0
hsa-miR-29a-3p	NM_004366	CLCN2	2888	2900	1	-18.5	1	1.28462e-05	0.382	2.90103	3.48441	-10.3988	11	12	11	3UTR		0	0
hsa-miR-29a-3p	XM_017005750	XXYLT1	6234	6254	1	-20.2	1	1.0275e-05	0.485	0	0	-14.01	15	20	8	3UTR		1	0
hsa-miR-29a-3p	XM_011512556	NCBP2	2703	2714	1	-16.8	1	0.00159775	0.485	0	0	-13.2236	10	11	10	3UTR		0	0
hsa-miR-29a-3p	XM_011512557	NCBP2	2817	2828	1	-16.8	1	0.00159775	0.485	0	0	-13.2236	10	11	10	3UTR		0	0
hsa-miR-29a-3p	XM_011512558	NCBP2	2742	2753	1	-16.8	1	0.00159775	0.485	0	0	-13.2236	10	11	10	3UTR		0	0
hsa-miR-29a-3p	NM_001204388	DLG1	3420	3439	1	-16.9	1	0.00975526	0.574	4.66875	2.97125	-9.5186	15	19	11	3UTR		0	0
hsa-miR-29a-3p	NM_001204387	DLG1	3456	3475	1	-16.9	1	0.00975526	0.574	4.66875	2.97125	-9.5186	15	19	11	3UTR		0	0

## Sheet: ESM Table 3a
LFQ intensity scr inh_1	LFQ intensity scr inh_2	LFQ intensity scr inh_3	LFQ intensity scr inh_4	LFQ intensity mir146a-5p inh_1	LFQ intensity mir146a-5p inh_2	LFQ intensity mir146a-5p inh_3	LFQ intensity mir146a-5p inh_4	Protein names	Protein names abbr	Log2 difference (fold change)	Log10 (p value)
NaN	NaN	NaN	24.5664	25.3821	24.941	24.8375	25.0953	Cyclin-dependent kinase 1	CDC2;CDK1	-0.497602	0
NaN	24.9053	NaN	NaN	24.7103	25.2186	NaN	24.5813	Vigilin	HDLBP	0.0685558	0
26.3347	26.252	25.1593	26.666	26.1982	26.0326	26.3599	26.4979	40S ribosomal protein S9	RPS9	-0.169117	0.194711
26.7108	26.403	26.3903	26.6782	25.3017	25.3151	25.1388	25.387	Laminin subunit alpha-3	LAMA3	1.25991	4.79116
NaN	NaN	NaN	NaN	24.741	24.5969	24.499	24.512	Large proline-rich protein BAG6	BAG6;BAT3	NaN	0
28.8484	28.7804	28.746	28.8927	28.8748	28.8338	28.7864	28.9372	Far upstream element-binding protein 2	KHSRP	-0.0411606	0.392405
28.8669	28.8775	28.9006	28.9291	28.1075	28.346	28.1892	28.1117	60S ribosomal protein L34	RPL34	0.704923	4.75074
NaN	NaN	NaN	NaN	24.0791	24.5355	24.0577	24.2719	Aminopeptidase B	RNPEP	NaN	0
28.2747	27.9183	28.2139	28.5379	28.2138	28.1866	28.2902	28.3006	Heterogeneous nuclear ribonucleoprotein D-like	HNRNPDL	-0.0115647	0.0305225
32.3159	32.2765	32.3018	32.3112	32.0063	32.074	32.0893	32.0717	60 kDa heat shock protein, mitochondrial	HSPD1	0.241049	4.65316
25.9915	26.4106	26.05	26.2249	26.5489	26.2722	26.3294	26.4624	Spectrin beta chain, non-erythrocytic 1	SPTBN1	-0.233956	1.07153
30.8401	30.9194	30.765	30.5239	31.8631	31.717	31.8622	31.8432	Heat shock protein beta-1	HSPB1	-1.05927	4.57904
29.1513	29.3566	29.2934	29.3999	29.2713	29.0764	29.2358	29.2683	60S ribosomal protein L17	RPL17;RPL17-C18orf32	0.0873585	0.574539
31.6677	31.5917	31.6429	31.7787	31.7484	31.754	31.7788	31.8936	Tropomyosin 3	TPM3	-0.123426	1.2562
25.5422	NaN	NaN	NaN	25.0103	25.169	NaN	25.4019	TAR DNA-binding protein 43	TARDBP;TDP43	0.348472	0
NaN	NaN	24.5393	25.1335	25.2243	25.1865	25.3028	25.579	Cadherin-1;E-Cad/CTF1;E-Cad/CTF2;E-Cad/CTF3	CDH1	-0.486779	1.01364
23.5452	NaN	NaN	NaN	23.6502	23.3825	NaN	NaN	Vacuolar protein sorting-associated protein VTA1 homolog	VTA1	0.0288906	0
27.2734	27.1357	27.0432	27.0831	27.6092	27.4788	27.0587	27.445	Prostaglandin E synthase 3	PTGES3	-0.26406	1.06539
NaN	25.3251	25.4977	25.5659	25.4214	25.3803	24.9419	25.0761	Eukaryotic translation initiation factor 3 subunit H	EIF3H	0.25795	0.831952
NaN	24.5284	24.3903	24.9543	NaN	NaN	NaN	24.7758	Ribosome maturation protein SBDS	SBDS	-0.151393	0
26.4645	26.5988	26.6538	26.7696	26.8986	26.22	26.4631	26.8792	Hypoxia up-regulated protein 1	HYOU1	0.0064106	0.012182
NaN	24.5551	24.3447	NaN	NaN	NaN	NaN	24.1163	Sorting nexin-12	SNX12	0.333561	0
25.4181	25.2615	25.9833	25.6334	25.2742	NaN	NaN	25.2688	Double-stranded RNA-binding protein Staufen homolog 1	STAU1	0.302568	0.574619
27.9939	27.7953	28.3036	28.0013	28.1364	27.9338	28.3072	28.3244	Proteasome activator complex subunit 2	PSME2	-0.151973	0.500693
25.8874	NaN	25.7241	26.4702	26.5061	26.256	26.6271	26.5167	26S protease regulatory subunit 10B	PSMC6	-0.449228	1.06326
24.6717	NaN	24.5625	23.9603	24.655	24.7038	24.8757	25.2134	Serpin B13	SERPINB13	-0.463793	0.963655
25.8582	NaN	25.9771	NaN	25.8774	25.9138	NaN	NaN	Muscleblind-like protein 1	MBNL1	0.0220785	0.121201
29.7209	29.6327	29.7268	29.7387	29.218	29.2952	29.3312	29.3405	40S ribosomal protein S14	RPS14	0.40853	4.48644
24.0829	NaN	NaN	NaN	24.5753	24.4978	24.2847	24.695	Sorting nexin-6;Sorting nexin-6, N-terminally processed	SNX6	-0.430246	0
26.5737	26.9854	26.7093	26.793	26.5536	26.5849	26.6023	26.9122	Protein-L-isoaspartate O-methyltransferase;Protein-L-isoaspartate(D-aspartate) O-methyltransferase	PCMT1	0.102115	0.369007
25.3692	NaN	25.4773	25.4211	NaN	NaN	NaN	25.4268	Interleukin enhancer-binding factor 2	ILF2	-0.00429598	0
25.7682	26.0643	26.1102	NaN	27.8203	27.9273	27.5688	27.6918	Isocitrate dehydrogenase [NADP] cytoplasmic	IDH1	-1.77112	4.44276
NaN	NaN	NaN	NaN	NaN	NaN	24.2523	23.9038	Abl interactor 1	ABI1	NaN	0
NaN	NaN	NaN	NaN	25.1742	NaN	24.792	24.7402	Gelsolin	GSN	NaN	0
26.373	NaN	NaN	NaN	26.2859	NaN	NaN	NaN	Serine/arginine-rich splicing factor 7	SRSF7	0.0871029	0
24.7746	NaN	NaN	NaN	NaN	NaN	NaN	NaN	Neuromedin-U;Neuromedin-U-25	NMU	NaN	0
25.3536	NaN	25.5018	26.045	25.8169	25.432	25.581	25.6069	Tubulin beta-3 chain	TUBB3	0.0242519	0.0419766
33.4761	33.4119	33.5511	33.4809	33.0239	32.9469	33.0948	33.0947	Heat shock cognate 71 kDa protein	HSPA8	0.439898	4.16368
27.852	28.0539	28.1098	28.1178	28.1972	27.8732	28.0309	27.6747	40S ribosomal protein SA	RPSA	0.0893912	0.292528
25.2797	25.4534	25.2434	25.3972	25.5766	24.8241	25.2402	25.3998	Probable ATP-dependent RNA helicase DDX46	DDX46	0.0832338	0.195066
28.9853	28.9622	28.8854	28.8999	28.5024	28.3442	28.5043	28.5276	Proliferation-associated protein 2G4	PA2G4	0.463574	4.12192
30.1919	30.0578	30.1954	30.2867	30.5936	30.6621	30.6607	30.6476	Transketolase	TKT	-0.458063	4.0296
25.3282	25.4997	25.3688	25.8076	25.5597	25.7424	25.5995	25.6298	ATP-dependent RNA helicase DDX3X	DDX3X	-0.131743	0.527038
NaN	NaN	NaN	NaN	25.8157	25.5754	25.6481	25.99	RNA-binding protein EWS	EWSR1	NaN	0
25.574	25.8025	25.9806	25.4997	25.5722	25.5052	26.0117	26.2458	Protein diaphanous homolog 1	DIAPH1	-0.119563	0.23109
31.7273	31.641	31.6838	31.824	31.8552	31.6996	31.8208	31.7529	Heat shock 70 kDa protein 1B;Heat shock 70 kDa protein 1A	HSPA1B;HSPA1A	-0.0631065	0.56308
28.5166	28.8357	28.698	28.8101	28.8992	29.0169	28.7676	28.8854	Matrin-3	MATR3	-0.177161	1.03229
25.5521	NaN	25.4397	NaN	25.2861	25.7528	25.8595	25.4248	Tropomyosin alpha-1 chain	TPM1	-0.0849257	0.154699
27.1367	27.3282	27.0891	27.3211	27.7767	27.4827	27.2603	27.346	Fatty acid synthase;[Acyl-carrier-protein] S-acetyltransferase;[Acyl-carrier-protein] S-malonyltransferase;3-oxoacyl-[acyl-carrier-protein] synthase;3-oxoacyl-[acyl-carrier-protein] reductase;3-hydroxyacyl-[acyl-carrier-protein] dehydratase;Enoyl-[acyl-carrier-protein] reductase;Oleoyl-[acyl-carrier-protein] hydrolase	FASN	-0.247652	0.986531
25.1039	24.7506	25.633	25.4822	25.1577	24.916	24.7655	24.8405	Protein kinase C and casein kinase substrate in neurons protein 2	PACSIN2	0.322476	0.732004
26.0296	NaN	NaN	NaN	NaN	NaN	NaN	NaN	Histone H2A type 1-D;Histone H2A	HIST1H2AD;H2AFJ	NaN	0
29.7543	29.722	29.7075	29.6402	29.2079	29.1405	29.355	29.172	60S ribosomal protein L26;60S ribosomal protein L26-like 1	RPL26;RPL26L1	0.487105	4.02227
NaN	NaN	NaN	NaN	NaN	NaN	23.9087	24.0206	Protein enabled homolog	ENAH	NaN	0
25.9519	26.2861	26.1297	NaN	27.4638	27.4475	27.6235	27.816	Cathepsin D;Cathepsin D light chain;Cathepsin D heavy chain	CTSD	-1.46513	4.02116
29.7404	29.7777	29.8271	29.8423	29.0508	29.2973	29.2167	29.3046	60S ribosomal protein L11	RPL11	0.579519	4.01423
24.4758	24.5119	NaN	24.4284	NaN	24.8224	NaN	NaN	Alpha-centractin;Beta-centractin	ACTR1A;ACTR1B	-0.350388	0
25.7383	25.977	26.1759	26.2321	26.334	26.1417	26.2961	26.3246	Transcription elongation factor A protein 1	TCEA1	-0.2433	1.04581
NaN	NaN	NaN	NaN	24.7698	NaN	NaN	24.8465	Glycine cleavage system H protein, mitochondrial	GCSH	NaN	0
27.0784	27.0794	26.8592	27.1338	27.1952	27.3024	26.9606	27.2686	Probable ATP-dependent RNA helicase DDX17	DDX17	-0.143993	0.714787
27.4901	27.3608	27.7471	27.4179	25.1292	24.8751	24.507	25.7304	Laminin subunit gamma-2	LAMC2	2.44354	3.98201
NaN	NaN	NaN	NaN	23.9091	NaN	24.214	24.2865	Golgin subfamily A member 2	GOLGA2	NaN	0
25.2407	25.2611	25.6783	25.455	25.9651	25.4899	25.8069	25.4903	B-cell receptor-associated protein 31	BCAP31	-0.279261	0.904065
26.0327	26.2832	25.8676	26.028	27.2342	26.9622	27.4606	27.1285	Argininosuccinate synthase	ASS1	-1.14349	3.82769
NaN	24.679	24.8371	NaN	24.4533	24.7033	24.9962	24.8541	Peroxisomal multifunctional enzyme type 2;(3R)-hydroxyacyl-CoA dehydrogenase;Enoyl-CoA hydratase 2	HSD17B4	0.00630093	0.0115061
27.1229	27.0782	27.1135	26.8003	26.2838	26.1502	25.9081	26.0706	Eukaryotic translation initiation factor 3 subunit J	EIF3J	0.925528	3.81829
NaN	NaN	26.0724	26.5754	26.3829	NaN	NaN	25.8466	Elongation factor 1-alpha 2	EEF1A2	0.209124	0.202843
25.5138	25.6238	25.8777	25.9373	25.7268	26.1007	25.732	25.9356	DNA replication licensing factor MCM4	MCM4	-0.135609	0.450017
NaN	NaN	NaN	NaN	26.0436	25.942	25.9093	25.3787	Coatomer subunit alpha;Xenin;Proxenin	COPA	NaN	0
NaN	NaN	24.7455	24.5855	NaN	NaN	NaN	NaN	Collagen alpha-1(XVII) chain;120 kDa linear IgA disease antigen;97 kDa linear IgA disease antigen	COL17A1	NaN	0
25.7625	25.8164	25.7132	25.9015	26.2115	26.3616	26.3172	26.1943	Cytochrome c oxidase subunit 5B, mitochondrial	COX5B	-0.472719	3.76965
25.6568	25.8881	26.0326	26.0858	24.1929	24.5448	24.8776	24.3047	Transferrin receptor protein 1;Transferrin receptor protein 1, serum form	TFRC	1.4358	3.69373
27.8002	28.144	27.9909	27.9672	27.8887	27.9697	27.8969	27.9441	NHP2-like protein 1	NHP2L1	0.0506902	0.28964
24.2746	24.2243	NaN	NaN	24.1648	NaN	NaN	NaN	E3 ubiquitin/ISG15 ligase TRIM25	TRIM25	0.0846062	0
NaN	NaN	NaN	NaN	24.6545	24.911	24.5237	NaN	Aconitate hydratase, mitochondrial	ACO2	NaN	0
25.312	25.4485	NaN	NaN	NaN	25.4514	25.201	25.1611	ADP-sugar pyrophosphatase	NUDT5	0.109096	0.340853
27.3785	27.2246	27.4901	27.6223	26.7976	26.7032	26.6902	26.7281	rRNA 2-O-methyltransferase fibrillarin	FBL	0.699115	3.68283
27.3512	27.0262	27.0381	27.4642	27.2276	27.0089	27.0763	27.044	Tropomyosin beta chain	TPM2;TPM2b	0.130737	0.493608
NaN	NaN	NaN	NaN	24.1359	NaN	24.5479	24.291	Fragile X mental retardation protein 1	FMR1	NaN	0
NaN	24.3939	NaN	NaN	24.5143	23.8942	NaN	24.4645	Aminoacyl tRNA synthase complex-interacting multifunctional protein 2	AIMP2	0.102875	0
NaN	NaN	26.7025	NaN	25.4713	26.3416	26.2769	26.4301	Small nuclear ribonucleoprotein G;Putative small nuclear ribonucleoprotein G-like protein 15	SNRPG;SNRPGP15	0.572563	0
NaN	NaN	24.4972	NaN	NaN	NaN	25.1062	NaN	SUMO-conjugating enzyme UBC9	UBE2I	-0.608948	0
NaN	NaN	NaN	NaN	NaN	NaN	NaN	NaN	Coatomer subunit delta	ARCN1	NaN	0
26.4436	26.5462	26.5743	26.7886	26.4786	26.48	26.52	26.2347	Polyadenylate-binding protein;Polyadenylate-binding protein 4	PABPC4	0.159847	0.81742
31.1952	31.0019	31.1084	31.1331	30.9822	30.9396	30.8747	31.0552	Heterogeneous nuclear ribonucleoproteins C1/C2	HNRNPC	0.146729	1.4214
27.0234	27.3765	27.2194	26.917	27.5541	26.9157	27.2624	27.2311	Calponin;Calponin-2	CNN2	-0.106751	0.26484
28.2426	28.3987	28.6145	28.4252	26.5889	26.3047	27.2539	26.3984	Plasminogen activator inhibitor 2	SERPINB2	1.7838	3.64528
NaN	25.773	25.7944	26.6911	26.2572	25.8797	26.4801	25.5506	NAD(P)H dehydrogenase [quinone] 1	NQO1	0.0442944	0.0436096
24.4817	NaN	25.2503	24.9806	25.2399	NaN	NaN	24.9491	Serine/threonine-protein kinase 24;Serine/threonine-protein kinase 24 36 kDa subunit;Serine/threonine-protein kinase 24 12 kDa subunit;Serine/threonine-protein kinase 26	STK24;STK26	-0.190321	0.23442
23.9639	NaN	23.6204	NaN	NaN	NaN	NaN	NaN	Purine nucleoside phosphorylase;S-methyl-5-thioadenosine phosphorylase	MTAP	NaN	0
25.4306	NaN	NaN	NaN	25.2627	25.2622	25.2784	25.3489	Fragile X mental retardation syndrome-related protein 1	FXR1	0.142545	0
26.2757	26.4011	26.4615	26.4621	26.0329	25.9056	26.0303	25.9945	40S ribosomal protein S15	RPS15	0.409253	3.60664
NaN	24.8959	25.097	NaN	25.2015	25	24.9552	24.9949	Septin-2	2020-09-02	-0.041461	0.149263
28.6691	28.7287	28.6138	28.5743	29.065	29.2261	29.0795	29.3178	D-3-phosphoglycerate dehydrogenase	PHGDH	-0.525615	3.56123
NaN	NaN	NaN	NaN	23.8415	NaN	24.2277	NaN	Probable ATP-dependent RNA helicase DDX27	DDX27	NaN	0
24.3503	NaN	NaN	NaN	NaN	25.1014	NaN	25.2161	Peptidyl-prolyl cis-trans isomerase;Peptidyl-prolyl cis-trans isomerase-like 3	PPIL3	-0.808431	0
28.0645	27.6424	27.6453	27.9364	27.8411	27.9124	27.612	27.9305	Prothymosin alpha;Prothymosin alpha, N-terminally processed;Thymosin alpha-1	PTMA	-0.00181723	0.00470754
NaN	NaN	NaN	NaN	25.0407	NaN	25.4468	NaN	Vesicle-associated membrane protein 8	VAMP8	NaN	0
25.7425	25.2111	NaN	25.4874	25.3638	24.9878	25.0223	24.9467	MICOS complex subunit MIC60	IMMT	0.400193	1.17618
26.1994	26.0787	26.1576	25.7285	26.2754	26.0352	26.3955	26.2757	Sorcin	SRI	-0.204381	0.769276
27.9282	27.7212	27.8428	27.8248	27.0755	27.096	27.0612	27.389	Nucleolar RNA helicase 2	DDX21	0.673836	3.5598
25.5218	NaN	NaN	NaN	25.2783	NaN	NaN	25.2069	Programmed cell death protein 10	PDCD10	0.279229	0
25.4923	25.1215	25.1181	25.2913	25.8621	25.7682	25.4523	25.3253	Ras-related protein Rab-7a	RAB7A	-0.346181	1.174
25.2557	25.1807	25.1763	25.5721	25.6186	25.3271	25.7985	25.673	Cytochrome c	CYCS	-0.308076	1.18429
NaN	NaN	NaN	NaN	23.6629	24.0576	24.226	NaN	Thymidine phosphorylase	TYMP	NaN	0
25.6039	NaN	NaN	NaN	25.7685	25.5177	25.331	25.9582	Guanine nucleotide-binding protein G(I)/G(S)/G(T) subunit beta-2	GNB2	-0.0399871	0
NaN	NaN	NaN	NaN	24.1549	24.4945	24.781	NaN	Aldehyde dehydrogenase, dimeric NADP-preferring	ALDH3A1	NaN	0
25.3912	25.4848	NaN	25.5803	NaN	NaN	NaN	25.3307	MICOS complex subunit MIC19	CHCHD3	0.154706	0
25.8098	26.4844	26.1727	26.332	28.0918	27.5601	27.7312	27.4599	Annexin A11	ANXA11	-1.51102	3.54782
30.2591	30.3196	30.2937	30.3965	30.0062	29.9749	30.0119	29.8451	40S ribosomal protein S3a	RPS3A	0.357727	3.48662
33.3829	33.2814	33.13	33.2746	33.6595	33.7376	33.4573	33.3302	Keratin, type I cytoskeletal 14	KRT14	-0.27893	1.39963
31.9599	32.0411	31.6372	31.8911	31.718	31.8579	31.6175	31.4918	Keratin, type II cytoskeletal 6A;Keratin, type II cytoskeletal 6C;Keratin, type II cytoskeletal 6B	KRT6A;KRT6C;KRT6B	0.211035	0.918679
25.0106	25.1598	25.0136	25.1842	25.6128	25.636	25.8456	25.5582	Thioredoxin-dependent peroxide reductase, mitochondrial	PRDX3	-0.571116	3.47266
30.9006	30.8593	30.8828	31.0262	31.2586	31.3415	31.3228	31.1949	Tubulin alpha-1B chain	TUBA1B	-0.362232	3.45329
27.6066	27.8383	27.8105	27.9844	28.7776	28.5711	28.6644	28.4041	RNA-binding motif protein, X chromosome;RNA-binding motif protein, X chromosome, N-terminally processed;RNA binding motif protein, X-linked-like-1	RBMX;RBMXL1	-0.794365	3.42922
25.5186	24.903	25.3291	25.4169	26.1857	26.3537	26.4069	26.2435	Histone H1x	H1FX	-1.00556	3.36118
25.9275	25.7456	25.8524	26.0445	25.4854	25.2569	25.2599	25.2955	Cleavage and polyadenylation specificity factor subunit 6	CPSF6	0.568066	3.31535
28.056	28.1681	28.3484	28.0547	27.5516	27.6952	27.6271	27.6756	Eukaryotic translation initiation factor 3 subunit A	EIF3A	0.519363	3.31039
29.2368	29.3593	29.1911	29.3103	28.7325	28.9273	28.9158	28.9048	40S ribosomal protein S2	RPS2	0.404289	3.30767
NaN	NaN	24.8627	NaN	25.0165	24.7638	NaN	NaN	Filaggrin	FLG	-0.0273848	0
27.3625	27.2905	27.3159	27.3186	27.1283	27.0115	26.9325	26.9488	SH3 domain-binding glutamic acid-rich-like protein 3	SH3BGRL3	0.316625	3.29055
31.3884	31.0969	31.1342	31.2245	31.5395	31.6477	31.3743	31.1619	Keratin, type I cytoskeletal 17	KRT17	-0.219875	0.896373
24.0184	23.627	23.8693	24.1018	23.9741	NaN	NaN	NaN	Thrombospondin-1	THBS1	-0.0699883	0
32.0287	31.8305	31.9063	31.9169	32.2873	32.3548	32.112	31.9952	Keratin, type II cytoskeletal 7	KRT7	-0.266678	1.57015
26.4627	26.427	25.9426	26.295	27.1857	27.3141	27.0778	27.086	Galectin-3;Galectin	LGALS3	-0.884084	3.28938
28.1737	28.319	28.357	28.6098	28.3152	28.0522	28.2724	28.2951	Heterogeneous nuclear ribonucleoprotein A/B	HNRNPAB	0.131141	0.559502
26.3839	26.7857	26.7537	26.9567	26.7507	25.9783	26.6266	26.8093	Transcription factor BTF3	BTF3	0.178734	0.337581
24.1781	24.4735	NaN	24.3244	NaN	NaN	NaN	23.7176	Luc7-like protein 3	LUC7L3	0.607693	0
NaN	NaN	NaN	NaN	25.5836	25.1115	25.5609	NaN	Cytochrome b5 type B	CYB5B	NaN	0
28.5397	28.5739	28.5188	28.7403	29.3139	29.18	28.9935	29.1274	Calmodulin	CALM2;CALM1;CALM3	-0.560507	3.28264
24.8613	25.2905	24.9166	24.8074	25.2718	24.963	25.3842	25.3662	Copper transport protein ATOX1	ATOX1	-0.277381	0.968736
31.9928	32.0094	32.138	32.2708	31.6887	31.6724	31.6234	31.6568	Keratin, type I cytoskeletal 18	KRT18	0.442424	3.26408
31.7042	31.8031	31.7582	31.8192	32.3951	32.0658	32.2952	32.2777	Neuroblast differentiation-associated protein AHNAK	AHNAK	-0.487258	3.23366
NaN	NaN	NaN	NaN	25.2997	25.4488	25.6763	25.1739	Ras-related protein Rab-1A	RAB1A	NaN	0
26.511	26.7938	26.4379	26.746	26.4708	26.7032	26.6055	26.4515	Septin-7	2020-09-07	0.064383	0.248856
NaN	NaN	25.0157	NaN	NaN	NaN	NaN	NaN	N-alpha-acetyltransferase 50	NAA50	NaN	0
27.791	27.9604	27.6233	27.7356	27.3181	27.2708	27.2883	27.3407	Leucine-rich repeat-containing protein 59	LRRC59	0.473082	3.22759
24.9854	NaN	NaN	NaN	25.3367	NaN	NaN	25.4788	High mobility group protein B3	HMGB3	-0.422398	0
NaN	NaN	25.0514	24.5275	25.1065	24.7569	24.6755	24.6639	Basic leucine zipper and W2 domain-containing protein 2	BZW2	-0.0112734	0.0167181
24.6706	24.7868	24.6038	NaN	25.1834	25.0714	25.2277	25.2498	V-type proton ATPase subunit E 1	ATP6V1E1	-0.496024	3.21541
[truncated: 743 more rows]

## Sheet: ESM Table 3b
LFQ intensity scr inh_1	LFQ intensity scr inh_2	LFQ intensity scr inh_3	LFQ intensity scr inh_4	LFQ intensity mir29a-3p inh_1	LFQ intensity mir29a-3p inh_2	LFQ intensity mir29a-3p inh_3	LFQ intensity mir29a-3p inh_4	Protein names	Protein names abbr	Log2 difference (fold change)	Log10 (p value)
[truncated: 751 more rows]

[truncated: 16 more sheets: ESM Table 3c, ESM Table 4, ESM Table 5a, ESM Table 5b, ESM Table 5c, ESM Table 5d, ESM Table 6a, ESM Table 6b, ESM Table 6c, ESM Table 6d, ESM Table 6e, ESM Table 6f, ESM Table 6g, ESM Table 6h, ESM Table 6i, ESM Table 6j]
